# Supplementary material for: In-Depth Analysis of the Extracorporeal Proteome Adsorbed to Dialysis Membranes during Hemodialysis
Source: Membranes (Basel). 2022 Nov 9;12(11):1120. doi: 10.3390/membranes12111120 (PMC9695746; doi:10.3390/membranes12111120)
Supplement: Supplementary file 1 [file membranes-12-01120-s001.zip]

Archive with 5 entries (5 files):
- SupTable S1_R1.xlsx
- SupTable S2.xlsx
- SupTable S3.xlsx
- SupTable S4.xlsx
- SupTable S5.xlsx
