# Supplementary material for: In-Depth Analysis of the Extracorporeal Proteome Adsorbed to Dialysis Membranes during Hemodialysis
Source: Membranes (Basel). 2022 Nov 9;12(11):1120. doi: 10.3390/membranes12111120 (PMC9695746; doi:10.3390/membranes12111120)
Supplement: Supplementary file 1 [file membranes-12-01120-s001.zip › SupTable S1_R1.xlsx]

## Sheet: #1
Accession	Description	Sum PEP Score	Coverage [%]	# Peptides	# PSMs	# Unique Peptides	# AAs	MW [kDa]	calc. pI	Score Sequest HT: Sequest HT	# Peptides (by Search Engine): Sequest HT
P35579	Myosin-9 OS=Homo sapiens OX=9606 GN=MYH9 PE=1 SV=4	1032.09	56	131	372	117	1960	226.4	5.6	1158.43	131
P11277	Spectrin beta chain, erythrocytic OS=Homo sapiens OX=9606 GN=SPTB PE=1 SV=5	973.703	57	113	311	106	2137	246.3	5.27	1021.92	113
P02549	Spectrin alpha chain, erythrocytic 1 OS=Homo sapiens OX=9606 GN=SPTA1 PE=1 SV=5	958.049	50	116	317	116	2419	279.8	5.05	984.45	116
P01024	Complement C3 OS=Homo sapiens OX=9606 GN=C3 PE=1 SV=2	807.547	58	89	354	89	1663	187	6.4	1135.3	89
P21333	Filamin-A OS=Homo sapiens OX=9606 GN=FLNA PE=1 SV=4	726.108	49	97	246	97	2647	280.6	6.06	759.51	97
P04114	Apolipoprotein B-100 OS=Homo sapiens OX=9606 GN=APOB PE=1 SV=2	676.948	31	126	265	126	4563	515.3	7.05	706.34	126
Q9Y490	Talin-1 OS=Homo sapiens OX=9606 GN=TLN1 PE=1 SV=3	617.176	45	100	222	100	2541	269.6	6.07	602.88	100
P02768	Albumin OS=Homo sapiens OX=9606 GN=ALB PE=1 SV=2	437.101	74	51	185	51	609	69.3	6.28	576.35	51
P01023	Alpha-2-macroglobulin OS=Homo sapiens OX=9606 GN=A2M PE=1 SV=3	394.489	42	48	139	45	1474	163.2	6.46	413.57	48
P12814	Alpha-actinin-1 OS=Homo sapiens OX=9606 GN=ACTN1 PE=1 SV=2	348.573	49	38	109	30	892	103	5.41	335.18	38
P0C0L5	Complement C4-B OS=Homo sapiens OX=9606 GN=C4B PE=1 SV=2	327.158	32	46	124	3	1744	192.6	7.27	392.34	46
P0C0L4	Complement C4-A OS=Homo sapiens OX=9606 GN=C4A PE=1 SV=2	320.088	31	45	124	2	1744	192.7	7.08	383.77	45
P02751-1	Isoform 1 of Fibronectin OS=Homo sapiens OX=9606 GN=FN1	317.632	28	50	122	50	2386	262.5	5.71	344.83	50
P18206	Vinculin OS=Homo sapiens OX=9606 GN=VCL PE=1 SV=4	297.034	54	59	132	59	1134	123.7	5.66	336.42	59
P16157	Ankyrin-1 OS=Homo sapiens OX=9606 GN=ANK1 PE=1 SV=3	262.918	29	45	101	45	1881	206.1	6.01	283.23	45
P02671	Fibrinogen alpha chain OS=Homo sapiens OX=9606 GN=FGA PE=1 SV=2	261.104	33	30	132	30	866	94.9	6.01	351.09	30
P02675	Fibrinogen beta chain OS=Homo sapiens OX=9606 GN=FGB PE=1 SV=2	260.061	57	25	87	25	491	55.9	8.27	283.51	25
P00450	Ceruloplasmin OS=Homo sapiens OX=9606 GN=CP PE=1 SV=1	247.327	31	31	79	31	1065	122.1	5.72	221.83	31
P60709	Actin, cytoplasmic 1 OS=Homo sapiens OX=9606 GN=ACTB PE=1 SV=1	243.87	53	19	117	8	375	41.7	5.48	371.99	19
P08670	Vimentin OS=Homo sapiens OX=9606 GN=VIM PE=1 SV=4	232.22	62	33	90	32	466	53.6	5.12	276.41	33
O43707	Alpha-actinin-4 OS=Homo sapiens OX=9606 GN=ACTN4 PE=1 SV=2	231.833	40	30	75	22	911	104.8	5.44	216.69	30
P69905	Hemoglobin subunit alpha OS=Homo sapiens OX=9606 GN=HBA1 PE=1 SV=2	231.511	99	15	129	15	142	15.2	8.68	425.31	15
P02679	Fibrinogen gamma chain OS=Homo sapiens OX=9606 GN=FGG PE=1 SV=3	225.786	60	24	79	24	453	51.5	5.62	242.52	24
P06727	Apolipoprotein A-IV OS=Homo sapiens OX=9606 GN=APOA4 PE=1 SV=4	217.905	66	30	87	30	396	45.3	5.38	275.17	30
P00915	Carbonic anhydrase 1 OS=Homo sapiens OX=9606 GN=CA1 PE=1 SV=2	210.987	73	15	85	15	261	28.9	7.12	293.57	15
P02730	Band 3 anion transport protein OS=Homo sapiens OX=9606 GN=SLC4A1 PE=1 SV=3	199.898	30	22	71	22	911	101.7	5.19	196.89	22
P48740	Mannan-binding lectin serine protease 1 OS=Homo sapiens OX=9606 GN=MASP1 PE=1 SV=3	188.021	40	22	60	7	699	79.2	5.49	187.31	22
P08514	Integrin alpha-IIb OS=Homo sapiens OX=9606 GN=ITGA2B PE=1 SV=3	187.69	32	31	67	31	1039	113.3	5.38	225.25	31
P04040	Catalase OS=Homo sapiens OX=9606 GN=CAT PE=1 SV=3	176.196	43	24	66	24	527	59.7	7.39	193.23	24
P07996	Thrombospondin-1 OS=Homo sapiens OX=9606 GN=THBS1 PE=1 SV=2	173.966	29	33	72	33	1170	129.3	4.94	178.08	33
P68871	Hemoglobin subunit beta OS=Homo sapiens OX=9606 GN=HBB PE=1 SV=2	166.278	96	14	251	7	147	16	7.28	630.46	14
P26038	Moesin OS=Homo sapiens OX=9606 GN=MSN PE=1 SV=3	164.895	36	32	81	25	577	67.8	6.4	199.32	32
P20700	Lamin-B1 OS=Homo sapiens OX=9606 GN=LMNB1 PE=1 SV=2	163.487	50	35	82	30	586	66.4	5.16	204.76	35
P10909	Clusterin OS=Homo sapiens OX=9606 GN=CLU PE=1 SV=1	161.341	43	19	55	8	449	52.5	6.27	177.7	19
P02787	Serotransferrin OS=Homo sapiens OX=9606 GN=TF PE=1 SV=3	159.206	41	27	66	27	698	77	7.12	171.53	27
P27797	Calreticulin OS=Homo sapiens OX=9606 GN=CALR PE=1 SV=1	158.913	48	19	57	19	417	48.1	4.44	168.08	19
P01031	Complement C5 OS=Homo sapiens OX=9606 GN=C5 PE=1 SV=4	158.3	23	35	76	35	1676	188.2	6.52	172.65	35
P07900	Heat shock protein HSP 90-alpha OS=Homo sapiens OX=9606 GN=HSP90AA1 PE=1 SV=5	157.339	35	26	58	13	732	84.6	5.02	150.42	26
O75083	WD repeat-containing protein 1 OS=Homo sapiens OX=9606 GN=WDR1 PE=1 SV=4	156.99	48	23	50	23	606	66.2	6.65	136.18	23
P00918	Carbonic anhydrase 2 OS=Homo sapiens OX=9606 GN=CA2 PE=1 SV=2	154.544	71	15	45	15	260	29.2	7.4	156.5	15
P02647	Apolipoprotein A-I OS=Homo sapiens OX=9606 GN=APOA1 PE=1 SV=1	152.47	75	23	77	23	267	30.8	5.76	215.21	23
Q01082	Spectrin beta chain, non-erythrocytic 1 OS=Homo sapiens OX=9606 GN=SPTBN1 PE=1 SV=2	150.571	15	33	69	26	2364	274.4	5.57	130.71	33
P48740-4	Isoform 4 of Mannan-binding lectin serine protease 1 OS=Homo sapiens OX=9606 GN=MASP1	150.067	33	18	53	5	615	68.9	5.34	161.98	18
Q15149	Plectin OS=Homo sapiens OX=9606 GN=PLEC PE=1 SV=3	145.705	11	47	71	47	4684	531.5	5.96	121.41	47
P01009	Alpha-1-antitrypsin OS=Homo sapiens OX=9606 GN=SERPINA1 PE=1 SV=3	145.161	46	20	55	19	418	46.7	5.59	161.25	20
P07237	Protein disulfide-isomerase OS=Homo sapiens OX=9606 GN=P4HB PE=1 SV=3	144.759	52	24	61	24	508	57.1	4.87	165.24	24
Q86UX7	Fermitin family homolog 3 OS=Homo sapiens OX=9606 GN=FERMT3 PE=1 SV=1	144.057	33	21	52	21	667	75.9	6.98	164.05	21
P11171-2	Isoform 2 of Protein 4.1 OS=Homo sapiens OX=9606 GN=EPB41	142.463	35	25	64	25	831	93.2	5.53	161.58	25
P02042	Hemoglobin subunit delta OS=Homo sapiens OX=9606 GN=HBD PE=1 SV=2	137.748	85	12	189	5	147	16	8.05	452.16	12
P04406	Glyceraldehyde-3-phosphate dehydrogenase OS=Homo sapiens OX=9606 GN=GAPDH PE=1 SV=3	136.59	56	16	43	16	335	36	8.46	143.92	16
P00488	Coagulation factor XIII A chain OS=Homo sapiens OX=9606 GN=F13A1 PE=1 SV=4	135.811	23	18	55	18	732	83.2	6.09	153.48	18
Q14624	Inter-alpha-trypsin inhibitor heavy chain H4 OS=Homo sapiens OX=9606 GN=ITIH4 PE=1 SV=4	131.671	25	19	47	1	930	103.3	6.98	133.73	19
Q14624-2	Isoform 2 of Inter-alpha-trypsin inhibitor heavy chain H4 OS=Homo sapiens OX=9606 GN=ITIH4	131.467	25	19	47	1	914	101.2	6.65	132.62	19
P00738	Haptoglobin OS=Homo sapiens OX=9606 GN=HP PE=1 SV=1	131.333	38	19	54	19	406	45.2	6.58	157.35	19
P01008	Antithrombin-III OS=Homo sapiens OX=9606 GN=SERPINC1 PE=1 SV=1	130.474	28	18	47	18	464	52.6	6.71	129.55	18
P02788	Lactotransferrin OS=Homo sapiens OX=9606 GN=LTF PE=1 SV=6	126.6	36	23	49	23	710	78.1	8.12	129.64	23
P29401	Transketolase OS=Homo sapiens OX=9606 GN=TKT PE=1 SV=3	124.624	32	20	54	20	623	67.8	7.66	136.06	20
P08603	Complement factor H OS=Homo sapiens OX=9606 GN=CFH PE=1 SV=4	124.367	19	20	44	18	1231	139	6.61	115.93	20
P06753-2	Isoform 2 of Tropomyosin alpha-3 chain OS=Homo sapiens OX=9606 GN=TPM3	123.002	68	27	65	3	248	29	4.78	170.14	27
P27824	Calnexin OS=Homo sapiens OX=9606 GN=CANX PE=1 SV=2	122.199	28	17	45	17	592	67.5	4.6	116.6	17
Q9H4B7	Tubulin beta-1 chain OS=Homo sapiens OX=9606 GN=TUBB1 PE=1 SV=1	121.897	43	16	47	12	451	50.3	5.17	137.42	16
P48740-3	Isoform 3 of Mannan-binding lectin serine protease 1 OS=Homo sapiens OX=9606 GN=MASP1	120.695	49	15	43	2	380	43.6	4.7	128.29	15
P08238	Heat shock protein HSP 90-beta OS=Homo sapiens OX=9606 GN=HSP90AB1 PE=1 SV=4	119.81	37	22	45	9	724	83.2	5.03	105.4	22
P14618	Pyruvate kinase PKM OS=Homo sapiens OX=9606 GN=PKM PE=1 SV=4	118.943	40	19	40	18	531	57.9	7.84	124.88	19
P06753-5	Isoform 5 of Tropomyosin alpha-3 chain OS=Homo sapiens OX=9606 GN=TPM3	117.725	62	25	58	0	248	28.9	4.75	153.92	25
Q13201	Multimerin-1 OS=Homo sapiens OX=9606 GN=MMRN1 PE=1 SV=3	113.471	15	19	39	19	1228	138	7.93	104.5	19
P05106	Integrin beta-3 OS=Homo sapiens OX=9606 GN=ITGB3 PE=1 SV=2	109.774	25	21	53	21	788	87	5.24	134.26	21
P35580	Myosin-10 OS=Homo sapiens OX=9606 GN=MYH10 PE=1 SV=3	107.99	13	23	48	9	1976	228.9	5.54	127.51	23
P67936-2	Isoform 2 of Tropomyosin alpha-4 chain OS=Homo sapiens OX=9606 GN=TPM4	107.121	60	26	56	5	284	32.7	4.73	130.19	26
P67936	Tropomyosin alpha-4 chain OS=Homo sapiens OX=9606 GN=TPM4 PE=1 SV=3	106.026	61	24	60	6	248	28.5	4.69	152.59	24
P13796	Plastin-2 OS=Homo sapiens OX=9606 GN=LCP1 PE=1 SV=6	105.779	35	20	45	20	627	70.2	5.43	119.99	20
P06753-4	Isoform 4 of Tropomyosin alpha-3 chain OS=Homo sapiens OX=9606 GN=TPM3	103.675	53	22	51	1	247	28.8	4.77	129.93	22
P63104	14-3-3 protein zeta/delta OS=Homo sapiens OX=9606 GN=YWHAZ PE=1 SV=1	102.855	49	15	39	11	245	27.7	4.79	123.02	15
P62258	14-3-3 protein epsilon OS=Homo sapiens OX=9606 GN=YWHAE PE=1 SV=1	102.831	51	17	47	15	255	29.2	4.74	123.81	17
P11021	Endoplasmic reticulum chaperone BiP OS=Homo sapiens OX=9606 GN=HSPA5 PE=1 SV=2	102.142	36	21	48	20	654	72.3	5.16	113.48	21
P55072	Transitional endoplasmic reticulum ATPase OS=Homo sapiens OX=9606 GN=VCP PE=1 SV=4	100.063	26	23	50	23	806	89.3	5.26	110.53	23
Q05682-4	Isoform 4 of Caldesmon OS=Homo sapiens OX=9606 GN=CALD1	99.551	33	18	34	18	538	62.6	6.37	78.74	18
P06576	ATP synthase subunit beta, mitochondrial OS=Homo sapiens OX=9606 GN=ATP5F1B PE=1 SV=3	99.197	29	12	26	12	529	56.5	5.4	77.82	12
P11215	Integrin alpha-M OS=Homo sapiens OX=9606 GN=ITGAM PE=1 SV=2	97.695	19	20	37	20	1152	127.1	7.23	92.72	20
P02649	Apolipoprotein E OS=Homo sapiens OX=9606 GN=APOE PE=1 SV=1	97.054	60	20	53	20	317	36.1	5.73	118.74	20
P01871	Immunoglobulin heavy constant mu OS=Homo sapiens OX=9606 GN=IGHM PE=1 SV=4	96.43	36	15	49	15	453	49.4	6.77	131.44	15
P02765	Alpha-2-HS-glycoprotein OS=Homo sapiens OX=9606 GN=AHSG PE=1 SV=2	95.256	22	6	23	6	367	39.3	5.72	89.76	6
P05164	Myeloperoxidase OS=Homo sapiens OX=9606 GN=MPO PE=1 SV=1	94.717	29	20	49	16	745	83.8	8.97	103.94	20
P68133	Actin, alpha skeletal muscle OS=Homo sapiens OX=9606 GN=ACTA1 PE=1 SV=1	92.797	30	12	88	1	377	42	5.39	220.89	12
P06702	Protein S100-A9 OS=Homo sapiens OX=9606 GN=S100A9 PE=1 SV=1	92.5	80	10	37	10	114	13.2	6.13	113.69	10
P01857	Immunoglobulin heavy constant gamma 1 OS=Homo sapiens OX=9606 GN=IGHG1 PE=1 SV=1	91.545	48	11	37	4	330	36.1	8.19	107.24	11
P50990	T-complex protein 1 subunit theta OS=Homo sapiens OX=9606 GN=CCT8 PE=1 SV=4	91.038	38	22	42	22	548	59.6	5.6	109.06	22
P04075	Fructose-bisphosphate aldolase A OS=Homo sapiens OX=9606 GN=ALDOA PE=1 SV=2	90.738	53	18	36	16	364	39.4	8.09	101.8	18
P09493-3	Isoform 3 of Tropomyosin alpha-1 chain OS=Homo sapiens OX=9606 GN=TPM1	87.293	53	23	48	1	284	32.9	4.78	122.82	23
P20810	Calpastatin OS=Homo sapiens OX=9606 GN=CAST PE=1 SV=4	87.213	28	17	36	17	708	76.5	5.07	72.07	17
P19823	Inter-alpha-trypsin inhibitor heavy chain H2 OS=Homo sapiens OX=9606 GN=ITIH2 PE=1 SV=2	85.809	18	16	32	16	946	106.4	6.86	65.35	16
P07437	Tubulin beta chain OS=Homo sapiens OX=9606 GN=TUBB PE=1 SV=2	85.557	43	14	39	4	444	49.6	4.89	105.95	14
P04264	Keratin, type II cytoskeletal 1 OS=Homo sapiens OX=9606 GN=KRT1 PE=1 SV=6	85.087	31	21	39	17	644	66	8.12	98.77	21
Q13813	Spectrin alpha chain, non-erythrocytic 1 OS=Homo sapiens OX=9606 GN=SPTAN1 PE=1 SV=3	84.721	10	23	40	23	2472	284.4	5.35	81.89	23
P30101	Protein disulfide-isomerase A3 OS=Homo sapiens OX=9606 GN=PDIA3 PE=1 SV=4	84.297	37	21	40	21	505	56.7	6.35	90.75	21
O15144	Actin-related protein 2/3 complex subunit 2 OS=Homo sapiens OX=9606 GN=ARPC2 PE=1 SV=1	83.189	36	13	33	13	300	34.3	7.36	79.74	13
Q9UNZ2	NSFL1 cofactor p47 OS=Homo sapiens OX=9606 GN=NSFL1C PE=1 SV=2	82.761	52	14	28	14	370	40.5	5.1	77.45	14
Q00610	Clathrin heavy chain 1 OS=Homo sapiens OX=9606 GN=CLTC PE=1 SV=5	82.21	13	18	34	18	1675	191.5	5.69	79	18
P07951-2	Isoform 2 of Tropomyosin beta chain OS=Homo sapiens OX=9606 GN=TPM2	81.944	55	21	43	8	284	33	4.67	103.75	21
P30740	Leukocyte elastase inhibitor OS=Homo sapiens OX=9606 GN=SERPINB1 PE=1 SV=1	81.403	31	13	31	12	379	42.7	6.28	85.73	13
P09493-5	Isoform 5 of Tropomyosin alpha-1 chain OS=Homo sapiens OX=9606 GN=TPM1	80.488	44	18	43	5	245	28.4	4.77	111.27	18
Q93084	Sarcoplasmic/endoplasmic reticulum calcium ATPase 3 OS=Homo sapiens OX=9606 GN=ATP2A3 PE=1 SV=3	79.874	18	16	34	12	999	109.2	5.52	82.48	16
P09493-8	Isoform 8 of Tropomyosin alpha-1 chain OS=Homo sapiens OX=9606 GN=TPM1	79.47	52	22	48	3	284	32.8	4.75	120.46	22
P01011	Alpha-1-antichymotrypsin OS=Homo sapiens OX=9606 GN=SERPINA3 PE=1 SV=2	79.399	22	11	25	11	423	47.6	5.52	76.67	11
P19827	Inter-alpha-trypsin inhibitor heavy chain H1 OS=Homo sapiens OX=9606 GN=ITIH1 PE=1 SV=3	78.688	17	12	29	12	911	101.3	6.79	79.06	12
P68371	Tubulin beta-4B chain OS=Homo sapiens OX=9606 GN=TUBB4B PE=1 SV=1	77.909	36	13	35	3	445	49.8	4.89	98.68	13
P06744	Glucose-6-phosphate isomerase OS=Homo sapiens OX=9606 GN=GPI PE=1 SV=4	77.854	30	16	33	16	558	63.1	8.32	86.97	16
P08133	Annexin A6 OS=Homo sapiens OX=9606 GN=ANXA6 PE=1 SV=3	77.679	32	21	35	21	673	75.8	5.6	75.26	21
P32119	Peroxiredoxin-2 OS=Homo sapiens OX=9606 GN=PRDX2 PE=1 SV=5	77.376	60	12	41	11	198	21.9	5.97	117.13	12
P11142	Heat shock cognate 71 kDa protein OS=Homo sapiens OX=9606 GN=HSPA8 PE=1 SV=1	77.139	30	19	41	13	646	70.9	5.52	84.2	19
P16452	Protein 4.2 OS=Homo sapiens OX=9606 GN=EPB42 PE=1 SV=3	75.575	28	20	41	20	691	77	8.09	84.68	20
P07738	Bisphosphoglycerate mutase OS=Homo sapiens OX=9606 GN=BPGM PE=1 SV=2	74.801	41	10	28	10	259	30	6.54	93.37	10
P80723	Brain acid soluble protein 1 OS=Homo sapiens OX=9606 GN=BASP1 PE=1 SV=2	74.214	83	14	30	14	227	22.7	4.63	55.5	14
P12259	Coagulation factor V OS=Homo sapiens OX=9606 GN=F5 PE=1 SV=4	74.144	8	15	26	15	2224	251.5	6.05	65.18	15
P24844	Myosin regulatory light polypeptide 9 OS=Homo sapiens OX=9606 GN=MYL9 PE=1 SV=4	74.117	41	8	27	4	172	19.8	4.92	85.05	8
P01042-2	Isoform LMW of Kininogen-1 OS=Homo sapiens OX=9606 GN=KNG1	73.013	30	12	27	2	427	47.9	6.65	69.64	12
P0DJI8	Serum amyloid A-1 protein OS=Homo sapiens OX=9606 GN=SAA1 PE=1 SV=1	73.01	51	7	22	7	122	13.5	6.79	78.91	7
O14950	Myosin regulatory light chain 12B OS=Homo sapiens OX=9606 GN=MYL12B PE=1 SV=2	72.652	41	8	25	4	172	19.8	4.84	85.37	8
P13645	Keratin, type I cytoskeletal 10 OS=Homo sapiens OX=9606 GN=KRT10 PE=1 SV=6	72.55	26	16	33	13	584	58.8	5.21	80.61	16
P52566	Rho GDP-dissociation inhibitor 2 OS=Homo sapiens OX=9606 GN=ARHGDIB PE=1 SV=3	72.318	53	9	24	9	201	23	5.21	68.54	9
P14625	Endoplasmin OS=Homo sapiens OX=9606 GN=HSP90B1 PE=1 SV=1	72.025	31	20	39	19	803	92.4	4.84	85.58	20
P29144	Tripeptidyl-peptidase 2 OS=Homo sapiens OX=9606 GN=TPP2 PE=1 SV=4	71.983	15	14	28	14	1249	138.3	6.32	51.29	14
P06396	Gelsolin OS=Homo sapiens OX=9606 GN=GSN PE=1 SV=1	71.906	19	15	39	1	782	85.6	6.28	82.42	15
P69891	Hemoglobin subunit gamma-1 OS=Homo sapiens OX=9606 GN=HBG1 PE=1 SV=2	71.158	71	11	29	1	147	16.1	7.2	86.37	11
P06396-2	Isoform 2 of Gelsolin OS=Homo sapiens OX=9606 GN=GSN	70.91	21	15	39	1	731	80.6	5.85	83.7	15
Q14254	Flotillin-2 OS=Homo sapiens OX=9606 GN=FLOT2 PE=1 SV=2	70.531	39	16	32	16	428	47	5.25	94.39	16
P00491	Purine nucleoside phosphorylase OS=Homo sapiens OX=9606 GN=PNP PE=1 SV=2	70.197	45	11	23	11	289	32.1	6.95	68.69	11
P10909-3	Isoform 3 of Clusterin OS=Homo sapiens OX=9606 GN=CLU	69.505	49	12	27	1	274	32.3	6.65	77.91	12
P35527	Keratin, type I cytoskeletal 9 OS=Homo sapiens OX=9606 GN=KRT9 PE=1 SV=3	69.24	36	17	34	16	623	62	5.24	72.63	17
P01042	Kininogen-1 OS=Homo sapiens OX=9606 GN=KNG1 PE=1 SV=2	69.157	22	12	26	2	644	71.9	6.81	69.23	12
P60660	Myosin light polypeptide 6 OS=Homo sapiens OX=9606 GN=MYL6 PE=1 SV=2	68.831	72	11	28	11	151	16.9	4.65	70.97	11
P31946	14-3-3 protein beta/alpha OS=Homo sapiens OX=9606 GN=YWHAB PE=1 SV=3	68.007	37	10	31	5	246	28.1	4.83	79.02	10
P0DOX7	Immunoglobulin kappa light chain OS=Homo sapiens OX=9606 PE=1 SV=1	67.363	37	6	21	2	214	23.4	7.17	62.66	6
P04083	Annexin A1 OS=Homo sapiens OX=9606 GN=ANXA1 PE=1 SV=2	67.329	37	11	23	11	346	38.7	7.02	68.27	11
Q71U36	Tubulin alpha-1A chain OS=Homo sapiens OX=9606 GN=TUBA1A PE=1 SV=1	66.261	39	14	32	4	451	50.1	5.06	74.82	14
P02763	Alpha-1-acid glycoprotein 1 OS=Homo sapiens OX=9606 GN=ORM1 PE=1 SV=1	65.994	30	6	20	5	201	23.5	5.02	73.42	6
P69892	Hemoglobin subunit gamma-2 OS=Homo sapiens OX=9606 GN=HBG2 PE=1 SV=2	65.562	71	11	28	1	147	16.1	7.2	81.94	11
P27105	Stomatin OS=Homo sapiens OX=9606 GN=STOM PE=1 SV=3	64.971	37	9	22	9	288	31.7	7.88	61.11	9
P01861	Immunoglobulin heavy constant gamma 4 OS=Homo sapiens OX=9606 GN=IGHG4 PE=1 SV=1	64.475	44	10	35	5	327	35.9	7.36	63.35	10
P05546	Heparin cofactor 2 OS=Homo sapiens OX=9606 GN=SERPIND1 PE=1 SV=3	64.393	29	12	24	12	499	57	6.9	63.53	12
O75116	Rho-associated protein kinase 2 OS=Homo sapiens OX=9606 GN=ROCK2 PE=1 SV=4	63.433	12	15	25	14	1388	160.8	6.02	52.7	15
O75955	Flotillin-1 OS=Homo sapiens OX=9606 GN=FLOT1 PE=1 SV=3	63.019	37	15	26	15	427	47.3	7.49	64.07	15
P52907	F-actin-capping protein subunit alpha-1 OS=Homo sapiens OX=9606 GN=CAPZA1 PE=1 SV=3	62.626	40	7	18	7	286	32.9	5.69	52.43	7
P0DP25	Calmodulin-3 OS=Homo sapiens OX=9606 GN=CALM3 PE=1 SV=1	61.929	47	12	27	12	149	16.8	4.22	76.16	12
P37840	Alpha-synuclein OS=Homo sapiens OX=9606 GN=SNCA PE=1 SV=1	61.923	56	7	20	7	140	14.5	4.7	75.61	7
P01834	Immunoglobulin kappa constant OS=Homo sapiens OX=9606 GN=IGKC PE=1 SV=2	61.761	64	5	19	1	107	11.8	6.52	57.38	5
P06733	Alpha-enolase OS=Homo sapiens OX=9606 GN=ENO1 PE=1 SV=2	61.071	33	12	20	11	434	47.1	7.39	57.55	12
Q08495	Dematin OS=Homo sapiens OX=9606 GN=DMTN PE=1 SV=3	60.958	38	12	28	12	405	45.5	8.88	57.25	12
P61224	Ras-related protein Rap-1b OS=Homo sapiens OX=9606 GN=RAP1B PE=1 SV=1	60.646	38	9	26	3	184	20.8	5.78	72.96	9
P06753	Tropomyosin alpha-3 chain OS=Homo sapiens OX=9606 GN=TPM3 PE=1 SV=2	60.057	39	18	36	2	285	32.9	4.72	78.09	18
P35612	Beta-adducin OS=Homo sapiens OX=9606 GN=ADD2 PE=1 SV=3	59.984	17	11	22	10	726	80.8	5.92	54.11	11
P00751	Complement factor B OS=Homo sapiens OX=9606 GN=CFB PE=1 SV=2	59.97	15	11	25	11	764	85.5	7.06	60.56	11
P08575	Receptor-type tyrosine-protein phosphatase C OS=Homo sapiens OX=9606 GN=PTPRC PE=1 SV=3	59.477	10	12	22	12	1306	147.4	6.15	43.21	12
P35611	Alpha-adducin OS=Homo sapiens OX=9606 GN=ADD1 PE=1 SV=2	58.819	23	14	29	13	737	80.9	5.83	63.78	14
P05107	Integrin beta-2 OS=Homo sapiens OX=9606 GN=ITGB2 PE=1 SV=2	58.8	17	12	25	12	769	84.7	6.95	54.89	12
Q9HBI1-3	Isoform 3 of Beta-parvin OS=Homo sapiens OX=9606 GN=PARVB	58.634	39	11	27	11	327	37.5	5.67	64.68	11
P05155	Plasma protease C1 inhibitor OS=Homo sapiens OX=9606 GN=SERPING1 PE=1 SV=2	57.999	23	11	23	11	500	55.1	6.55	65.93	11
P07195	L-lactate dehydrogenase B chain OS=Homo sapiens OX=9606 GN=LDHB PE=1 SV=2	56.925	37	12	24	11	334	36.6	6.05	57.92	12
P16284	Platelet endothelial cell adhesion molecule OS=Homo sapiens OX=9606 GN=PECAM1 PE=1 SV=2	56.853	22	16	27	16	738	82.5	6.99	56.13	16
P04275	von Willebrand factor OS=Homo sapiens OX=9606 GN=VWF PE=1 SV=4	55.419	6	16	30	16	2813	309.1	5.48	61.48	16
P33241	Lymphocyte-specific protein 1 OS=Homo sapiens OX=9606 GN=LSP1 PE=1 SV=1	55.376	32	7	15	7	339	37.2	4.74	49.73	7
P04003	C4b-binding protein alpha chain OS=Homo sapiens OX=9606 GN=C4BPA PE=1 SV=2	55.215	23	14	30	14	597	67	7.3	66.34	14
P61160	Actin-related protein 2 OS=Homo sapiens OX=9606 GN=ACTR2 PE=1 SV=1	54.886	25	8	20	8	394	44.7	6.74	47.05	8
P00441	Superoxide dismutase [Cu-Zn] OS=Homo sapiens OX=9606 GN=SOD1 PE=1 SV=2	54.607	43	4	9	4	154	15.9	6.13	35.64	4
Q5TDH0	Protein DDI1 homolog 2 OS=Homo sapiens OX=9606 GN=DDI2 PE=1 SV=1	54.523	31	10	18	10	399	44.5	5.05	53.57	10
P11678	Eosinophil peroxidase OS=Homo sapiens OX=9606 GN=EPX PE=1 SV=2	53.297	16	14	35	10	715	81	10.29	71.51	14
P60174	Triosephosphate isomerase OS=Homo sapiens OX=9606 GN=TPI1 PE=1 SV=4	53.224	39	9	21	9	249	26.7	6.9	51.65	9
P01859	Immunoglobulin heavy constant gamma 2 OS=Homo sapiens OX=9606 GN=IGHG2 PE=1 SV=2	53.159	38	10	51	3	326	35.9	7.59	113.92	10
P01860	Immunoglobulin heavy constant gamma 3 OS=Homo sapiens OX=9606 GN=IGHG3 PE=1 SV=2	53.145	34	10	54	3	377	41.3	7.9	120.84	10
P02766	Transthyretin OS=Homo sapiens OX=9606 GN=TTR PE=1 SV=1	52.306	48	4	11	4	147	15.9	5.76	45.03	4
P11166	Solute carrier family 2, facilitated glucose transporter member 1 OS=Homo sapiens OX=9606 GN=SLC2A1 PE=1 SV=2	51.996	11	5	12	5	492	54	8.72	49.02	5
P50502	Hsc70-interacting protein OS=Homo sapiens OX=9606 GN=ST13 PE=1 SV=2	51.982	21	8	18	8	369	41.3	5.27	50.11	8
O95810	Caveolae-associated protein 2 OS=Homo sapiens OX=9606 GN=CAVIN2 PE=1 SV=3	51.797	24	9	19	9	425	47.1	5.21	44.96	9
Q03252	Lamin-B2 OS=Homo sapiens OX=9606 GN=LMNB2 PE=1 SV=4	51.544	29	20	29	15	620	69.9	5.59	51.9	20
P23526	Adenosylhomocysteinase OS=Homo sapiens OX=9606 GN=AHCY PE=1 SV=4	51.43	24	12	23	12	432	47.7	6.34	56.39	12
P68366	Tubulin alpha-4A chain OS=Homo sapiens OX=9606 GN=TUBA4A PE=1 SV=1	51.028	29	12	28	2	448	49.9	5.06	64.72	12
Q12913	Receptor-type tyrosine-protein phosphatase eta OS=Homo sapiens OX=9606 GN=PTPRJ PE=1 SV=3	50.953	8	8	14	8	1337	145.9	5.58	38.85	8
Q06323	Proteasome activator complex subunit 1 OS=Homo sapiens OX=9606 GN=PSME1 PE=1 SV=1	50.713	47	12	25	12	249	28.7	6.02	59.85	12
P23246	Splicing factor, proline- and glutamine-rich OS=Homo sapiens OX=9606 GN=SFPQ PE=1 SV=2	50.639	13	8	16	8	707	76.1	9.44	33.55	8
P01876	Immunoglobulin heavy constant alpha 1 OS=Homo sapiens OX=9606 GN=IGHA1 PE=1 SV=2	50.12	41	11	24	7	353	37.6	6.51	73.03	11
P27348	14-3-3 protein theta OS=Homo sapiens OX=9606 GN=YWHAQ PE=1 SV=1	49.737	32	8	22	4	245	27.7	4.78	57.5	8
Q9H0U4	Ras-related protein Rab-1B OS=Homo sapiens OX=9606 GN=RAB1B PE=1 SV=1	49.27	58	10	18	3	201	22.2	5.73	43.19	10
Q9UBW5	Bridging integrator 2 OS=Homo sapiens OX=9606 GN=BIN2 PE=1 SV=3	49.15	26	11	18	11	565	61.8	5.15	32.72	11
Q0VD83	Apolipoprotein B receptor OS=Homo sapiens OX=9606 GN=APOBR PE=1 SV=3	48.858	16	12	17	12	1097	115.6	4.4	30.53	12
P21980	Protein-glutamine gamma-glutamyltransferase 2 OS=Homo sapiens OX=9606 GN=TGM2 PE=1 SV=2	48.165	14	11	23	11	687	77.3	5.22	58.82	11
P46940	Ras GTPase-activating-like protein IQGAP1 OS=Homo sapiens OX=9606 GN=IQGAP1 PE=1 SV=1	48.034	10	13	20	12	1657	189.1	6.48	41.54	13
P11413	Glucose-6-phosphate 1-dehydrogenase OS=Homo sapiens OX=9606 GN=G6PD PE=1 SV=4	47.98	28	16	29	16	515	59.2	6.84	47.56	16
P18669	Phosphoglycerate mutase 1 OS=Homo sapiens OX=9606 GN=PGAM1 PE=1 SV=2	47.963	39	8	17	8	254	28.8	7.18	42.39	8
P47756-2	Isoform 2 of F-actin-capping protein subunit beta OS=Homo sapiens OX=9606 GN=CAPZB	47.848	31	9	28	9	272	30.6	6	60.34	9
Q15485	Ficolin-2 OS=Homo sapiens OX=9606 GN=FCN2 PE=1 SV=2	47.678	23	7	24	7	313	34	6.77	67.29	7
Q01518	Adenylyl cyclase-associated protein 1 OS=Homo sapiens OX=9606 GN=CAP1 PE=1 SV=5	47.005	28	13	23	13	475	51.9	8.06	40.39	13
P28676	Grancalcin OS=Homo sapiens OX=9606 GN=GCA PE=1 SV=2	46.778	31	6	18	6	217	24	5.21	52.55	6
P53396	ATP-citrate synthase OS=Homo sapiens OX=9606 GN=ACLY PE=1 SV=3	46.748	13	16	23	16	1101	120.8	7.33	49.56	16
P34932	Heat shock 70 kDa protein 4 OS=Homo sapiens OX=9606 GN=HSPA4 PE=1 SV=4	46.659	18	13	25	13	840	94.3	5.19	48.55	13
O60610	Protein diaphanous homolog 1 OS=Homo sapiens OX=9606 GN=DIAPH1 PE=1 SV=2	46.456	11	15	25	15	1272	141.3	5.41	37.07	15
P30041	Peroxiredoxin-6 OS=Homo sapiens OX=9606 GN=PRDX6 PE=1 SV=3	45.833	46	11	23	11	224	25	6.38	50.75	11
P00352	Retinal dehydrogenase 1 OS=Homo sapiens OX=9606 GN=ALDH1A1 PE=1 SV=2	45.756	25	12	20	12	501	54.8	6.73	44.58	12
Q9UJU6	Drebrin-like protein OS=Homo sapiens OX=9606 GN=DBNL PE=1 SV=1	45.435	27	10	16	1	430	48.2	5.05	29.56	10
Q9UJU6-2	Isoform 2 of Drebrin-like protein OS=Homo sapiens OX=9606 GN=DBNL	45.21	28	10	16	1	431	48.3	5.05	30.05	10
P61158	Actin-related protein 3 OS=Homo sapiens OX=9606 GN=ACTR3 PE=1 SV=3	45.01	28	9	19	9	418	47.3	5.88	50.28	9
P30043	Flavin reductase (NADPH) OS=Homo sapiens OX=9606 GN=BLVRB PE=1 SV=3	44.928	28	4	15	4	206	22.1	7.65	56.79	4
P61981	14-3-3 protein gamma OS=Homo sapiens OX=9606 GN=YWHAG PE=1 SV=2	44.591	32	9	26	6	247	28.3	4.89	60.61	9
P48426-2	Isoform 2 of Phosphatidylinositol 5-phosphate 4-kinase type-2 alpha OS=Homo sapiens OX=9606 GN=PIP4K2A	43.945	29	9	18	9	347	39.8	6.21	44.57	9
P68104	Elongation factor 1-alpha 1 OS=Homo sapiens OX=9606 GN=EEF1A1 PE=1 SV=1	42.978	19	8	18	8	462	50.1	9.01	48.04	8
Q13576	Ras GTPase-activating-like protein IQGAP2 OS=Homo sapiens OX=9606 GN=IQGAP2 PE=1 SV=4	42.822	7	10	16	9	1575	180.5	5.64	37.78	10
P37837	Transaldolase OS=Homo sapiens OX=9606 GN=TALDO1 PE=1 SV=2	42.743	29	11	22	11	337	37.5	6.81	47.85	11
O00187	Mannan-binding lectin serine protease 2 OS=Homo sapiens OX=9606 GN=MASP2 PE=1 SV=4	42.518	18	11	18	11	686	75.7	5.63	40.26	11
P12429	Annexin A3 OS=Homo sapiens OX=9606 GN=ANXA3 PE=1 SV=3	42.51	34	12	22	12	323	36.4	5.92	50.13	12
P06454	Prothymosin alpha OS=Homo sapiens OX=9606 GN=PTMA PE=1 SV=2	42.264	37	6	13	6	111	12.2	3.78	32.21	6
P0DMV9	Heat shock 70 kDa protein 1B OS=Homo sapiens OX=9606 GN=HSPA1B PE=1 SV=1	42.133	15	10	24	5	641	70	5.66	52.99	10
P01889	HLA class I histocompatibility antigen, B alpha chain OS=Homo sapiens OX=9606 GN=HLA-B PE=1 SV=3	41.65	26	7	13	4	362	40.4	5.85	36.05	7
P09960	Leukotriene A-4 hydrolase OS=Homo sapiens OX=9606 GN=LTA4H PE=1 SV=2	41.119	18	11	21	11	611	69.2	6.18	40.72	11
P07225	Vitamin K-dependent protein S OS=Homo sapiens OX=9606 GN=PROS1 PE=1 SV=1	40.899	12	10	19	10	676	75.1	5.67	46.55	10
P52565	Rho GDP-dissociation inhibitor 1 OS=Homo sapiens OX=9606 GN=ARHGDIA PE=1 SV=3	40.865	41	6	15	6	204	23.2	5.11	35.36	6
P15311	Ezrin OS=Homo sapiens OX=9606 GN=EZR PE=1 SV=4	40.646	13	11	23	6	586	69.4	6.27	47.89	11
P16615	Sarcoplasmic/endoplasmic reticulum calcium ATPase 2 OS=Homo sapiens OX=9606 GN=ATP2A2 PE=1 SV=1	40.149	11	10	18	6	1042	114.7	5.34	43.91	10
P35241	Radixin OS=Homo sapiens OX=9606 GN=RDX PE=1 SV=1	40.115	10	11	29	4	583	68.5	6.37	43.36	11
P22314	Ubiquitin-like modifier-activating enzyme 1 OS=Homo sapiens OX=9606 GN=UBA1 PE=1 SV=3	39.737	12	10	17	10	1058	117.8	5.76	28.57	10
P48643	T-complex protein 1 subunit epsilon OS=Homo sapiens OX=9606 GN=CCT5 PE=1 SV=1	39.498	20	12	25	12	541	59.6	5.66	61.08	12
P38646	Stress-70 protein, mitochondrial OS=Homo sapiens OX=9606 GN=HSPA9 PE=1 SV=2	39.365	13	10	18	9	679	73.6	6.16	32.31	10
P50395	Rab GDP dissociation inhibitor beta OS=Homo sapiens OX=9606 GN=GDI2 PE=1 SV=2	38.903	26	11	24	9	445	50.6	6.47	36.86	11
P54578	Ubiquitin carboxyl-terminal hydrolase 14 OS=Homo sapiens OX=9606 GN=USP14 PE=1 SV=3	38.9	17	12	22	12	494	56	5.3	28.76	12
P25311	Zinc-alpha-2-glycoprotein OS=Homo sapiens OX=9606 GN=AZGP1 PE=1 SV=2	38.512	29	9	17	9	298	34.2	6.05	37.74	9
Q92614	Unconventional myosin-XVIIIa OS=Homo sapiens OX=9606 GN=MYO18A PE=1 SV=3	38.153	5	10	13	10	2054	233	6.3	23.14	10
Q9NY65	Tubulin alpha-8 chain OS=Homo sapiens OX=9606 GN=TUBA8 PE=1 SV=1	38.088	23	9	19	3	449	50.1	5.06	46.12	9
P04179	Superoxide dismutase [Mn], mitochondrial OS=Homo sapiens OX=9606 GN=SOD2 PE=1 SV=3	38.038	40	8	15	8	222	24.7	8.25	40.79	8
P14314	Glucosidase 2 subunit beta OS=Homo sapiens OX=9606 GN=PRKCSH PE=1 SV=2	37.748	17	11	22	11	528	59.4	4.41	42.7	11
P13798	Acylamino-acid-releasing enzyme OS=Homo sapiens OX=9606 GN=APEH PE=1 SV=4	37.746	14	12	18	12	732	81.2	5.48	41.21	12
Q13228	Methanethiol oxidase OS=Homo sapiens OX=9606 GN=SELENBP1 PE=1 SV=2	37.666	22	9	19	9	472	52.4	6.37	35.45	9
P02760	Protein AMBP OS=Homo sapiens OX=9606 GN=AMBP PE=1 SV=1	37.598	17	6	13	6	352	39	6.25	36.25	6
Q9H4M9	EH domain-containing protein 1 OS=Homo sapiens OX=9606 GN=EHD1 PE=1 SV=2	37.596	14	7	16	6	534	60.6	6.83	40.03	7
P04439	HLA class I histocompatibility antigen, A alpha chain OS=Homo sapiens OX=9606 GN=HLA-A PE=1 SV=2	37.532	19	5	11	4	365	40.8	6	33.1	5
P61978	Heterogeneous nuclear ribonucleoprotein K OS=Homo sapiens OX=9606 GN=HNRNPK PE=1 SV=1	37.229	18	8	14	8	463	50.9	5.54	34.74	8
P25705	ATP synthase subunit alpha, mitochondrial OS=Homo sapiens OX=9606 GN=ATP5F1A PE=1 SV=1	37.107	23	10	18	10	553	59.7	9.13	34.83	10
P0DOX8	Immunoglobulin lambda-1 light chain OS=Homo sapiens OX=9606 PE=1 SV=1	37.048	28	5	14	4	216	22.8	6.76	39.34	5
Q04917	14-3-3 protein eta OS=Homo sapiens OX=9606 GN=YWHAH PE=1 SV=4	36.701	31	9	19	7	246	28.2	4.84	40.97	9
P35908	Keratin, type II cytoskeletal 2 epidermal OS=Homo sapiens OX=9606 GN=KRT2 PE=1 SV=2	36.644	15	10	17	7	639	65.4	8	39.9	10
Q99832	T-complex protein 1 subunit eta OS=Homo sapiens OX=9606 GN=CCT7 PE=1 SV=2	36.641	19	9	18	9	543	59.3	7.65	40.77	9
P10809	60 kDa heat shock protein, mitochondrial OS=Homo sapiens OX=9606 GN=HSPD1 PE=1 SV=2	36.591	18	11	19	11	573	61	5.87	51.6	11
Q03591	Complement factor H-related protein 1 OS=Homo sapiens OX=9606 GN=CFHR1 PE=1 SV=2	36.496	23	6	12	1	330	37.6	7.39	33.01	6
P62834	Ras-related protein Rap-1A OS=Homo sapiens OX=9606 GN=RAP1A PE=1 SV=1	36.495	30	7	18	1	184	21	6.67	43.83	7
P04004	Vitronectin OS=Homo sapiens OX=9606 GN=VTN PE=1 SV=1	36.313	15	8	22	8	478	54.3	5.8	57.85	8
P78371	T-complex protein 1 subunit beta OS=Homo sapiens OX=9606 GN=CCT2 PE=1 SV=4	36.307	15	7	15	7	535	57.5	6.46	32.36	7
P06737	Glycogen phosphorylase, liver form OS=Homo sapiens OX=9606 GN=PYGL PE=1 SV=4	36.274	12	10	17	9	847	97.1	7.17	34.03	10
P80511	Protein S100-A12 OS=Homo sapiens OX=9606 GN=S100A12 PE=1 SV=2	35.469	39	4	10	4	92	10.6	6.25	47.2	4
O15143	Actin-related protein 2/3 complex subunit 1B OS=Homo sapiens OX=9606 GN=ARPC1B PE=1 SV=3	35.111	19	6	14	6	372	40.9	8.35	37.3	6
Q06830	Peroxiredoxin-1 OS=Homo sapiens OX=9606 GN=PRDX1 PE=1 SV=1	34.948	50	11	22	10	199	22.1	8.13	50.76	11
Q00839	Heterogeneous nuclear ribonucleoprotein U OS=Homo sapiens OX=9606 GN=HNRNPU PE=1 SV=6	34.898	14	8	11	8	825	90.5	6	25.27	8
P09429	High mobility group protein B1 OS=Homo sapiens OX=9606 GN=HMGB1 PE=1 SV=3	34.736	15	3	10	3	215	24.9	5.74	29.41	3
P07451	Carbonic anhydrase 3 OS=Homo sapiens OX=9606 GN=CA3 PE=1 SV=3	34.535	32	6	11	6	260	29.5	7.34	25.21	6
P02748	Complement component C9 OS=Homo sapiens OX=9606 GN=C9 PE=1 SV=2	34.35	12	8	21	8	559	63.1	5.59	48.6	8
Q16819	Meprin A subunit alpha OS=Homo sapiens OX=9606 GN=MEP1A PE=1 SV=2	34.112	4	2	8	2	746	84.4	5.72	32.49	2
P07737	Profilin-1 OS=Homo sapiens OX=9606 GN=PFN1 PE=1 SV=2	33.83	54	7	14	7	140	15	8.27	34.8	7
P27169	Serum paraoxonase/arylesterase 1 OS=Homo sapiens OX=9606 GN=PON1 PE=1 SV=3	33.763	27	8	15	7	355	39.7	5.22	32.48	8
P05109	Protein S100-A8 OS=Homo sapiens OX=9606 GN=S100A8 PE=1 SV=1	33.748	62	7	20	7	93	10.8	7.03	55.66	7
P07384	Calpain-1 catalytic subunit OS=Homo sapiens OX=9606 GN=CAPN1 PE=1 SV=1	33.718	12	9	18	9	714	81.8	5.67	43.63	9
P14317	Hematopoietic lineage cell-specific protein OS=Homo sapiens OX=9606 GN=HCLS1 PE=1 SV=3	33.692	16	8	14	8	486	54	4.81	27.98	8
Q16891	MICOS complex subunit MIC60 OS=Homo sapiens OX=9606 GN=IMMT PE=1 SV=1	33.319	11	8	15	8	758	83.6	6.48	37.1	8
Q96G03	Phosphoglucomutase-2 OS=Homo sapiens OX=9606 GN=PGM2 PE=1 SV=4	33.281	15	9	14	8	612	68.2	6.73	23.86	9
P02790	Hemopexin OS=Homo sapiens OX=9606 GN=HPX PE=1 SV=2	32.92	23	10	29	10	462	51.6	7.02	59.82	10
Q06033	Inter-alpha-trypsin inhibitor heavy chain H3 OS=Homo sapiens OX=9606 GN=ITIH3 PE=1 SV=2	32.722	11	7	15	7	890	99.8	5.74	29.65	7
P51659	Peroxisomal multifunctional enzyme type 2 OS=Homo sapiens OX=9606 GN=HSD17B4 PE=1 SV=3	32.483	9	5	11	5	736	79.6	8.84	25.88	5
P31146	Coronin-1A OS=Homo sapiens OX=9606 GN=CORO1A PE=1 SV=4	32.296	18	10	23	10	461	51	6.68	39.07	10
Q9C0C9	(E3-independent) E2 ubiquitin-conjugating enzyme OS=Homo sapiens OX=9606 GN=UBE2O PE=1 SV=3	32.251	8	8	14	8	1292	141.2	5.12	28.87	8
P00338	L-lactate dehydrogenase A chain OS=Homo sapiens OX=9606 GN=LDHA PE=1 SV=2	32.15	22	7	16	6	332	36.7	8.27	40.46	7
P13747	HLA class I histocompatibility antigen, alpha chain E OS=Homo sapiens OX=9606 GN=HLA-E PE=1 SV=4	32.129	18	5	9	2	358	40	5.83	28	5
Q14141	Septin-6 OS=Homo sapiens OX=9606 GN=SEPTIN6 PE=1 SV=4	32.014	23	6	12	4	434	49.7	6.67	27.53	6
Q16643	Drebrin OS=Homo sapiens OX=9606 GN=DBN1 PE=1 SV=4	31.97	14	8	11	8	649	71.4	4.45	26.88	8
P0DOY2	Immunoglobulin lambda constant 2 OS=Homo sapiens OX=9606 GN=IGLC2 PE=1 SV=1	31.911	42	3	12	1	106	11.3	7.24	34.96	3
P29692	Elongation factor 1-delta OS=Homo sapiens OX=9606 GN=EEF1D PE=1 SV=5	31.732	32	7	10	7	281	31.1	5.01	21.4	7
P00558	Phosphoglycerate kinase 1 OS=Homo sapiens OX=9606 GN=PGK1 PE=1 SV=3	31.621	20	7	13	7	417	44.6	8.1	29.28	7
P07858	Cathepsin B OS=Homo sapiens OX=9606 GN=CTSB PE=1 SV=3	30.933	17	5	12	5	339	37.8	6.3	19.32	5
Q9GZP4	PITH domain-containing protein 1 OS=Homo sapiens OX=9606 GN=PITHD1 PE=1 SV=1	30.755	24	5	11	5	211	24.2	5.74	25.05	5
P31948	Stress-induced-phosphoprotein 1 OS=Homo sapiens OX=9606 GN=STIP1 PE=1 SV=1	30.251	19	10	18	10	543	62.6	6.8	29.37	10
O15511	Actin-related protein 2/3 complex subunit 5 OS=Homo sapiens OX=9606 GN=ARPC5 PE=1 SV=3	30.203	66	7	16	7	151	16.3	5.67	22.09	7
P00747	Plasminogen OS=Homo sapiens OX=9606 GN=PLG PE=1 SV=2	30.07	10	7	15	7	810	90.5	7.24	30.3	7
P08754	Guanine nucleotide-binding protein G(i) subunit alpha-3 OS=Homo sapiens OX=9606 GN=GNAI3 PE=1 SV=3	30.021	19	7	13	2	354	40.5	5.69	35.13	7
P02774	Vitamin D-binding protein OS=Homo sapiens OX=9606 GN=GC PE=1 SV=2	29.902	13	9	19	9	474	52.9	5.45	42.8	9
P23528	Cofilin-1 OS=Homo sapiens OX=9606 GN=CFL1 PE=1 SV=3	29.529	40	6	7	6	166	18.5	8.09	18.24	6
Q92530	Proteasome inhibitor PI31 subunit OS=Homo sapiens OX=9606 GN=PSMF1 PE=1 SV=2	29.511	20	5	13	5	271	29.8	5.74	30.77	5
P62820	Ras-related protein Rab-1A OS=Homo sapiens OX=9606 GN=RAB1A PE=1 SV=3	29.24	45	9	13	2	205	22.7	6.21	27.82	9
O43396	Thioredoxin-like protein 1 OS=Homo sapiens OX=9606 GN=TXNL1 PE=1 SV=3	29.183	28	6	13	6	289	32.2	4.96	27.26	6
P45974	Ubiquitin carboxyl-terminal hydrolase 5 OS=Homo sapiens OX=9606 GN=USP5 PE=1 SV=2	29.181	9	8	12	8	858	95.7	5.03	22.77	8
P50851-2	Isoform 2 of Lipopolysaccharide-responsive and beige-like anchor protein OS=Homo sapiens OX=9606 GN=LRBA	29.136	3	7	11	7	2851	317.5	5.57	23.41	7
Q99497	Parkinson disease protein 7 OS=Homo sapiens OX=9606 GN=PARK7 PE=1 SV=2	28.949	55	8	12	8	189	19.9	6.79	32.34	8
P0DOX2	Immunoglobulin alpha-2 heavy chain OS=Homo sapiens OX=9606 PE=1 SV=2	28.932	22	9	16	4	455	48.9	6.67	36.69	9
P05556	Integrin beta-1 OS=Homo sapiens OX=9606 GN=ITGB1 PE=1 SV=2	28.886	10	10	17	10	798	88.4	5.39	30.63	10
P50995	Annexin A11 OS=Homo sapiens OX=9606 GN=ANXA11 PE=1 SV=1	28.858	16	8	16	8	505	54.4	7.65	37.09	8
P51858	Hepatoma-derived growth factor OS=Homo sapiens OX=9606 GN=HDGF PE=1 SV=1	28.734	46	10	18	10	240	26.8	4.73	18.48	10
P09871	Complement C1s subcomponent OS=Homo sapiens OX=9606 GN=C1S PE=1 SV=1	28.505	11	6	12	5	688	76.6	4.96	31.9	6
Q14697	Neutral alpha-glucosidase AB OS=Homo sapiens OX=9606 GN=GANAB PE=1 SV=3	28.39	10	10	15	10	944	106.8	6.14	26.69	10
Q9BXR6	Complement factor H-related protein 5 OS=Homo sapiens OX=9606 GN=CFHR5 PE=1 SV=1	28.33	14	8	14	7	569	64.4	7.06	25.4	8
P04899	Guanine nucleotide-binding protein G(i) subunit alpha-2 OS=Homo sapiens OX=9606 GN=GNAI2 PE=1 SV=3	28.236	16	6	12	1	355	40.4	5.54	34.51	6
P31997	Carcinoembryonic antigen-related cell adhesion molecule 8 OS=Homo sapiens OX=9606 GN=CEACAM8 PE=1 SV=2	28.217	15	4	9	3	349	38.1	7.39	20.28	4
P11234	Ras-related protein Ral-B OS=Homo sapiens OX=9606 GN=RALB PE=1 SV=1	27.965	31	7	15	7	206	23.4	6.62	24.23	7
Q15942	Zyxin OS=Homo sapiens OX=9606 GN=ZYX PE=1 SV=1	27.935	15	5	10	5	572	61.2	6.67	19.08	5
P23142	Fibulin-1 OS=Homo sapiens OX=9606 GN=FBLN1 PE=1 SV=4	27.909	12	6	11	6	703	77.2	5.22	24.28	6
P19652	Alpha-1-acid glycoprotein 2 OS=Homo sapiens OX=9606 GN=ORM2 PE=1 SV=2	27.788	27	6	13	5	201	23.6	5.11	31.98	6
Q13200	26S proteasome non-ATPase regulatory subunit 2 OS=Homo sapiens OX=9606 GN=PSMD2 PE=1 SV=3	27.728	11	10	15	10	908	100.1	5.2	28.31	10
P24158	Myeloblastin OS=Homo sapiens OX=9606 GN=PRTN3 PE=1 SV=3	27.582	18	3	8	3	256	27.8	8.35	29.93	3
P04844	Dolichyl-diphosphooligosaccharide--protein glycosyltransferase subunit 2 OS=Homo sapiens OX=9606 GN=RPN2 PE=1 SV=3	27.567	16	6	10	6	631	69.2	5.69	28.01	6
P13667	Protein disulfide-isomerase A4 OS=Homo sapiens OX=9606 GN=PDIA4 PE=1 SV=2	27.093	11	6	15	6	645	72.9	5.07	33.08	6
Q15084	Protein disulfide-isomerase A6 OS=Homo sapiens OX=9606 GN=PDIA6 PE=1 SV=1	26.892	20	7	12	7	440	48.1	5.08	27.86	7
Q32MZ4	Leucine-rich repeat flightless-interacting protein 1 OS=Homo sapiens OX=9606 GN=LRRFIP1 PE=1 SV=2	26.579	8	6	8	6	808	89.2	4.65	13.96	6
Q9NQC3	Reticulon-4 OS=Homo sapiens OX=9606 GN=RTN4 PE=1 SV=2	26.537	4	4	6	4	1192	129.9	4.5	19.49	4
P10599	Thioredoxin OS=Homo sapiens OX=9606 GN=TXN PE=1 SV=3	26.532	32	3	9	3	105	11.7	4.92	24.3	3
Q07065	Cytoskeleton-associated protein 4 OS=Homo sapiens OX=9606 GN=CKAP4 PE=1 SV=2	26.508	11	5	9	5	602	66	5.92	19.05	5
P48506	Glutamate--cysteine ligase catalytic subunit OS=Homo sapiens OX=9606 GN=GCLC PE=1 SV=2	26.483	12	6	11	6	637	72.7	6.09	19.98	6
P17987	T-complex protein 1 subunit alpha OS=Homo sapiens OX=9606 GN=TCP1 PE=1 SV=1	26.448	16	8	13	8	556	60.3	6.11	31.03	8
P62987	Ubiquitin-60S ribosomal protein L40 OS=Homo sapiens OX=9606 GN=UBA52 PE=1 SV=2	26.412	41	6	25	6	128	14.7	9.83	40.91	6
P08697	Alpha-2-antiplasmin OS=Homo sapiens OX=9606 GN=SERPINF2 PE=1 SV=3	26.236	16	7	15	7	491	54.5	6.29	34.57	7
A6NI72	Putative neutrophil cytosol factor 1B OS=Homo sapiens OX=9606 GN=NCF1B PE=5 SV=2	26.221	20	7	12	7	391	44.8	9.13	22.88	7
P62491	Ras-related protein Rab-11A OS=Homo sapiens OX=9606 GN=RAB11A PE=1 SV=3	26.198	36	8	16	8	216	24.4	6.57	39.75	8
P40227	T-complex protein 1 subunit zeta OS=Homo sapiens OX=9606 GN=CCT6A PE=1 SV=3	26.174	18	9	16	9	531	58	6.68	29.46	9
P49913	Cathelicidin antimicrobial peptide OS=Homo sapiens OX=9606 GN=CAMP PE=1 SV=1	25.696	24	5	13	5	170	19.3	9.41	31.96	5
O60763	General vesicular transport factor p115 OS=Homo sapiens OX=9606 GN=USO1 PE=1 SV=2	25.635	7	6	9	6	962	107.8	4.91	13.91	6
Q14974	Importin subunit beta-1 OS=Homo sapiens OX=9606 GN=KPNB1 PE=1 SV=2	25.62	9	6	9	6	876	97.1	4.78	20.98	6
P52597	Heterogeneous nuclear ribonucleoprotein F OS=Homo sapiens OX=9606 GN=HNRNPF PE=1 SV=3	25.421	13	3	6	3	415	45.6	5.58	17.32	3
P00734	Prothrombin OS=Homo sapiens OX=9606 GN=F2 PE=1 SV=2	25.298	13	6	10	6	622	70	5.9	20.23	6
Q9NUQ9	CYFIP-related Rac1 interactor B OS=Homo sapiens OX=9606 GN=CYRIB PE=1 SV=1	25.237	19	5	9	5	324	36.7	6.06	20.27	5
P20742	Pregnancy zone protein OS=Homo sapiens OX=9606 GN=PZP PE=1 SV=4	25.078	3	4	12	1	1482	163.8	6.38	30.41	4
Q70J99	Protein unc-13 homolog D OS=Homo sapiens OX=9606 GN=UNC13D PE=1 SV=1	24.945	7	6	9	6	1090	123.2	6.65	18.43	6
P30613	Pyruvate kinase PKLR OS=Homo sapiens OX=9606 GN=PKLR PE=1 SV=2	24.792	16	9	15	8	574	61.8	7.74	33.23	9
O43242	26S proteasome non-ATPase regulatory subunit 3 OS=Homo sapiens OX=9606 GN=PSMD3 PE=1 SV=2	24.622	13	7	11	7	534	60.9	8.44	24.51	7
P13489	Ribonuclease inhibitor OS=Homo sapiens OX=9606 GN=RNH1 PE=1 SV=2	24.603	14	6	12	6	461	49.9	4.82	29.39	6
P15531	Nucleoside diphosphate kinase A OS=Homo sapiens OX=9606 GN=NME1 PE=1 SV=1	24.595	34	4	10	1	152	17.1	6.19	19.91	4
P29350	Tyrosine-protein phosphatase non-receptor type 6 OS=Homo sapiens OX=9606 GN=PTPN6 PE=1 SV=1	24.535	14	8	14	8	595	67.5	7.78	31.72	8
P61026	Ras-related protein Rab-10 OS=Homo sapiens OX=9606 GN=RAB10 PE=1 SV=1	24.417	35	8	15	5	200	22.5	8.38	25.63	8
P26583	High mobility group protein B2 OS=Homo sapiens OX=9606 GN=HMGB2 PE=1 SV=2	24.407	24	6	12	6	209	24	7.81	29.3	6
Q9NZN3	EH domain-containing protein 3 OS=Homo sapiens OX=9606 GN=EHD3 PE=1 SV=2	24.344	9	4	9	3	535	60.8	6.57	27	4
P52209	6-phosphogluconate dehydrogenase, decarboxylating OS=Homo sapiens OX=9606 GN=PGD PE=1 SV=3	24.272	17	9	16	9	483	53.1	7.23	36.51	9
P06748	Nucleophosmin OS=Homo sapiens OX=9606 GN=NPM1 PE=1 SV=2	24.195	18	6	11	6	294	32.6	4.78	26.24	6
P49368	T-complex protein 1 subunit gamma OS=Homo sapiens OX=9606 GN=CCT3 PE=1 SV=4	24.186	14	7	14	7	545	60.5	6.49	28.11	7
P55209	Nucleosome assembly protein 1-like 1 OS=Homo sapiens OX=9606 GN=NAP1L1 PE=1 SV=1	24.151	14	4	8	3	391	45.3	4.46	21.92	4
P36980	Complement factor H-related protein 2 OS=Homo sapiens OX=9606 GN=CFHR2 PE=1 SV=1	23.906	15	4	10	1	270	30.6	6.38	29.24	4
P35232	Prohibitin OS=Homo sapiens OX=9606 GN=PHB PE=1 SV=1	23.87	22	6	11	6	272	29.8	5.76	29.2	6
P23588	Eukaryotic translation initiation factor 4B OS=Homo sapiens OX=9606 GN=EIF4B PE=1 SV=2	23.706	13	6	9	6	611	69.1	5.73	15.28	6
Q14247	Src substrate cortactin OS=Homo sapiens OX=9606 GN=CTTN PE=1 SV=2	23.676	16	8	15	8	550	61.5	5.4	22.06	8
P55036	26S proteasome non-ATPase regulatory subunit 4 OS=Homo sapiens OX=9606 GN=PSMD4 PE=1 SV=1	23.498	17	5	8	5	377	40.7	4.79	19.33	5
Q5XPI4	E3 ubiquitin-protein ligase RNF123 OS=Homo sapiens OX=9606 GN=RNF123 PE=1 SV=1	23.417	5	7	14	7	1314	148.4	6.74	21.49	7
P02654	Apolipoprotein C-I OS=Homo sapiens OX=9606 GN=APOC1 PE=1 SV=1	23.386	35	5	15	5	83	9.3	8.47	35.54	5
P09972	Fructose-bisphosphate aldolase C OS=Homo sapiens OX=9606 GN=ALDOC PE=1 SV=2	23.31	10	3	8	1	364	39.4	6.87	23.07	3
P09496-2	Isoform Non-brain of Clathrin light chain A OS=Homo sapiens OX=9606 GN=CLTA	23.001	28	6	12	6	218	23.6	4.53	18.88	6
Q9UBC2	Epidermal growth factor receptor substrate 15-like 1 OS=Homo sapiens OX=9606 GN=EPS15L1 PE=1 SV=1	22.974	7	5	9	5	864	94.2	5.11	22.16	5
Q14766	Latent-transforming growth factor beta-binding protein 1 OS=Homo sapiens OX=9606 GN=LTBP1 PE=1 SV=4	22.95	3	4	8	4	1721	186.7	5.96	18.43	4
P28066	Proteasome subunit alpha type-5 OS=Homo sapiens OX=9606 GN=PSMA5 PE=1 SV=3	22.919	22	5	9	5	241	26.4	4.79	25.21	5
Q7L5N7	Lysophosphatidylcholine acyltransferase 2 OS=Homo sapiens OX=9606 GN=LPCAT2 PE=1 SV=1	22.898	10	5	8	5	544	60.2	6.55	18.94	5
P63010	AP-2 complex subunit beta OS=Homo sapiens OX=9606 GN=AP2B1 PE=1 SV=1	22.838	8	7	14	7	937	104.5	5.38	21.48	7
Q13418	Integrin-linked protein kinase OS=Homo sapiens OX=9606 GN=ILK PE=1 SV=2	22.737	16	8	17	8	452	51.4	8.07	37.61	8
O75636	Ficolin-3 OS=Homo sapiens OX=9606 GN=FCN3 PE=1 SV=2	22.602	15	6	13	6	299	32.9	6.67	32.95	6
Q05315	Galectin-10 OS=Homo sapiens OX=9606 GN=CLC PE=1 SV=3	22.53	25	4	10	4	142	16.4	7.37	21.88	4
Q15008	26S proteasome non-ATPase regulatory subunit 6 OS=Homo sapiens OX=9606 GN=PSMD6 PE=1 SV=1	22.51	12	5	9	5	389	45.5	5.62	22.19	5
P02533	Keratin, type I cytoskeletal 14 OS=Homo sapiens OX=9606 GN=KRT14 PE=1 SV=4	22.278	15	7	15	4	472	51.5	5.16	31.71	7
O60256	Phosphoribosyl pyrophosphate synthase-associated protein 2 OS=Homo sapiens OX=9606 GN=PRPSAP2 PE=1 SV=1	22.231	16	4	7	3	369	40.9	7.44	17.08	4
P26641	Elongation factor 1-gamma OS=Homo sapiens OX=9606 GN=EEF1G PE=1 SV=3	22.161	17	9	13	9	437	50.1	6.67	28.21	9
P00387	NADH-cytochrome b5 reductase 3 OS=Homo sapiens OX=9606 GN=CYB5R3 PE=1 SV=3	22.134	13	5	8	5	301	34.2	7.59	20.88	5
P04632	Calpain small subunit 1 OS=Homo sapiens OX=9606 GN=CAPNS1 PE=1 SV=1	21.991	15	4	8	4	268	28.3	5.2	18.58	4
P04196	Histidine-rich glycoprotein OS=Homo sapiens OX=9606 GN=HRG PE=1 SV=1	21.931	9	6	11	6	525	59.5	7.5	28.41	6
P29966	Myristoylated alanine-rich C-kinase substrate OS=Homo sapiens OX=9606 GN=MARCKS PE=1 SV=4	21.898	17	5	9	5	332	31.5	4.45	13.35	5
P54725	UV excision repair protein RAD23 homolog A OS=Homo sapiens OX=9606 GN=RAD23A PE=1 SV=1	21.826	20	7	15	5	363	39.6	4.58	23	7
P61006	Ras-related protein Rab-8A OS=Homo sapiens OX=9606 GN=RAB8A PE=1 SV=1	21.773	30	7	13	4	207	23.7	9.07	19.67	7
P23229	Integrin alpha-6 OS=Homo sapiens OX=9606 GN=ITGA6 PE=1 SV=5	21.772	6	6	10	6	1130	126.5	6.61	19.93	6
P30085	UMP-CMP kinase OS=Homo sapiens OX=9606 GN=CMPK1 PE=1 SV=3	21.669	29	6	12	6	196	22.2	5.57	18.57	6
P61106	Ras-related protein Rab-14 OS=Homo sapiens OX=9606 GN=RAB14 PE=1 SV=4	21.629	37	6	11	5	215	23.9	6.21	23.84	6
O75347	Tubulin-specific chaperone A OS=Homo sapiens OX=9606 GN=TBCA PE=1 SV=3	21.619	44	5	8	5	108	12.8	5.29	12.96	5
P09211	Glutathione S-transferase P OS=Homo sapiens OX=9606 GN=GSTP1 PE=1 SV=2	21.619	23	4	7	4	210	23.3	5.64	20.86	4
Q15365	Poly(rC)-binding protein 1 OS=Homo sapiens OX=9606 GN=PCBP1 PE=1 SV=2	21.564	26	7	12	4	356	37.5	7.09	21.67	7
P02724	Glycophorin-A OS=Homo sapiens OX=9606 GN=GYPA PE=1 SV=2	21.523	21	2	8	2	150	16.3	5.47	29.98	2
P80188	Neutrophil gelatinase-associated lipocalin OS=Homo sapiens OX=9606 GN=LCN2 PE=1 SV=2	21.516	26	4	6	4	198	22.6	8.91	16.98	4
P41218	Myeloid cell nuclear differentiation antigen OS=Homo sapiens OX=9606 GN=MNDA PE=1 SV=1	21.467	15	5	8	5	407	45.8	9.76	15.44	5
P02753	Retinol-binding protein 4 OS=Homo sapiens OX=9606 GN=RBP4 PE=1 SV=3	21.435	29	6	19	6	201	23	6.07	41.22	6
Q16851	UTP--glucose-1-phosphate uridylyltransferase OS=Homo sapiens OX=9606 GN=UGP2 PE=1 SV=5	21.393	11	6	9	6	508	56.9	8.15	16.94	6
P22392	Nucleoside diphosphate kinase B OS=Homo sapiens OX=9606 GN=NME2 PE=1 SV=1	21.338	42	6	12	3	152	17.3	8.41	25.1	6
P13716	Delta-aminolevulinic acid dehydratase OS=Homo sapiens OX=9606 GN=ALAD PE=1 SV=1	21.231	18	5	8	5	330	36.3	6.79	21.26	5
P02656	Apolipoprotein C-III OS=Homo sapiens OX=9606 GN=APOC3 PE=1 SV=1	21.13	34	3	19	3	99	10.8	5.41	53.47	3
P35606	Coatomer subunit beta' OS=Homo sapiens OX=9606 GN=COPB2 PE=1 SV=2	21.076	6	5	7	5	906	102.4	5.27	15.56	5
Q8WUM4	Programmed cell death 6-interacting protein OS=Homo sapiens OX=9606 GN=PDCD6IP PE=1 SV=1	21.009	8	7	11	7	868	96	6.52	18.67	7
Q9ULV4	Coronin-1C OS=Homo sapiens OX=9606 GN=CORO1C PE=1 SV=1	21.004	12	6	12	6	474	53.2	7.08	23.04	6
Q9NRY5	Protein FAM114A2 OS=Homo sapiens OX=9606 GN=FAM114A2 PE=1 SV=4	20.859	14	6	8	6	505	55.4	4.88	15.48	6
P08185	Corticosteroid-binding globulin OS=Homo sapiens OX=9606 GN=SERPINA6 PE=1 SV=1	20.784	10	3	5	3	405	45.1	6.04	19.46	3
P20073	Annexin A7 OS=Homo sapiens OX=9606 GN=ANXA7 PE=1 SV=3	20.516	13	6	12	6	488	52.7	5.68	24.6	6
P40199	Carcinoembryonic antigen-related cell adhesion molecule 6 OS=Homo sapiens OX=9606 GN=CEACAM6 PE=1 SV=3	20.491	14	3	6	3	344	37.2	5.82	18.25	3
P50991	T-complex protein 1 subunit delta OS=Homo sapiens OX=9606 GN=CCT4 PE=1 SV=4	20.232	10	5	9	5	539	57.9	7.83	19.87	5
P23381	Tryptophan--tRNA ligase, cytoplasmic OS=Homo sapiens OX=9606 GN=WARS1 PE=1 SV=2	20.2	16	8	12	8	471	53.1	6.23	23.36	8
P15374	Ubiquitin carboxyl-terminal hydrolase isozyme L3 OS=Homo sapiens OX=9606 GN=UCHL3 PE=1 SV=1	20.141	15	2	4	2	230	26.2	4.92	14.73	2
P51149	Ras-related protein Rab-7a OS=Homo sapiens OX=9606 GN=RAB7A PE=1 SV=1	20.139	27	5	7	5	207	23.5	6.7	13.66	5
P03952	Plasma kallikrein OS=Homo sapiens OX=9606 GN=KLKB1 PE=1 SV=1	20.128	9	6	9	6	638	71.3	8.22	16.48	6
P54577	Tyrosine--tRNA ligase, cytoplasmic OS=Homo sapiens OX=9606 GN=YARS1 PE=1 SV=4	19.832	16	8	11	8	528	59.1	7.05	14.88	8
Q14980	Nuclear mitotic apparatus protein 1 OS=Homo sapiens OX=9606 GN=NUMA1 PE=1 SV=2	19.83	3	6	9	6	2115	238.1	5.78	11.96	6
Q15691	Microtubule-associated protein RP/EB family member 1 OS=Homo sapiens OX=9606 GN=MAPRE1 PE=1 SV=3	19.824	18	4	8	4	268	30	5.14	18.07	4
P13010	X-ray repair cross-complementing protein 5 OS=Homo sapiens OX=9606 GN=XRCC5 PE=1 SV=3	19.76	8	5	9	5	732	82.7	5.81	22.37	5
P17858	ATP-dependent 6-phosphofructokinase, liver type OS=Homo sapiens OX=9606 GN=PFKL PE=1 SV=6	19.554	10	7	10	7	780	85	7.5	20.59	7
Q16543	Hsp90 co-chaperone Cdc37 OS=Homo sapiens OX=9606 GN=CDC37 PE=1 SV=1	19.521	13	6	9	6	378	44.4	5.25	15.35	6
Q58FG1	Putative heat shock protein HSP 90-alpha A4 OS=Homo sapiens OX=9606 GN=HSP90AA4P PE=5 SV=1	19.467	8	3	7	1	418	47.7	5.19	20.29	3
P05198	Eukaryotic translation initiation factor 2 subunit 1 OS=Homo sapiens OX=9606 GN=EIF2S1 PE=1 SV=3	19.443	18	5	9	5	315	36.1	5.08	13.07	5
O14974	Protein phosphatase 1 regulatory subunit 12A OS=Homo sapiens OX=9606 GN=PPP1R12A PE=1 SV=1	19.247	4	4	7	4	1030	115.2	5.4	16.7	4
Q99733	Nucleosome assembly protein 1-like 4 OS=Homo sapiens OX=9606 GN=NAP1L4 PE=1 SV=1	19.153	13	4	8	3	375	42.8	4.69	17.09	4
O75223	Gamma-glutamylcyclotransferase OS=Homo sapiens OX=9606 GN=GGCT PE=1 SV=1	19.124	37	6	9	6	188	21	5.14	17.82	6
P02743	Serum amyloid P-component OS=Homo sapiens OX=9606 GN=APCS PE=1 SV=2	19.117	24	6	12	6	223	25.4	6.54	30.73	6
Q9UM07	Protein-arginine deiminase type-4 OS=Homo sapiens OX=9606 GN=PADI4 PE=1 SV=2	19.091	9	6	9	6	663	74	6.58	15.99	6
Q15019	Septin-2 OS=Homo sapiens OX=9606 GN=SEPTIN2 PE=1 SV=1	18.993	12	4	7	4	361	41.5	6.6	15.19	4
P60842	Eukaryotic initiation factor 4A-I OS=Homo sapiens OX=9606 GN=EIF4A1 PE=1 SV=1	18.911	14	5	7	2	406	46.1	5.48	16.35	5
P50148	Guanine nucleotide-binding protein G(q) subunit alpha OS=Homo sapiens OX=9606 GN=GNAQ PE=1 SV=4	18.887	16	6	10	6	359	42.1	5.68	14.02	6
P19338	Nucleolin OS=Homo sapiens OX=9606 GN=NCL PE=1 SV=3	18.805	8	7	10	7	710	76.6	4.7	19.4	7
Q0ZGT2	Nexilin OS=Homo sapiens OX=9606 GN=NEXN PE=1 SV=1	18.572	13	9	17	9	675	80.6	5.33	25.03	9
P09471-2	Isoform Alpha-2 of Guanine nucleotide-binding protein G(o) subunit alpha OS=Homo sapiens OX=9606 GN=GNAO1	18.432	8	3	6	1	354	40.1	5.9	19.48	3
Q09666	Neuroblast differentiation-associated protein AHNAK OS=Homo sapiens OX=9606 GN=AHNAK PE=1 SV=2	18.419	9	8	10	8	5890	628.7	6.15	14.34	8
Q13464	Rho-associated protein kinase 1 OS=Homo sapiens OX=9606 GN=ROCK1 PE=1 SV=1	18.398	5	7	13	6	1354	158.1	5.9	21.57	7
P28289	Tropomodulin-1 OS=Homo sapiens OX=9606 GN=TMOD1 PE=1 SV=1	18.386	18	5	10	4	359	40.5	5.1	22.92	5
P19878	Neutrophil cytosol factor 2 OS=Homo sapiens OX=9606 GN=NCF2 PE=1 SV=2	18.276	18	8	13	8	526	59.7	6.16	12.12	8
Q15631	Translin OS=Homo sapiens OX=9606 GN=TSN PE=1 SV=1	18.265	23	4	7	4	228	26.2	6.44	20.43	4
Q15555	Microtubule-associated protein RP/EB family member 2 OS=Homo sapiens OX=9606 GN=MAPRE2 PE=1 SV=1	17.963	15	4	7	4	327	37	5.57	21.18	4
Q14203	Dynactin subunit 1 OS=Homo sapiens OX=9606 GN=DCTN1 PE=1 SV=3	17.859	4	5	10	5	1278	141.6	5.81	13.03	5
O00233	26S proteasome non-ATPase regulatory subunit 9 OS=Homo sapiens OX=9606 GN=PSMD9 PE=1 SV=3	17.848	22	5	9	5	223	24.7	6.95	22.04	5
Q9Y613	FH1/FH2 domain-containing protein 1 OS=Homo sapiens OX=9606 GN=FHOD1 PE=1 SV=3	17.8	5	5	9	5	1164	126.5	6.39	13.57	5
O43852	Calumenin OS=Homo sapiens OX=9606 GN=CALU PE=1 SV=2	17.789	17	5	9	5	315	37.1	4.64	13.09	5
P16949	Stathmin OS=Homo sapiens OX=9606 GN=STMN1 PE=1 SV=3	17.782	42	7	12	4	149	17.3	5.97	23.52	7
Q16775	Hydroxyacylglutathione hydrolase, mitochondrial OS=Homo sapiens OX=9606 GN=HAGH PE=1 SV=2	17.732	15	4	9	4	308	33.8	8.12	17.14	4
P52790	Hexokinase-3 OS=Homo sapiens OX=9606 GN=HK3 PE=1 SV=2	17.708	6	5	10	4	923	99	5.4	23.14	5
Q9NVA2	Septin-11 OS=Homo sapiens OX=9606 GN=SEPTIN11 PE=1 SV=3	17.676	18	6	11	4	429	49.4	6.81	17.17	6
P25788	Proteasome subunit alpha type-3 OS=Homo sapiens OX=9606 GN=PSMA3 PE=1 SV=2	17.653	16	5	8	5	255	28.4	5.33	14.58	5
P48735	Isocitrate dehydrogenase [NADP], mitochondrial OS=Homo sapiens OX=9606 GN=IDH2 PE=1 SV=2	17.563	10	5	8	4	452	50.9	8.69	13.73	5
P04921	Glycophorin-C OS=Homo sapiens OX=9606 GN=GYPC PE=1 SV=1	17.454	27	2	4	2	128	13.8	4.84	12.59	2
O95782	AP-2 complex subunit alpha-1 OS=Homo sapiens OX=9606 GN=AP2A1 PE=1 SV=3	17.452	5	5	10	5	977	107.5	7.03	16.09	5
P40121	Macrophage-capping protein OS=Homo sapiens OX=9606 GN=CAPG PE=1 SV=2	17.216	13	4	7	4	348	38.5	6.19	15.01	4
P13639	Elongation factor 2 OS=Homo sapiens OX=9606 GN=EEF2 PE=1 SV=4	17.134	8	8	14	8	858	95.3	6.83	14.57	8
Q13561	Dynactin subunit 2 OS=Homo sapiens OX=9606 GN=DCTN2 PE=1 SV=4	17.027	9	2	5	2	401	44.2	5.21	10.45	2
P24539	ATP synthase F(0) complex subunit B1, mitochondrial OS=Homo sapiens OX=9606 GN=ATP5PB PE=1 SV=2	16.998	18	4	5	4	256	28.9	9.36	11.55	4
P53004	Biliverdin reductase A OS=Homo sapiens OX=9606 GN=BLVRA PE=1 SV=2	16.856	16	5	9	5	296	33.4	6.44	21.79	5
Q13586	Stromal interaction molecule 1 OS=Homo sapiens OX=9606 GN=STIM1 PE=1 SV=3	16.84	6	5	9	5	685	77.4	6.67	18.4	5
P60891	Ribose-phosphate pyrophosphokinase 1 OS=Homo sapiens OX=9606 GN=PRPS1 PE=1 SV=2	16.755	17	6	14	4	318	34.8	6.98	23.57	6
P62191	26S proteasome regulatory subunit 4 OS=Homo sapiens OX=9606 GN=PSMC1 PE=1 SV=1	16.713	10	4	7	4	440	49.2	6.21	10.35	4
O14818	Proteasome subunit alpha type-7 OS=Homo sapiens OX=9606 GN=PSMA7 PE=1 SV=1	16.651	16	3	5	3	248	27.9	8.46	13.3	3
Q00325	Phosphate carrier protein, mitochondrial OS=Homo sapiens OX=9606 GN=SLC25A3 PE=1 SV=2	16.622	18	7	11	7	362	40.1	9.38	19.41	7
P17612	cAMP-dependent protein kinase catalytic subunit alpha OS=Homo sapiens OX=9606 GN=PRKACA PE=1 SV=2	16.599	17	7	11	7	351	40.6	8.79	15.43	7
P19367	Hexokinase-1 OS=Homo sapiens OX=9606 GN=HK1 PE=1 SV=3	16.596	6	7	10	6	917	102.4	6.8	17.88	7
Q9BSL1	Ubiquitin-associated domain-containing protein 1 OS=Homo sapiens OX=9606 GN=UBAC1 PE=1 SV=1	16.588	14	6	13	6	405	45.3	4.92	21.88	6
O94919	Endonuclease domain-containing 1 protein OS=Homo sapiens OX=9606 GN=ENDOD1 PE=1 SV=2	16.441	7	3	7	3	500	55	5.71	20.29	3
Q8IUI8	Cytokine receptor-like factor 3 OS=Homo sapiens OX=9606 GN=CRLF3 PE=1 SV=2	16.44	10	4	7	4	442	49.7	5.14	18	4
Q15363	Transmembrane emp24 domain-containing protein 2 OS=Homo sapiens OX=9606 GN=TMED2 PE=1 SV=1	16.43	12	2	5	2	201	22.7	5.17	12.48	2
Q07812	Apoptosis regulator BAX OS=Homo sapiens OX=9606 GN=BAX PE=1 SV=1	16.416	19	3	4	3	192	21.2	5.22	8.41	3
Q9HDC9	Adipocyte plasma membrane-associated protein OS=Homo sapiens OX=9606 GN=APMAP PE=1 SV=2	16.309	14	5	9	5	416	46.5	6.16	20.69	5
Q96DZ9	CKLF-like MARVEL transmembrane domain-containing protein 5 OS=Homo sapiens OX=9606 GN=CMTM5 PE=1 SV=2	16.226	17	3	6	3	223	24.6	6.62	19.2	3
P16671	Platelet glycoprotein 4 OS=Homo sapiens OX=9606 GN=CD36 PE=1 SV=2	16.194	10	5	10	5	472	53	7.96	24.01	5
Q92930	Ras-related protein Rab-8B OS=Homo sapiens OX=9606 GN=RAB8B PE=1 SV=2	16.168	20	4	9	1	207	23.6	9.07	18.78	4
P05067	Amyloid-beta precursor protein OS=Homo sapiens OX=9606 GN=APP PE=1 SV=3	16.127	6	5	7	5	770	86.9	4.82	13.13	5
P49755	Transmembrane emp24 domain-containing protein 10 OS=Homo sapiens OX=9606 GN=TMED10 PE=1 SV=2	16.092	9	2	6	2	219	25	7.44	18.33	2
P43304	Glycerol-3-phosphate dehydrogenase, mitochondrial OS=Homo sapiens OX=9606 GN=GPD2 PE=1 SV=3	16.024	8	6	10	6	727	80.8	7.69	15.07	6
Q9NTK5	Obg-like ATPase 1 OS=Homo sapiens OX=9606 GN=OLA1 PE=1 SV=2	15.909	9	3	6	3	396	44.7	7.81	12.83	3
P05023	Sodium/potassium-transporting ATPase subunit alpha-1 OS=Homo sapiens OX=9606 GN=ATP1A1 PE=1 SV=1	15.881	4	3	5	3	1023	112.8	5.49	11.12	3
Q14165	Malectin OS=Homo sapiens OX=9606 GN=MLEC PE=1 SV=1	15.867	12	4	5	4	292	32.2	5.41	13.02	4
P14868	Aspartate--tRNA ligase, cytoplasmic OS=Homo sapiens OX=9606 GN=DARS1 PE=1 SV=2	15.833	13	5	10	5	501	57.1	6.55	20.36	5
P62826	GTP-binding nuclear protein Ran OS=Homo sapiens OX=9606 GN=RAN PE=1 SV=3	15.78	20	4	8	4	216	24.4	7.49	21.37	4
Q15366	Poly(rC)-binding protein 2 OS=Homo sapiens OX=9606 GN=PCBP2 PE=1 SV=1	15.706	17	4	7	1	365	38.6	6.79	12.26	4
Q6E0U4	Dermokine OS=Homo sapiens OX=9606 GN=DMKN PE=1 SV=3	15.606	5	2	3	2	476	47.1	7.28	7.49	2
Q5SSJ5	Heterochromatin protein 1-binding protein 3 OS=Homo sapiens OX=9606 GN=HP1BP3 PE=1 SV=1	15.594	8	4	6	4	553	61.2	9.67	16.37	4
Q13616	Cullin-1 OS=Homo sapiens OX=9606 GN=CUL1 PE=1 SV=2	15.505	7	5	8	5	776	89.6	8	12.85	5
Q96C19	EF-hand domain-containing protein D2 OS=Homo sapiens OX=9606 GN=EFHD2 PE=1 SV=1	15.428	22	4	6	4	240	26.7	5.2	10.66	4
P53618	Coatomer subunit beta OS=Homo sapiens OX=9606 GN=COPB1 PE=1 SV=3	15.317	5	4	5	4	953	107.1	6.05	9.97	4
Q9Y6C2	EMILIN-1 OS=Homo sapiens OX=9606 GN=EMILIN1 PE=1 SV=3	15.287	4	4	8	4	1016	106.6	5.17	9.03	4
Q93008	Probable ubiquitin carboxyl-terminal hydrolase FAF-X OS=Homo sapiens OX=9606 GN=USP9X PE=1 SV=4	15.245	3	5	8	5	2554	290.3	5.8	9.87	5
P63241	Eukaryotic translation initiation factor 5A-1 OS=Homo sapiens OX=9606 GN=EIF5A PE=1 SV=2	15.231	11	3	7	3	154	16.8	5.24	16.43	3
O75822	Eukaryotic translation initiation factor 3 subunit J OS=Homo sapiens OX=9606 GN=EIF3J PE=1 SV=2	15.222	15	4	6	4	258	29	4.83	14.56	4
Q9Y230	RuvB-like 2 OS=Homo sapiens OX=9606 GN=RUVBL2 PE=1 SV=3	15.148	12	4	6	4	463	51.1	5.64	10.1	4
P11766	Alcohol dehydrogenase class-3 OS=Homo sapiens OX=9606 GN=ADH5 PE=1 SV=4	15.144	11	4	5	4	374	39.7	7.49	12.83	4
P28072	Proteasome subunit beta type-6 OS=Homo sapiens OX=9606 GN=PSMB6 PE=1 SV=4	15.126	17	4	7	4	239	25.3	4.92	18.36	4
Q6UX06	Olfactomedin-4 OS=Homo sapiens OX=9606 GN=OLFM4 PE=1 SV=1	15.09	9	5	7	5	510	57.2	5.69	14.27	5
P63208	S-phase kinase-associated protein 1 OS=Homo sapiens OX=9606 GN=SKP1 PE=1 SV=2	15.089	18	5	11	5	163	18.6	4.54	19.24	5
P05090	Apolipoprotein D OS=Homo sapiens OX=9606 GN=APOD PE=1 SV=1	15.088	22	4	10	4	189	21.3	5.15	23.09	4
Q14847	LIM and SH3 domain protein 1 OS=Homo sapiens OX=9606 GN=LASP1 PE=1 SV=2	15.021	13	5	8	5	261	29.7	7.05	17.94	5
P42566	Epidermal growth factor receptor substrate 15 OS=Homo sapiens OX=9606 GN=EPS15 PE=1 SV=2	14.976	4	3	6	3	896	98.6	4.64	14.27	3
P13688	Carcinoembryonic antigen-related cell adhesion molecule 1 OS=Homo sapiens OX=9606 GN=CEACAM1 PE=1 SV=2	14.951	13	4	7	3	526	57.5	5.97	14.06	4
Q27J81	Inverted formin-2 OS=Homo sapiens OX=9606 GN=INF2 PE=1 SV=2	14.93	5	5	8	5	1249	135.5	5.38	12.69	5
Q96CV9	Optineurin OS=Homo sapiens OX=9606 GN=OPTN PE=1 SV=3	14.922	9	6	9	6	577	65.9	5.17	8.48	6
Q9NTJ5	Phosphatidylinositol-3-phosphatase SAC1 OS=Homo sapiens OX=9606 GN=SACM1L PE=1 SV=2	14.842	10	6	9	6	587	66.9	7.12	13.03	6
Q9UNF0	Protein kinase C and casein kinase substrate in neurons protein 2 OS=Homo sapiens OX=9606 GN=PACSIN2 PE=1 SV=2	14.818	11	5	8	5	486	55.7	5.2	13.04	5
P51148	Ras-related protein Rab-5C OS=Homo sapiens OX=9606 GN=RAB5C PE=1 SV=2	14.564	21	4	8	4	216	23.5	8.41	18.11	4
P51692	Signal transducer and activator of transcription 5B OS=Homo sapiens OX=9606 GN=STAT5B PE=1 SV=2	14.496	5	5	8	5	787	89.8	6.05	13.86	5
O14791	Apolipoprotein L1 OS=Homo sapiens OX=9606 GN=APOL1 PE=1 SV=5	14.425	15	5	8	5	398	43.9	5.81	9.14	5
Q8TC12	Retinol dehydrogenase 11 OS=Homo sapiens OX=9606 GN=RDH11 PE=1 SV=2	14.413	11	3	5	3	318	35.4	8.82	11.67	3
P11169	Solute carrier family 2, facilitated glucose transporter member 3 OS=Homo sapiens OX=9606 GN=SLC2A3 PE=1 SV=1	14.373	6	3	7	3	496	53.9	7.2	16.92	3
Q07021	Complement component 1 Q subcomponent-binding protein, mitochondrial OS=Homo sapiens OX=9606 GN=C1QBP PE=1 SV=1	14.346	12	2	3	2	282	31.3	4.84	10.54	2
Q96QK1	Vacuolar protein sorting-associated protein 35 OS=Homo sapiens OX=9606 GN=VPS35 PE=1 SV=2	14.342	6	4	9	4	796	91.6	5.49	14.55	4
P12270	Nucleoprotein TPR OS=Homo sapiens OX=9606 GN=TPR PE=1 SV=3	14.318	2	5	7	5	2363	267.1	5.02	8.51	5
Q14240	Eukaryotic initiation factor 4A-II OS=Homo sapiens OX=9606 GN=EIF4A2 PE=1 SV=2	14.307	11	4	5	1	407	46.4	5.48	11.6	4
O15145	Actin-related protein 2/3 complex subunit 3 OS=Homo sapiens OX=9606 GN=ARPC3 PE=1 SV=3	14.306	20	4	8	4	178	20.5	8.59	15.82	4
Q01524	Defensin-6 OS=Homo sapiens OX=9606 GN=DEFA6 PE=1 SV=1	14.165	30	2	4	2	100	11	5.38	15.14	2
P05114	Non-histone chromosomal protein HMG-14 OS=Homo sapiens OX=9606 GN=HMGN1 PE=1 SV=3	14.151	26	3	6	3	100	10.7	9.6	9.65	3
P16109	P-selectin OS=Homo sapiens OX=9606 GN=SELP PE=1 SV=3	14.07	5	4	8	4	830	90.8	6.6	18.49	4
P09525	Annexin A4 OS=Homo sapiens OX=9606 GN=ANXA4 PE=1 SV=4	14.053	7	2	3	2	319	35.9	6.13	5.29	2
P20851	C4b-binding protein beta chain OS=Homo sapiens OX=9606 GN=C4BPB PE=1 SV=1	13.93	12	3	10	3	252	28.3	5.14	13.31	3
Q13045	Protein flightless-1 homolog OS=Homo sapiens OX=9606 GN=FLII PE=1 SV=2	13.894	3	5	7	5	1269	144.7	6.05	10.95	5
P25786	Proteasome subunit alpha type-1 OS=Homo sapiens OX=9606 GN=PSMA1 PE=1 SV=1	13.88	15	4	8	4	263	29.5	6.61	13.18	4
Q14764	Major vault protein OS=Homo sapiens OX=9606 GN=MVP PE=1 SV=4	13.838	7	4	6	4	893	99.3	5.48	9.77	4
Q16531	DNA damage-binding protein 1 OS=Homo sapiens OX=9606 GN=DDB1 PE=1 SV=1	13.837	4	5	8	5	1140	126.9	5.26	14.81	5
P54727	UV excision repair protein RAD23 homolog B OS=Homo sapiens OX=9606 GN=RAD23B PE=1 SV=1	13.828	18	6	10	4	409	43.1	4.84	16.34	6
O75390	Citrate synthase, mitochondrial OS=Homo sapiens OX=9606 GN=CS PE=1 SV=2	13.805	12	6	9	6	466	51.7	8.32	11.52	6
P61204	ADP-ribosylation factor 3 OS=Homo sapiens OX=9606 GN=ARF3 PE=1 SV=2	13.783	22	4	7	4	181	20.6	7.43	15.73	4
Q6DD88	Atlastin-3 OS=Homo sapiens OX=9606 GN=ATL3 PE=1 SV=1	13.77	9	4	9	4	541	60.5	5.66	11.91	4
Q08477	Cytochrome P450 4F3 OS=Homo sapiens OX=9606 GN=CYP4F3 PE=1 SV=2	13.761	8	4	7	4	520	59.8	7.64	7.07	4
P05204	Non-histone chromosomal protein HMG-17 OS=Homo sapiens OX=9606 GN=HMGN2 PE=1 SV=3	13.758	30	2	6	2	90	9.4	9.99	17.13	2
P08758	Annexin A5 OS=Homo sapiens OX=9606 GN=ANXA5 PE=1 SV=2	13.664	11	4	8	4	320	35.9	5.05	15.62	4
Q7L576	Cytoplasmic FMR1-interacting protein 1 OS=Homo sapiens OX=9606 GN=CYFIP1 PE=1 SV=1	13.659	4	5	6	5	1253	145.1	6.9	10.61	5
P30153	Serine/threonine-protein phosphatase 2A 65 kDa regulatory subunit A alpha isoform OS=Homo sapiens OX=9606 GN=PPP2R1A PE=1 SV=4	13.647	6	3	5	3	589	65.3	5.11	9.11	3
P80748	Immunoglobulin lambda variable 3-21 OS=Homo sapiens OX=9606 GN=IGLV3-21 PE=1 SV=2	13.553	23	2	4	2	117	12.4	5.29	11.81	2
Q5T4S7	E3 ubiquitin-protein ligase UBR4 OS=Homo sapiens OX=9606 GN=UBR4 PE=1 SV=1	13.475	1	5	6	5	5183	573.5	6.04	10.67	5
Q13617	Cullin-2 OS=Homo sapiens OX=9606 GN=CUL2 PE=1 SV=2	13.463	5	4	5	4	745	86.9	6.92	6	4
P08311	Cathepsin G OS=Homo sapiens OX=9606 GN=CTSG PE=1 SV=2	13.46	10	4	9	4	255	28.8	11.19	14.96	4
P61586	Transforming protein RhoA OS=Homo sapiens OX=9606 GN=RHOA PE=1 SV=1	13.43	15	3	8	3	193	21.8	6.1	20.11	3
P02652	Apolipoprotein A-II OS=Homo sapiens OX=9606 GN=APOA2 PE=1 SV=1	13.427	21	3	10	3	100	11.2	6.62	22.26	3
Q1KMD3	Heterogeneous nuclear ribonucleoprotein U-like protein 2 OS=Homo sapiens OX=9606 GN=HNRNPUL2 PE=1 SV=1	13.419	6	4	7	4	747	85.1	4.91	14.78	4
Q08380	Galectin-3-binding protein OS=Homo sapiens OX=9606 GN=LGALS3BP PE=1 SV=1	13.409	5	3	6	3	585	65.3	5.27	6.91	3
P28074	Proteasome subunit beta type-5 OS=Homo sapiens OX=9606 GN=PSMB5 PE=1 SV=3	13.366	13	3	5	3	263	28.5	6.92	14.55	3
Q9NY33	Dipeptidyl peptidase 3 OS=Homo sapiens OX=9606 GN=DPP3 PE=1 SV=2	13.362	7	5	8	5	737	82.5	5.1	13.29	5
P09104	Gamma-enolase OS=Homo sapiens OX=9606 GN=ENO2 PE=1 SV=3	13.24	8	3	4	2	434	47.2	5.03	9.34	3
P02747	Complement C1q subcomponent subunit C OS=Homo sapiens OX=9606 GN=C1QC PE=1 SV=3	13.208	12	2	3	2	245	25.8	8.41	8.08	2
Q02818	Nucleobindin-1 OS=Homo sapiens OX=9606 GN=NUCB1 PE=1 SV=4	13.077	12	5	7	5	461	53.8	5.25	7.7	5
P35813	Protein phosphatase 1A OS=Homo sapiens OX=9606 GN=PPM1A PE=1 SV=1	13.064	8	2	3	2	382	42.4	5.36	2.92	2
Q5JSH3	WD repeat-containing protein 44 OS=Homo sapiens OX=9606 GN=WDR44 PE=1 SV=1	13.052	4	3	5	3	913	101.3	5.45	10	3
P48059	LIM and senescent cell antigen-like-containing domain protein 1 OS=Homo sapiens OX=9606 GN=LIMS1 PE=1 SV=4	13.006	12	4	7	4	325	37.2	8.05	16.43	4
P04839	Cytochrome b-245 heavy chain OS=Homo sapiens OX=9606 GN=CYBB PE=1 SV=2	12.955	8	5	8	5	570	65.3	8.63	16.47	5
P00740	Coagulation factor IX OS=Homo sapiens OX=9606 GN=F9 PE=1 SV=2	12.951	9	3	4	3	461	51.7	5.47	2.51	3
A2NJV5	Immunoglobulin kappa variable 2-29 OS=Homo sapiens OX=9606 GN=IGKV2-29 PE=3 SV=2	12.915	26	3	8	2	120	13.1	7.28	20.82	3
Q9Y277	Voltage-dependent anion-selective channel protein 3 OS=Homo sapiens OX=9606 GN=VDAC3 PE=1 SV=1	12.853	18	4	6	4	283	30.6	8.66	9.6	4
Q99460	26S proteasome non-ATPase regulatory subunit 1 OS=Homo sapiens OX=9606 GN=PSMD1 PE=1 SV=2	12.821	4	5	9	5	953	105.8	5.39	13.99	5
O95197	Reticulon-3 OS=Homo sapiens OX=9606 GN=RTN3 PE=1 SV=2	12.821	3	3	9	3	1032	112.5	4.96	21.69	3
O43633	Charged multivesicular body protein 2a OS=Homo sapiens OX=9606 GN=CHMP2A PE=1 SV=1	12.697	11	2	4	2	222	25.1	5.97	8.04	2
Q9BXS5	AP-1 complex subunit mu-1 OS=Homo sapiens OX=9606 GN=AP1M1 PE=1 SV=3	12.676	9	3	5	3	423	48.6	7.3	6.64	3
P02655	Apolipoprotein C-II OS=Homo sapiens OX=9606 GN=APOC2 PE=1 SV=1	12.666	36	4	7	4	101	11.3	4.72	19.07	4
P55786	Puromycin-sensitive aminopeptidase OS=Homo sapiens OX=9606 GN=NPEPPS PE=1 SV=2	12.65	3	3	5	3	919	103.2	5.72	12.22	3
P50552	Vasodilator-stimulated phosphoprotein OS=Homo sapiens OX=9606 GN=VASP PE=1 SV=3	12.622	8	3	6	3	380	39.8	8.94	14.14	3
Q96NA2	Rab-interacting lysosomal protein OS=Homo sapiens OX=9606 GN=RILP PE=1 SV=1	12.599	7	2	3	2	401	44.2	5.59	4.85	2
P07359	Platelet glycoprotein Ib alpha chain OS=Homo sapiens OX=9606 GN=GP1BA PE=1 SV=2	12.593	6	4	7	4	652	71.5	6.29	16.73	4
P22695	Cytochrome b-c1 complex subunit 2, mitochondrial OS=Homo sapiens OX=9606 GN=UQCRC2 PE=1 SV=3	12.582	8	2	3	2	453	48.4	8.63	6.14	2
Q9ULD0	2-oxoglutarate dehydrogenase-like, mitochondrial OS=Homo sapiens OX=9606 GN=OGDHL PE=1 SV=3	12.582	3	3	4	3	1010	114.4	6.65	8.9	3
Q9UJ70	N-acetyl-D-glucosamine kinase OS=Homo sapiens OX=9606 GN=NAGK PE=1 SV=4	12.565	8	2	5	2	344	37.4	6.24	13.49	2
P48595	Serpin B10 OS=Homo sapiens OX=9606 GN=SERPINB10 PE=1 SV=1	12.533	9	3	4	3	397	45.4	6.16	9.09	3
Q9NRW1	Ras-related protein Rab-6B OS=Homo sapiens OX=9606 GN=RAB6B PE=1 SV=1	12.532	17	4	8	1	208	23.4	5.53	13.2	4
Q9Y4L1	Hypoxia up-regulated protein 1 OS=Homo sapiens OX=9606 GN=HYOU1 PE=1 SV=1	12.512	4	2	4	2	999	111.3	5.22	6.89	2
P46459	Vesicle-fusing ATPase OS=Homo sapiens OX=9606 GN=NSF PE=1 SV=3	12.499	7	5	6	5	744	82.5	6.95	6.95	5
P16070	CD44 antigen OS=Homo sapiens OX=9606 GN=CD44 PE=1 SV=3	12.485	5	3	5	3	742	81.5	5.33	9.04	3
P61769	Beta-2-microglobulin OS=Homo sapiens OX=9606 GN=B2M PE=1 SV=1	12.482	17	2	6	2	119	13.7	6.52	16.46	2
Q9Y4D1	Disheveled-associated activator of morphogenesis 1 OS=Homo sapiens OX=9606 GN=DAAM1 PE=1 SV=2	12.434	4	5	6	5	1078	123.4	7.23	9.46	5
Q8TF42	Ubiquitin-associated and SH3 domain-containing protein B OS=Homo sapiens OX=9606 GN=UBASH3B PE=1 SV=2	12.415	6	4	6	4	649	72.6	6.93	6.06	4
A0M8Q6	Immunoglobulin lambda constant 7 OS=Homo sapiens OX=9606 GN=IGLC7 PE=1 SV=3	12.339	27	2	5	1	106	11.2	8.29	13.91	2
P31943	Heterogeneous nuclear ribonucleoprotein H OS=Homo sapiens OX=9606 GN=HNRNPH1 PE=1 SV=4	12.335	6	2	4	2	449	49.2	6.3	8.77	2
Q16181	Septin-7 OS=Homo sapiens OX=9606 GN=SEPTIN7 PE=1 SV=2	12.328	10	5	6	5	437	50.6	8.63	10.39	5
P48637	Glutathione synthetase OS=Homo sapiens OX=9606 GN=GSS PE=1 SV=1	12.325	8	5	8	5	474	52.4	5.92	14.55	5
P00736	Complement C1r subcomponent OS=Homo sapiens OX=9606 GN=C1R PE=1 SV=2	12.252	9	7	10	7	705	80.1	6.21	8.83	7
P29972	Aquaporin-1 OS=Homo sapiens OX=9606 GN=AQP1 PE=1 SV=3	12.232	10	2	4	2	269	28.5	7.42	11.47	2
Q9UDY2	Tight junction protein ZO-2 OS=Homo sapiens OX=9606 GN=TJP2 PE=1 SV=2	12.208	4	4	4	4	1190	133.9	7.4	4.83	4
Q9H7M9	V-type immunoglobulin domain-containing suppressor of T-cell activation OS=Homo sapiens OX=9606 GN=VSIR PE=1 SV=3	12.191	10	3	4	3	311	33.9	6.95	8.76	3
P08567	Pleckstrin OS=Homo sapiens OX=9606 GN=PLEK PE=1 SV=3	12.079	13	3	6	3	350	40.1	8.28	12.41	3
Q15369	Elongin-C OS=Homo sapiens OX=9606 GN=ELOC PE=1 SV=1	12.052	29	3	5	3	112	12.5	4.78	8.01	3
Q15233	Non-POU domain-containing octamer-binding protein OS=Homo sapiens OX=9606 GN=NONO PE=1 SV=4	12.003	9	5	7	5	471	54.2	8.95	4.13	5
P16050	Polyunsaturated fatty acid lipoxygenase ALOX15 OS=Homo sapiens OX=9606 GN=ALOX15 PE=1 SV=3	11.989	5	3	4	3	662	74.8	6.58	4.01	3
Q13637	Ras-related protein Rab-32 OS=Homo sapiens OX=9606 GN=RAB32 PE=1 SV=3	11.961	17	3	4	3	225	25	6.54	4.14	3
P07910	Heterogeneous nuclear ribonucleoproteins C1/C2 OS=Homo sapiens OX=9606 GN=HNRNPC PE=1 SV=4	11.937	12	4	6	4	306	33.7	5.08	14.38	4
P00167	Cytochrome b5 OS=Homo sapiens OX=9606 GN=CYB5A PE=1 SV=2	11.935	26	2	3	2	134	15.3	4.96	8.57	2
P28482	Mitogen-activated protein kinase 1 OS=Homo sapiens OX=9606 GN=MAPK1 PE=1 SV=3	11.922	10	4	6	4	360	41.4	6.98	13.41	4
P12236	ADP/ATP translocase 3 OS=Homo sapiens OX=9606 GN=SLC25A6 PE=1 SV=4	11.839	11	4	7	4	298	32.8	9.74	11.53	4
Q15102	Platelet-activating factor acetylhydrolase IB subunit alpha1 OS=Homo sapiens OX=9606 GN=PAFAH1B3 PE=1 SV=1	11.817	24	5	6	5	231	25.7	6.84	9.95	5
P63098	Calcineurin subunit B type 1 OS=Homo sapiens OX=9606 GN=PPP3R1 PE=1 SV=2	11.804	12	2	4	2	170	19.3	4.81	8.29	2
P02100	Hemoglobin subunit epsilon OS=Homo sapiens OX=9606 GN=HBE1 PE=1 SV=2	11.793	18	3	9	1	147	16.2	8.63	23.49	3
P01619	Immunoglobulin kappa variable 3-20 OS=Homo sapiens OX=9606 GN=IGKV3-20 PE=1 SV=2	11.763	22	2	4	2	116	12.5	4.96	13.16	2
P36957	Dihydrolipoyllysine-residue succinyltransferase component of 2-oxoglutarate dehydrogenase complex, mitochondrial OS=Homo sapiens OX=9606 GN=DLST PE=1 SV=4	11.748	9	4	6	4	453	48.7	8.95	8.15	4
P12956	X-ray repair cross-complementing protein 6 OS=Homo sapiens OX=9606 GN=XRCC6 PE=1 SV=2	11.721	5	2	4	2	609	69.8	6.64	4.57	2
Q9BV40	Vesicle-associated membrane protein 8 OS=Homo sapiens OX=9606 GN=VAMP8 PE=1 SV=1	11.649	39	4	7	4	100	11.4	7.34	14.99	4
Q07960	Rho GTPase-activating protein 1 OS=Homo sapiens OX=9606 GN=ARHGAP1 PE=1 SV=1	11.646	7	3	4	3	439	50.4	6.29	11.43	3
Q9NZ08	Endoplasmic reticulum aminopeptidase 1 OS=Homo sapiens OX=9606 GN=ERAP1 PE=1 SV=3	11.525	4	3	3	3	941	107.2	6.46	8.22	3
Q9UIA9	Exportin-7 OS=Homo sapiens OX=9606 GN=XPO7 PE=1 SV=3	11.465	3	4	5	4	1087	123.8	6.32	7.92	4
Q05655	Protein kinase C delta type OS=Homo sapiens OX=9606 GN=PRKCD PE=1 SV=2	11.448	7	4	5	4	676	77.5	7.75	5.76	4
P17693	HLA class I histocompatibility antigen, alpha chain G OS=Homo sapiens OX=9606 GN=HLA-G PE=1 SV=1	11.427	7	2	4	1	338	38.2	5.69	13.76	2
Q9HC38	Glyoxalase domain-containing protein 4 OS=Homo sapiens OX=9606 GN=GLOD4 PE=1 SV=1	11.372	11	4	7	4	313	34.8	5.6	11.74	4
P00492	Hypoxanthine-guanine phosphoribosyltransferase OS=Homo sapiens OX=9606 GN=HPRT1 PE=1 SV=2	11.357	17	3	5	3	218	24.6	6.68	8.61	3
Q14677	Clathrin interactor 1 OS=Homo sapiens OX=9606 GN=CLINT1 PE=1 SV=1	11.302	7	4	6	4	625	68.2	6.42	10.85	4
Q9NRX4	14 kDa phosphohistidine phosphatase OS=Homo sapiens OX=9606 GN=PHPT1 PE=1 SV=1	11.282	22	3	5	3	125	13.8	6.07	7.26	3
Q8NBI5	Solute carrier family 43 member 3 OS=Homo sapiens OX=9606 GN=SLC43A3 PE=1 SV=2	11.255	4	2	4	2	491	54.5	8.53	5.39	2
Q16881	Thioredoxin reductase 1, cytoplasmic OS=Homo sapiens OX=9606 GN=TXNRD1 PE=1 SV=3	11.254	5	3	5	3	649	70.9	7.39	9.08	3
P21281	V-type proton ATPase subunit B, brain isoform OS=Homo sapiens OX=9606 GN=ATP6V1B2 PE=1 SV=3	11.178	5	2	4	2	511	56.5	5.81	10.65	2
P01768	Immunoglobulin heavy variable 3-30 OS=Homo sapiens OX=9606 GN=IGHV3-30 PE=1 SV=2	11.157	25	3	6	3	117	12.9	8.92	14.28	3
P30566	Adenylosuccinate lyase OS=Homo sapiens OX=9606 GN=ADSL PE=1 SV=2	11.12	6	3	4	3	484	54.9	7.11	8.55	3
P01780	Immunoglobulin heavy variable 3-7 OS=Homo sapiens OX=9606 GN=IGHV3-7 PE=1 SV=2	11.117	25	3	5	2	117	12.9	6.57	14.14	3
P51159	Ras-related protein Rab-27A OS=Homo sapiens OX=9606 GN=RAB27A PE=1 SV=3	11.113	14	4	7	4	221	24.9	5.22	13.51	4
O60234	Glia maturation factor gamma OS=Homo sapiens OX=9606 GN=GMFG PE=1 SV=1	11.092	27	5	9	5	142	16.8	5.26	13.44	5
P51884	Lumican OS=Homo sapiens OX=9606 GN=LUM PE=1 SV=2	11.067	9	3	4	3	338	38.4	6.61	9.53	3
Q08722	Leukocyte surface antigen CD47 OS=Homo sapiens OX=9606 GN=CD47 PE=1 SV=1	10.958	11	4	7	4	323	35.2	7.21	14.33	4
Q7KZF4	Staphylococcal nuclease domain-containing protein 1 OS=Homo sapiens OX=9606 GN=SND1 PE=1 SV=1	10.934	4	4	7	4	910	101.9	7.17	11.54	4
O14745	Na(+)/H(+) exchange regulatory cofactor NHE-RF1 OS=Homo sapiens OX=9606 GN=SLC9A3R1 PE=1 SV=4	10.933	9	3	5	3	358	38.8	5.77	4.19	3
P26447	Protein S100-A4 OS=Homo sapiens OX=9606 GN=S100A4 PE=1 SV=1	10.913	28	3	7	3	101	11.7	6.11	13.27	3
P20340	Ras-related protein Rab-6A OS=Homo sapiens OX=9606 GN=RAB6A PE=1 SV=3	10.911	19	4	6	1	208	23.6	5.54	10.55	4
Q9BRF8	Serine/threonine-protein phosphatase CPPED1 OS=Homo sapiens OX=9606 GN=CPPED1 PE=1 SV=3	10.905	10	3	5	3	314	35.5	6.2	12.61	3
Q08211	ATP-dependent RNA helicase A OS=Homo sapiens OX=9606 GN=DHX9 PE=1 SV=4	10.871	3	4	4	4	1270	140.9	6.84	5.94	4
Q14C86	GTPase-activating protein and VPS9 domain-containing protein 1 OS=Homo sapiens OX=9606 GN=GAPVD1 PE=1 SV=2	10.867	3	2	4	2	1478	164.9	5.22	6.26	2
P01137	Transforming growth factor beta-1 proprotein OS=Homo sapiens OX=9606 GN=TGFB1 PE=1 SV=2	10.863	9	3	6	3	390	44.3	8.53	6.39	3
P25686	DnaJ homolog subfamily B member 2 OS=Homo sapiens OX=9606 GN=DNAJB2 PE=1 SV=3	10.845	10	3	5	3	324	35.6	5.95	12.4	3
P38606	V-type proton ATPase catalytic subunit A OS=Homo sapiens OX=9606 GN=ATP6V1A PE=1 SV=2	10.841	6	4	4	4	617	68.3	5.52	8.54	4
P13693	Translationally-controlled tumor protein OS=Homo sapiens OX=9606 GN=TPT1 PE=1 SV=1	10.804	24	4	8	4	172	19.6	4.93	9.89	4
O00231	26S proteasome non-ATPase regulatory subunit 11 OS=Homo sapiens OX=9606 GN=PSMD11 PE=1 SV=3	10.796	10	4	5	4	422	47.4	6.48	6.78	4
O00299	Chloride intracellular channel protein 1 OS=Homo sapiens OX=9606 GN=CLIC1 PE=1 SV=4	10.695	12	3	6	3	241	26.9	5.17	15.05	3
P30048	Thioredoxin-dependent peroxide reductase, mitochondrial OS=Homo sapiens OX=9606 GN=PRDX3 PE=1 SV=3	10.651	13	3	7	3	256	27.7	7.78	12.88	3
Q9Y262	Eukaryotic translation initiation factor 3 subunit L OS=Homo sapiens OX=9606 GN=EIF3L PE=1 SV=1	10.629	5	2	3	2	564	66.7	6.34	7.38	2
P58546	Myotrophin OS=Homo sapiens OX=9606 GN=MTPN PE=1 SV=2	10.626	22	2	4	2	118	12.9	5.52	12.71	2
Q9NYU2	UDP-glucose:glycoprotein glucosyltransferase 1 OS=Homo sapiens OX=9606 GN=UGGT1 PE=1 SV=3	10.607	3	4	5	4	1555	177.1	5.63	3.85	4
P07339	Cathepsin D OS=Homo sapiens OX=9606 GN=CTSD PE=1 SV=1	10.556	9	3	6	3	412	44.5	6.54	10.65	3
P13671	Complement component C6 OS=Homo sapiens OX=9606 GN=C6 PE=1 SV=3	10.533	4	4	6	4	934	104.7	6.76	10.92	4
P14324	Farnesyl pyrophosphate synthase OS=Homo sapiens OX=9606 GN=FDPS PE=1 SV=4	10.51	6	2	4	2	419	48.2	6.15	10.07	2
Q86VP6	Cullin-associated NEDD8-dissociated protein 1 OS=Homo sapiens OX=9606 GN=CAND1 PE=1 SV=2	10.468	3	4	5	4	1230	136.3	5.78	8.44	4
Q15435	Protein phosphatase 1 regulatory subunit 7 OS=Homo sapiens OX=9606 GN=PPP1R7 PE=1 SV=1	10.452	7	2	3	2	360	41.5	4.91	8.14	2
P43034	Platelet-activating factor acetylhydrolase IB subunit beta OS=Homo sapiens OX=9606 GN=PAFAH1B1 PE=1 SV=2	10.443	8	3	5	3	410	46.6	7.37	5.11	3
Q93045	Stathmin-2 OS=Homo sapiens OX=9606 GN=STMN2 PE=1 SV=3	10.394	15	4	7	1	179	20.8	8.32	12.82	4
P49588	Alanine--tRNA ligase, cytoplasmic OS=Homo sapiens OX=9606 GN=AARS1 PE=1 SV=2	10.336	4	4	6	4	968	106.7	5.53	9.52	4
O75396	Vesicle-trafficking protein SEC22b OS=Homo sapiens OX=9606 GN=SEC22B PE=1 SV=4	10.325	11	2	3	2	215	24.6	6.92	7.34	2
Q9Y624	Junctional adhesion molecule A OS=Homo sapiens OX=9606 GN=F11R PE=1 SV=1	10.304	16	4	6	4	299	32.6	7.9	10.23	4
Q15404	Ras suppressor protein 1 OS=Homo sapiens OX=9606 GN=RSU1 PE=1 SV=3	10.242	12	4	6	4	277	31.5	8.65	12.92	4
P02746	Complement C1q subcomponent subunit B OS=Homo sapiens OX=9606 GN=C1QB PE=1 SV=3	10.24	11	2	4	2	253	26.7	8.63	11.57	2
P07355	Annexin A2 OS=Homo sapiens OX=9606 GN=ANXA2 PE=1 SV=2	10.223	13	4	5	4	339	38.6	7.75	10.66	4
P35613	Basigin OS=Homo sapiens OX=9606 GN=BSG PE=1 SV=2	10.222	9	3	5	3	385	42.2	5.66	6.26	3
Q8IZ83	Aldehyde dehydrogenase family 16 member A1 OS=Homo sapiens OX=9606 GN=ALDH16A1 PE=1 SV=2	10.181	3	2	5	2	802	85.1	6.79	11.37	2
Q9NYL9	Tropomodulin-3 OS=Homo sapiens OX=9606 GN=TMOD3 PE=1 SV=1	10.11	11	4	5	3	352	39.6	5.19	3.35	4
P62805	Histone H4 OS=Homo sapiens OX=9606 GN=H4C1 PE=1 SV=2	10.065	27	3	5	3	103	11.4	11.36	13.7	3
Q96HE7	ERO1-like protein alpha OS=Homo sapiens OX=9606 GN=ERO1A PE=1 SV=2	10.011	4	2	2	2	468	54.4	5.68	3.93	2
P17980	26S proteasome regulatory subunit 6A OS=Homo sapiens OX=9606 GN=PSMC3 PE=1 SV=3	10.003	8	3	5	3	439	49.2	5.24	12.25	3
P25789	Proteasome subunit alpha type-4 OS=Homo sapiens OX=9606 GN=PSMA4 PE=1 SV=1	9.996	13	4	7	4	261	29.5	7.72	15.47	4
Q15833	Syntaxin-binding protein 2 OS=Homo sapiens OX=9606 GN=STXBP2 PE=1 SV=2	9.972	6	4	5	4	593	66.4	6.55	9.6	4
Q86VS8	Protein Hook homolog 3 OS=Homo sapiens OX=9606 GN=HOOK3 PE=1 SV=2	9.918	5	3	4	3	718	83.1	5.17	1.65	3
P46977	Dolichyl-diphosphooligosaccharide--protein glycosyltransferase subunit STT3A OS=Homo sapiens OX=9606 GN=STT3A PE=1 SV=2	9.861	5	3	4	3	705	80.5	8.07	4.74	3
Q9Y5S9	RNA-binding protein 8A OS=Homo sapiens OX=9606 GN=RBM8A PE=1 SV=1	9.86	21	3	4	3	174	19.9	5.72	4.14	3
P11908	Ribose-phosphate pyrophosphokinase 2 OS=Homo sapiens OX=9606 GN=PRPS2 PE=1 SV=2	9.842	9	3	7	1	318	34.7	6.61	14.58	3
P50453	Serpin B9 OS=Homo sapiens OX=9606 GN=SERPINB9 PE=1 SV=1	9.752	8	3	4	2	376	42.4	5.86	7.46	3
P13073	Cytochrome c oxidase subunit 4 isoform 1, mitochondrial OS=Homo sapiens OX=9606 GN=COX4I1 PE=1 SV=1	9.752	17	3	5	3	169	19.6	9.51	12.93	3
O75368	SH3 domain-binding glutamic acid-rich-like protein OS=Homo sapiens OX=9606 GN=SH3BGRL PE=1 SV=1	9.751	26	3	6	3	114	12.8	5.25	9.52	3
O14618	Copper chaperone for superoxide dismutase OS=Homo sapiens OX=9606 GN=CCS PE=1 SV=1	9.728	11	3	6	3	274	29	5.58	10.92	3
Q16555	Dihydropyrimidinase-related protein 2 OS=Homo sapiens OX=9606 GN=DPYSL2 PE=1 SV=1	9.654	6	2	4	2	572	62.3	6.38	9.99	2
Q00013	55 kDa erythrocyte membrane protein OS=Homo sapiens OX=9606 GN=MPP1 PE=1 SV=2	9.647	5	2	4	2	466	52.3	7.37	8.08	2
Q9P1Z2	Calcium-binding and coiled-coil domain-containing protein 1 OS=Homo sapiens OX=9606 GN=CALCOCO1 PE=1 SV=2	9.636	4	3	4	3	691	77.3	4.82	5.28	3
P11279	Lysosome-associated membrane glycoprotein 1 OS=Homo sapiens OX=9606 GN=LAMP1 PE=1 SV=3	9.632	7	3	5	3	417	44.9	8.75	11.67	3
Q01105	Protein SET OS=Homo sapiens OX=9606 GN=SET PE=1 SV=3	9.614	8	2	5	2	290	33.5	4.32	11.45	2
Q96FW1	Ubiquitin thioesterase OTUB1 OS=Homo sapiens OX=9606 GN=OTUB1 PE=1 SV=2	9.605	9	2	3	2	271	31.3	4.94	5.97	2
Q9H3N1	Thioredoxin-related transmembrane protein 1 OS=Homo sapiens OX=9606 GN=TMX1 PE=1 SV=1	9.604	11	3	4	3	280	31.8	4.98	10.08	3
P33176	Kinesin-1 heavy chain OS=Homo sapiens OX=9606 GN=KIF5B PE=1 SV=1	9.58	3	3	4	3	963	109.6	6.51	3.85	3
Q15746	Myosin light chain kinase, smooth muscle OS=Homo sapiens OX=9606 GN=MYLK PE=1 SV=4	9.558	1	3	5	3	1914	210.6	6.15	8.43	3
Q9Y2J8	Protein-arginine deiminase type-2 OS=Homo sapiens OX=9606 GN=PADI2 PE=1 SV=2	9.543	4	2	3	2	665	75.5	5.59	7.74	2
P14780	Matrix metalloproteinase-9 OS=Homo sapiens OX=9606 GN=MMP9 PE=1 SV=3	9.495	5	4	7	4	707	78.4	6.06	13.67	4
P35998	26S proteasome regulatory subunit 7 OS=Homo sapiens OX=9606 GN=PSMC2 PE=1 SV=3	9.479	5	2	3	2	433	48.6	5.95	6.13	2
Q9Y696	Chloride intracellular channel protein 4 OS=Homo sapiens OX=9606 GN=CLIC4 PE=1 SV=4	9.434	8	2	6	2	253	28.8	5.59	14.57	2
Q9UL46	Proteasome activator complex subunit 2 OS=Homo sapiens OX=9606 GN=PSME2 PE=1 SV=4	9.389	21	4	6	4	239	27.4	5.73	7.91	4
O75832	26S proteasome non-ATPase regulatory subunit 10 OS=Homo sapiens OX=9606 GN=PSMD10 PE=1 SV=1	9.388	19	4	7	4	226	24.4	6.1	11.34	4
P45880	Voltage-dependent anion-selective channel protein 2 OS=Homo sapiens OX=9606 GN=VDAC2 PE=1 SV=2	9.317	15	3	5	3	294	31.5	7.56	11.86	3
P13224	Platelet glycoprotein Ib beta chain OS=Homo sapiens OX=9606 GN=GP1BB PE=1 SV=1	9.298	15	3	5	3	206	21.7	9.31	11.65	3
Q9H299	SH3 domain-binding glutamic acid-rich-like protein 3 OS=Homo sapiens OX=9606 GN=SH3BGRL3 PE=1 SV=1	9.294	40	3	6	3	93	10.4	4.93	13.44	3
Q9Y2B0	Protein canopy homolog 2 OS=Homo sapiens OX=9606 GN=CNPY2 PE=1 SV=1	9.284	13	2	3	2	182	20.6	4.92	6.38	2
Q32P51	Heterogeneous nuclear ribonucleoprotein A1-like 2 OS=Homo sapiens OX=9606 GN=HNRNPA1L2 PE=2 SV=2	9.258	7	2	4	2	320	34.2	9	5.09	2
Q9UKV3	Apoptotic chromatin condensation inducer in the nucleus OS=Homo sapiens OX=9606 GN=ACIN1 PE=1 SV=2	9.236	3	3	4	3	1341	151.8	6.43	6.26	3
Q9UQ80	Proliferation-associated protein 2G4 OS=Homo sapiens OX=9606 GN=PA2G4 PE=1 SV=3	9.224	9	3	3	3	394	43.8	6.55	4.24	3
P05156	Complement factor I OS=Homo sapiens OX=9606 GN=CFI PE=1 SV=2	9.048	4	2	4	2	583	65.7	7.5	8.15	2
P36542	ATP synthase subunit gamma, mitochondrial OS=Homo sapiens OX=9606 GN=ATP5F1C PE=1 SV=1	9.042	9	3	4	3	298	33	9.22	6.39	3
P52272	Heterogeneous nuclear ribonucleoprotein M OS=Homo sapiens OX=9606 GN=HNRNPM PE=1 SV=3	9.035	4	4	6	4	730	77.5	8.7	10.19	4
P13498	Cytochrome b-245 light chain OS=Homo sapiens OX=9606 GN=CYBA PE=1 SV=3	8.955	18	4	8	4	195	21	9.54	11.95	4
O43813	Glutathione S-transferase LANCL1 OS=Homo sapiens OX=9606 GN=LANCL1 PE=1 SV=1	8.934	6	2	4	2	399	45.3	7.75	8.21	2
P46734	Dual specificity mitogen-activated protein kinase kinase 3 OS=Homo sapiens OX=9606 GN=MAP2K3 PE=1 SV=2	8.934	8	3	6	3	347	39.3	7.43	10.6	3
P21926	CD9 antigen OS=Homo sapiens OX=9606 GN=CD9 PE=1 SV=4	8.912	4	2	4	2	228	25.4	7.15	11.12	2
P27338	Amine oxidase [flavin-containing] B OS=Homo sapiens OX=9606 GN=MAOB PE=1 SV=3	8.906	6	4	6	4	520	58.7	7.5	7.27	4
P51153	Ras-related protein Rab-13 OS=Homo sapiens OX=9606 GN=RAB13 PE=1 SV=1	8.89	13	3	5	1	203	22.8	9.19	6.81	3
Q8NG06	E3 ubiquitin-protein ligase TRIM58 OS=Homo sapiens OX=9606 GN=TRIM58 PE=2 SV=2	8.889	7	3	6	3	486	54.7	6.19	9.69	3
P49721	Proteasome subunit beta type-2 OS=Homo sapiens OX=9606 GN=PSMB2 PE=1 SV=1	8.885	12	2	4	2	201	22.8	7.02	10.14	2
P01591	Immunoglobulin J chain OS=Homo sapiens OX=9606 GN=JCHAIN PE=1 SV=4	8.86	17	3	4	3	159	18.1	5.24	9.85	3
P10643	Complement component C7 OS=Homo sapiens OX=9606 GN=C7 PE=1 SV=2	8.723	4	3	5	3	843	93.5	6.48	10.5	3
O00232	26S proteasome non-ATPase regulatory subunit 12 OS=Homo sapiens OX=9606 GN=PSMD12 PE=1 SV=3	8.715	7	2	3	2	456	52.9	7.65	6.83	2
Q9Y5X3	Sorting nexin-5 OS=Homo sapiens OX=9606 GN=SNX5 PE=1 SV=1	8.706	7	3	5	3	404	46.8	6.76	8.72	3
P12931	Proto-oncogene tyrosine-protein kinase Src OS=Homo sapiens OX=9606 GN=SRC PE=1 SV=3	8.678	5	3	5	3	536	59.8	7.42	9.96	3
P17174	Aspartate aminotransferase, cytoplasmic OS=Homo sapiens OX=9606 GN=GOT1 PE=1 SV=3	8.676	7	3	5	3	413	46.2	7.01	9.6	3
Q9BRA2	Thioredoxin domain-containing protein 17 OS=Homo sapiens OX=9606 GN=TXNDC17 PE=1 SV=1	8.665	19	2	3	2	123	13.9	5.52	6.37	2
P11216	Glycogen phosphorylase, brain form OS=Homo sapiens OX=9606 GN=PYGB PE=1 SV=5	8.65	4	4	6	3	843	96.6	6.86	6.01	4
Q9Y608	Leucine-rich repeat flightless-interacting protein 2 OS=Homo sapiens OX=9606 GN=LRRFIP2 PE=1 SV=1	8.607	5	4	6	4	721	82.1	6.95	7.79	4
P51665	26S proteasome non-ATPase regulatory subunit 7 OS=Homo sapiens OX=9606 GN=PSMD7 PE=1 SV=2	8.596	9	3	4	3	324	37	6.77	7.99	3
P55058	Phospholipid transfer protein OS=Homo sapiens OX=9606 GN=PLTP PE=1 SV=1	8.578	6	3	5	3	493	54.7	7.01	6.26	3
Q9NT62	Ubiquitin-like-conjugating enzyme ATG3 OS=Homo sapiens OX=9606 GN=ATG3 PE=1 SV=1	8.563	6	2	3	2	314	35.8	4.74	7.62	2
Q14019	Coactosin-like protein OS=Homo sapiens OX=9606 GN=COTL1 PE=1 SV=3	8.559	15	3	7	3	142	15.9	5.67	11.43	3
P02538	Keratin, type II cytoskeletal 6A OS=Homo sapiens OX=9606 GN=KRT6A PE=1 SV=3	8.462	5	4	6	1	564	60	8	12.83	4
P13727	Bone marrow proteoglycan OS=Homo sapiens OX=9606 GN=PRG2 PE=1 SV=2	8.435	10	3	5	3	222	25.2	6.76	13.68	3
Q9H4A3	Serine/threonine-protein kinase WNK1 OS=Homo sapiens OX=9606 GN=WNK1 PE=1 SV=2	8.421	1	2	3	2	2382	250.6	6.34	5.6	2
P49257	Protein ERGIC-53 OS=Homo sapiens OX=9606 GN=LMAN1 PE=1 SV=2	8.408	5	3	5	3	510	57.5	6.77	4.3	3
O00148	ATP-dependent RNA helicase DDX39A OS=Homo sapiens OX=9606 GN=DDX39A PE=1 SV=2	8.408	5	2	4	2	427	49.1	5.68	7	2
Q13867	Bleomycin hydrolase OS=Homo sapiens OX=9606 GN=BLMH PE=1 SV=1	8.39	5	2	4	2	455	52.5	6.27	0	2
Q9BS40	Latexin OS=Homo sapiens OX=9606 GN=LXN PE=1 SV=2	8.387	13	2	2	2	222	25.7	5.78	6.07	2
P27695	DNA-(apurinic or apyrimidinic site) endonuclease OS=Homo sapiens OX=9606 GN=APEX1 PE=1 SV=2	8.353	8	2	3	2	318	35.5	8.12	6.79	2
P49006	MARCKS-related protein OS=Homo sapiens OX=9606 GN=MARCKSL1 PE=1 SV=2	8.348	14	2	5	2	195	19.5	4.67	7.57	2
Q07020	60S ribosomal protein L18 OS=Homo sapiens OX=9606 GN=RPL18 PE=1 SV=2	8.341	16	3	4	3	188	21.6	11.72	4.31	3
Q8N6Q3	CD177 antigen OS=Homo sapiens OX=9606 GN=CD177 PE=1 SV=2	8.297	5	2	4	2	437	46.3	6.29	8.07	2
Q9Y6N5	Sulfide:quinone oxidoreductase, mitochondrial OS=Homo sapiens OX=9606 GN=SQOR PE=1 SV=1	8.296	6	2	3	2	450	49.9	9.11	5.06	2
Q9Y263	Phospholipase A-2-activating protein OS=Homo sapiens OX=9606 GN=PLAA PE=1 SV=2	8.278	5	3	6	3	795	87.1	6.37	5.98	3
P30626	Sorcin OS=Homo sapiens OX=9606 GN=SRI PE=1 SV=1	8.223	19	4	5	4	198	21.7	5.59	8.16	4
P26639	Threonine--tRNA ligase 1, cytoplasmic OS=Homo sapiens OX=9606 GN=TARS1 PE=1 SV=3	8.183	5	3	5	3	723	83.4	6.67	4.42	3
P50402	Emerin OS=Homo sapiens OX=9606 GN=EMD PE=1 SV=1	8.179	8	2	4	2	254	29	5.5	7.28	2
P06312	Immunoglobulin kappa variable 4-1 OS=Homo sapiens OX=9606 GN=IGKV4-1 PE=1 SV=1	8.177	23	3	6	3	121	13.4	5.25	12.87	3
Q15836	Vesicle-associated membrane protein 3 OS=Homo sapiens OX=9606 GN=VAMP3 PE=1 SV=3	8.143	24	2	3	2	100	11.3	8.79	4.22	2
P49908	Selenoprotein P OS=Homo sapiens OX=9606 GN=SELENOP PE=1 SV=3	8.08	6	2	3	2	381	43.2	7.87	3.35	2
A0A0C4DH38	Immunoglobulin heavy variable 5-51 OS=Homo sapiens OX=9606 GN=IGHV5-51 PE=3 SV=1	8.077	19	2	4	2	117	12.7	8.27	11.63	2
Q8N392	Rho GTPase-activating protein 18 OS=Homo sapiens OX=9606 GN=ARHGAP18 PE=1 SV=3	8.061	4	3	5	3	663	74.9	6.44	9.21	3
P49247	Ribose-5-phosphate isomerase OS=Homo sapiens OX=9606 GN=RPIA PE=1 SV=3	8.037	11	4	7	4	311	33.2	8.54	9.86	4
P49748	Very long-chain specific acyl-CoA dehydrogenase, mitochondrial OS=Homo sapiens OX=9606 GN=ACADVL PE=1 SV=1	7.976	5	3	5	3	655	70.3	8.75	7.96	3
Q15075	Early endosome antigen 1 OS=Homo sapiens OX=9606 GN=EEA1 PE=1 SV=2	7.94	3	4	5	4	1411	162.4	5.68	1.77	4
A0FGR8-2	Isoform 2 of Extended synaptotagmin-2 OS=Homo sapiens OX=9606 GN=ESYT2	7.916	5	3	5	3	893	98.8	8.68	6.32	3
P53621	Coatomer subunit alpha OS=Homo sapiens OX=9606 GN=COPA PE=1 SV=2	7.854	2	2	3	2	1224	138.3	7.66	5.61	2
P07948	Tyrosine-protein kinase Lyn OS=Homo sapiens OX=9606 GN=LYN PE=1 SV=3	7.85	4	2	4	2	512	58.5	7.11	8.67	2
P48147	Prolyl endopeptidase OS=Homo sapiens OX=9606 GN=PREP PE=1 SV=2	7.842	4	2	2	2	710	80.6	5.86	4.26	2
P08246	Neutrophil elastase OS=Homo sapiens OX=9606 GN=ELANE PE=1 SV=1	7.836	9	3	5	3	267	28.5	9.35	11.27	3
Q5T1M5	FK506-binding protein 15 OS=Homo sapiens OX=9606 GN=FKBP15 PE=1 SV=2	7.775	2	2	2	2	1219	133.5	5.2	2.64	2
Q9BT78	COP9 signalosome complex subunit 4 OS=Homo sapiens OX=9606 GN=COPS4 PE=1 SV=1	7.765	6	3	7	3	406	46.2	5.83	15.99	3
P05771	Protein kinase C beta type OS=Homo sapiens OX=9606 GN=PRKCB PE=1 SV=4	7.734	5	3	4	3	671	76.8	7.01	8.35	3
Q7Z6Z7	E3 ubiquitin-protein ligase HUWE1 OS=Homo sapiens OX=9606 GN=HUWE1 PE=1 SV=3	7.727	1	2	3	2	4374	481.6	5.22	0	2
P23219	Prostaglandin G/H synthase 1 OS=Homo sapiens OX=9606 GN=PTGS1 PE=1 SV=2	7.668	4	2	4	2	599	68.6	7.23	6.86	2
P61626	Lysozyme C OS=Homo sapiens OX=9606 GN=LYZ PE=1 SV=1	7.649	21	5	7	5	148	16.5	9.16	11.34	5
O75563	Src kinase-associated phosphoprotein 2 OS=Homo sapiens OX=9606 GN=SKAP2 PE=1 SV=1	7.636	9	3	3	3	359	41.2	4.69	4.15	3
P07357	Complement component C8 alpha chain OS=Homo sapiens OX=9606 GN=C8A PE=1 SV=2	7.602	4	3	4	3	584	65.1	6.47	8.76	3
P42167	Lamina-associated polypeptide 2, isoforms beta/gamma OS=Homo sapiens OX=9606 GN=TMPO PE=1 SV=2	7.558	7	2	3	2	454	50.6	9.38	5.36	2
P43686	26S proteasome regulatory subunit 6B OS=Homo sapiens OX=9606 GN=PSMC4 PE=1 SV=2	7.539	6	2	2	2	418	47.3	5.21	5.12	2
Q93009	Ubiquitin carboxyl-terminal hydrolase 7 OS=Homo sapiens OX=9606 GN=USP7 PE=1 SV=2	7.488	3	3	4	3	1102	128.2	5.55	4.5	3
P48960	Adhesion G protein-coupled receptor E5 OS=Homo sapiens OX=9606 GN=ADGRE5 PE=1 SV=4	7.478	3	2	3	2	835	91.8	6.87	6.54	2
P59998	Actin-related protein 2/3 complex subunit 4 OS=Homo sapiens OX=9606 GN=ARPC4 PE=1 SV=3	7.461	15	3	6	3	168	19.7	8.43	10.8	3
O75923	Dysferlin OS=Homo sapiens OX=9606 GN=DYSF PE=1 SV=1	7.438	1	3	4	3	2080	237.1	5.64	4.5	3
P50570	Dynamin-2 OS=Homo sapiens OX=9606 GN=DNM2 PE=1 SV=2	7.332	5	3	3	3	870	98	7.44	1.89	3
Q9Y3I1	F-box only protein 7 OS=Homo sapiens OX=9606 GN=FBXO7 PE=1 SV=1	7.256	3	2	3	2	522	58.5	6.55	7.54	2
P37802	Transgelin-2 OS=Homo sapiens OX=9606 GN=TAGLN2 PE=1 SV=3	7.203	10	2	3	2	199	22.4	8.25	6.18	2
Q9Y2W1	Thyroid hormone receptor-associated protein 3 OS=Homo sapiens OX=9606 GN=THRAP3 PE=1 SV=2	7.178	3	2	3	2	955	108.6	10.15	5.52	2
O00151	PDZ and LIM domain protein 1 OS=Homo sapiens OX=9606 GN=PDLIM1 PE=1 SV=4	7.177	8	2	4	2	329	36	7.02	8.53	2
P61163	Alpha-centractin OS=Homo sapiens OX=9606 GN=ACTR1A PE=1 SV=1	7.145	7	3	4	3	376	42.6	6.64	4	3
P09382	Galectin-1 OS=Homo sapiens OX=9606 GN=LGALS1 PE=1 SV=2	7.114	21	3	6	3	135	14.7	5.5	3.58	3
O00194	Ras-related protein Rab-27B OS=Homo sapiens OX=9606 GN=RAB27B PE=1 SV=4	7.074	11	3	6	3	218	24.6	5.52	12.87	3
Q9UKK9	ADP-sugar pyrophosphatase OS=Homo sapiens OX=9606 GN=NUDT5 PE=1 SV=1	7.061	11	2	2	2	219	24.3	4.94	3.71	2
P31930	Cytochrome b-c1 complex subunit 1, mitochondrial OS=Homo sapiens OX=9606 GN=UQCRC1 PE=1 SV=3	7.006	5	2	3	2	480	52.6	6.37	2.34	2
Q16777	Histone H2A type 2-C OS=Homo sapiens OX=9606 GN=H2AC20 PE=1 SV=4	7.005	23	4	9	4	129	14	10.9	10.05	4
O43493	Trans-Golgi network integral membrane protein 2 OS=Homo sapiens OX=9606 GN=TGOLN2 PE=1 SV=4	6.98	6	2	2	2	437	45.9	5.63	1.73	2
Q08397	Lysyl oxidase homolog 1 OS=Homo sapiens OX=9606 GN=LOXL1 PE=1 SV=2	6.98	4	2	4	2	574	63.1	7.52	6.48	2
Q9BSJ8	Extended synaptotagmin-1 OS=Homo sapiens OX=9606 GN=ESYT1 PE=1 SV=1	6.954	2	2	4	2	1104	122.8	5.83	9.77	2
P43405	Tyrosine-protein kinase SYK OS=Homo sapiens OX=9606 GN=SYK PE=1 SV=1	6.936	5	3	5	3	635	72	8.25	4.33	3
O15117	FYN-binding protein 1 OS=Homo sapiens OX=9606 GN=FYB1 PE=1 SV=2	6.93	3	2	3	2	783	85.3	6.48	9.21	2
P67775	Serine/threonine-protein phosphatase 2A catalytic subunit alpha isoform OS=Homo sapiens OX=9606 GN=PPP2CA PE=1 SV=1	6.925	8	3	6	3	309	35.6	5.54	11.66	3
P17301	Integrin alpha-2 OS=Homo sapiens OX=9606 GN=ITGA2 PE=1 SV=1	6.911	3	4	6	4	1181	129.2	5.31	9.77	4
Q14558	Phosphoribosyl pyrophosphate synthase-associated protein 1 OS=Homo sapiens OX=9606 GN=PRPSAP1 PE=1 SV=2	6.9	12	3	3	2	356	39.4	7.2	3.47	3
P13473	Lysosome-associated membrane glycoprotein 2 OS=Homo sapiens OX=9606 GN=LAMP2 PE=1 SV=2	6.857	6	3	5	3	410	44.9	5.63	5.73	3
A0A075B6R9	Probable non-functional immunoglobulin kappa variable 2D-24 OS=Homo sapiens OX=9606 GN=IGKV2D-24 PE=1 SV=1	6.843	17	2	3	1	120	13.1	8.87	7.02	2
P25325	3-mercaptopyruvate sulfurtransferase OS=Homo sapiens OX=9606 GN=MPST PE=1 SV=3	6.831	11	3	3	3	297	33.2	6.6	0	3
O75558	Syntaxin-11 OS=Homo sapiens OX=9606 GN=STX11 PE=1 SV=1	6.804	9	2	3	2	287	33.2	6.55	4.36	2
P59665	Neutrophil defensin 1 OS=Homo sapiens OX=9606 GN=DEFA1 PE=1 SV=1	6.774	19	2	4	2	94	10.2	6.99	9.09	2
O43866	CD5 antigen-like OS=Homo sapiens OX=9606 GN=CD5L PE=1 SV=1	6.725	12	3	4	3	347	38.1	5.47	5.88	3
P78417	Glutathione S-transferase omega-1 OS=Homo sapiens OX=9606 GN=GSTO1 PE=1 SV=2	6.714	15	4	6	4	241	27.5	6.6	5.38	4
Q14204	Cytoplasmic dynein 1 heavy chain 1 OS=Homo sapiens OX=9606 GN=DYNC1H1 PE=1 SV=5	6.692	1	3	3	3	4646	532.1	6.4	3.76	3
P60981	Destrin OS=Homo sapiens OX=9606 GN=DSTN PE=1 SV=3	6.666	12	2	4	2	165	18.5	7.85	9.16	2
P48507	Glutamate--cysteine ligase regulatory subunit OS=Homo sapiens OX=9606 GN=GCLM PE=1 SV=1	6.657	12	3	5	3	274	30.7	6.02	6	3
P62873	Guanine nucleotide-binding protein G(I)/G(S)/G(T) subunit beta-1 OS=Homo sapiens OX=9606 GN=GNB1 PE=1 SV=3	6.619	6	2	3	2	340	37.4	6	2.42	2
P01116	GTPase KRas OS=Homo sapiens OX=9606 GN=KRAS PE=1 SV=1	6.603	10	2	3	2	189	21.6	6.77	6.64	2
P02786	Transferrin receptor protein 1 OS=Homo sapiens OX=9606 GN=TFRC PE=1 SV=2	6.509	3	2	4	2	760	84.8	6.61	1.74	2
Q07955	Serine/arginine-rich splicing factor 1 OS=Homo sapiens OX=9606 GN=SRSF1 PE=1 SV=2	6.505	8	2	4	2	248	27.7	10.36	8.18	2
P02749	Beta-2-glycoprotein 1 OS=Homo sapiens OX=9606 GN=APOH PE=1 SV=3	6.494	8	3	5	3	345	38.3	7.97	10.36	3
P09622	Dihydrolipoyl dehydrogenase, mitochondrial OS=Homo sapiens OX=9606 GN=DLD PE=1 SV=2	6.434	5	2	3	2	509	54.1	7.85	4.63	2
Q13547	Histone deacetylase 1 OS=Homo sapiens OX=9606 GN=HDAC1 PE=1 SV=1	6.397	5	2	4	1	482	55.1	5.48	1.65	2
P51572	B-cell receptor-associated protein 31 OS=Homo sapiens OX=9606 GN=BCAP31 PE=1 SV=3	6.373	13	4	7	4	246	28	8.44	4.58	4
P42574	Caspase-3 OS=Homo sapiens OX=9606 GN=CASP3 PE=1 SV=2	6.363	6	2	4	2	277	31.6	6.54	9.47	2
P35237	Serpin B6 OS=Homo sapiens OX=9606 GN=SERPINB6 PE=1 SV=3	6.323	4	2	4	2	376	42.6	5.27	5.87	2
P31150	Rab GDP dissociation inhibitor alpha OS=Homo sapiens OX=9606 GN=GDI1 PE=1 SV=2	6.241	6	3	7	1	447	50.6	5.14	8.83	3
P05543	Thyroxine-binding globulin OS=Homo sapiens OX=9606 GN=SERPINA7 PE=1 SV=2	6.235	5	2	3	2	415	46.3	6.3	4.12	2
Q99816	Tumor susceptibility gene 101 protein OS=Homo sapiens OX=9606 GN=TSG101 PE=1 SV=2	6.227	7	3	4	3	390	43.9	6.46	5.91	3
Q6NUK1	Calcium-binding mitochondrial carrier protein SCaMC-1 OS=Homo sapiens OX=9606 GN=SLC25A24 PE=1 SV=2	6.216	5	2	3	2	477	53.3	6.33	5.98	2
Q86UP2	Kinectin OS=Homo sapiens OX=9606 GN=KTN1 PE=1 SV=1	6.191	2	3	3	3	1357	156.2	5.64	0	3
P09497	Clathrin light chain B OS=Homo sapiens OX=9606 GN=CLTB PE=1 SV=1	6.133	9	3	4	3	229	25.2	4.64	5.74	3
O75131	Copine-3 OS=Homo sapiens OX=9606 GN=CPNE3 PE=1 SV=1	6.063	3	2	4	2	537	60.1	5.85	6.71	2
Q14005	Pro-interleukin-16 OS=Homo sapiens OX=9606 GN=IL16 PE=1 SV=4	6.047	2	2	3	2	1332	141.7	8.06	6.34	2
P36871	Phosphoglucomutase-1 OS=Homo sapiens OX=9606 GN=PGM1 PE=1 SV=3	6.03	4	2	3	2	562	61.4	6.76	5.56	2
P63000	Ras-related C3 botulinum toxin substrate 1 OS=Homo sapiens OX=9606 GN=RAC1 PE=1 SV=1	6.025	11	3	5	1	192	21.4	8.5	8.11	3
Q9Y678	Coatomer subunit gamma-1 OS=Homo sapiens OX=9606 GN=COPG1 PE=1 SV=1	6.014	2	2	2	2	874	97.7	5.47	3.94	2
A6NC98	Coiled-coil domain-containing protein 88B OS=Homo sapiens OX=9606 GN=CCDC88B PE=1 SV=1	6.011	1	2	3	2	1476	164.7	5.11	4.1	2
P08962	CD63 antigen OS=Homo sapiens OX=9606 GN=CD63 PE=1 SV=2	6.003	8	2	4	2	238	25.6	7.81	10.45	2
Q13423	NAD(P) transhydrogenase, mitochondrial OS=Homo sapiens OX=9606 GN=NNT PE=1 SV=3	5.951	2	2	3	2	1086	113.8	8.09	5.54	2
P24534	Elongation factor 1-beta OS=Homo sapiens OX=9606 GN=EEF1B2 PE=1 SV=3	5.95	9	2	4	2	225	24.7	4.67	7	2
P15153	Ras-related C3 botulinum toxin substrate 2 OS=Homo sapiens OX=9606 GN=RAC2 PE=1 SV=1	5.941	11	3	5	1	192	21.4	7.61	4.52	3
Q9H2K8	Serine/threonine-protein kinase TAO3 OS=Homo sapiens OX=9606 GN=TAOK3 PE=1 SV=2	5.923	4	3	3	3	898	105.3	7.3	4.22	3
Q8NE86	Calcium uniporter protein, mitochondrial OS=Homo sapiens OX=9606 GN=MCU PE=1 SV=1	5.915	9	2	2	2	351	39.8	8.65	2.65	2
Q92556	Engulfment and cell motility protein 1 OS=Homo sapiens OX=9606 GN=ELMO1 PE=1 SV=2	5.913	3	2	4	2	727	83.8	6.28	4.2	2
Q5JXB2	Putative ubiquitin-conjugating enzyme E2 N-like OS=Homo sapiens OX=9606 GN=UBE2NL PE=1 SV=1	5.896	13	2	2	2	153	17.4	5.92	2.95	2
Q9UI12	V-type proton ATPase subunit H OS=Homo sapiens OX=9606 GN=ATP6V1H PE=1 SV=1	5.894	4	2	2	2	483	55.8	6.48	2.35	2
Q3ZCW2	Galectin-related protein OS=Homo sapiens OX=9606 GN=LGALSL PE=1 SV=2	5.89	14	2	3	2	172	19	5.35	3.33	2
P49189	4-trimethylaminobutyraldehyde dehydrogenase OS=Homo sapiens OX=9606 GN=ALDH9A1 PE=1 SV=3	5.875	4	2	3	2	494	53.8	5.87	3.92	2
P04843	Dolichyl-diphosphooligosaccharide--protein glycosyltransferase subunit 1 OS=Homo sapiens OX=9606 GN=RPN1 PE=1 SV=1	5.867	3	2	4	2	607	68.5	6.38	5.01	2
P22894	Neutrophil collagenase OS=Homo sapiens OX=9606 GN=MMP8 PE=1 SV=1	5.864	7	3	4	3	467	53.4	6.87	5.28	3
Q13347	Eukaryotic translation initiation factor 3 subunit I OS=Homo sapiens OX=9606 GN=EIF3I PE=1 SV=1	5.832	6	2	2	2	325	36.5	5.64	4.09	2
Q13336	Urea transporter 1 OS=Homo sapiens OX=9606 GN=SLC14A1 PE=1 SV=2	5.827	6	3	4	3	389	42.5	7.15	7.03	3
P99999	Cytochrome c OS=Homo sapiens OX=9606 GN=CYCS PE=1 SV=2	5.816	24	2	2	2	105	11.7	9.57	1.74	2
P55160	Nck-associated protein 1-like OS=Homo sapiens OX=9606 GN=NCKAP1L PE=1 SV=3	5.796	2	3	3	3	1127	128.1	6.86	2.03	3
Q9P2E9	Ribosome-binding protein 1 OS=Homo sapiens OX=9606 GN=RRBP1 PE=1 SV=5	5.762	2	2	3	2	1410	152.4	8.6	1.94	2
P62328	Thymosin beta-4 OS=Homo sapiens OX=9606 GN=TMSB4X PE=1 SV=2	5.75	43	2	3	2	44	5.1	5.06	4.24	2
P24557	Thromboxane-A synthase OS=Homo sapiens OX=9606 GN=TBXAS1 PE=1 SV=3	5.721	5	2	3	2	533	60.5	7.62	5.01	2
P20292	Arachidonate 5-lipoxygenase-activating protein OS=Homo sapiens OX=9606 GN=ALOX5AP PE=1 SV=2	5.717	11	2	4	2	161	18.1	8.44	9.23	2
Q03518	Antigen peptide transporter 1 OS=Homo sapiens OX=9606 GN=TAP1 PE=1 SV=2	5.712	4	2	4	2	808	87.2	8.02	6.17	2
Q9Y376	Calcium-binding protein 39 OS=Homo sapiens OX=9606 GN=CAB39 PE=1 SV=1	5.656	7	3	4	3	341	39.8	6.89	6.37	3
P30038	Delta-1-pyrroline-5-carboxylate dehydrogenase, mitochondrial OS=Homo sapiens OX=9606 GN=ALDH4A1 PE=1 SV=3	5.583	4	2	4	2	563	61.7	8.07	5.78	2
P16401	Histone H1.5 OS=Homo sapiens OX=9606 GN=H1-5 PE=1 SV=3	5.565	8	2	4	2	226	22.6	10.92	10.28	2
Q9NP72	Ras-related protein Rab-18 OS=Homo sapiens OX=9606 GN=RAB18 PE=1 SV=1	5.539	13	2	3	2	206	23	5.24	4.41	2
P41091	Eukaryotic translation initiation factor 2 subunit 3 OS=Homo sapiens OX=9606 GN=EIF2S3 PE=1 SV=3	5.532	5	2	3	2	472	51.1	8.4	6.63	2
P00746	Complement factor D OS=Homo sapiens OX=9606 GN=CFD PE=1 SV=5	5.518	11	2	3	2	253	27	7.71	5.94	2
Q02878	60S ribosomal protein L6 OS=Homo sapiens OX=9606 GN=RPL6 PE=1 SV=3	5.502	7	2	4	2	288	32.7	10.58	6.79	2
Q15286	Ras-related protein Rab-35 OS=Homo sapiens OX=9606 GN=RAB35 PE=1 SV=1	5.437	11	2	2	1	201	23	8.29	4.25	2
P10720	Platelet factor 4 variant OS=Homo sapiens OX=9606 GN=PF4V1 PE=1 SV=1	5.403	16	2	4	2	104	11.5	9.1	11.35	2
Q13287	N-myc-interactor OS=Homo sapiens OX=9606 GN=NMI PE=1 SV=2	5.397	7	2	2	2	307	35	5.34	3.93	2
Q13618	Cullin-3 OS=Homo sapiens OX=9606 GN=CUL3 PE=1 SV=2	5.396	2	2	4	2	768	88.9	8.48	8	2
P55010	Eukaryotic translation initiation factor 5 OS=Homo sapiens OX=9606 GN=EIF5 PE=1 SV=2	5.368	4	2	5	2	431	49.2	5.58	6.42	2
Q96GG9	DCN1-like protein 1 OS=Homo sapiens OX=9606 GN=DCUN1D1 PE=1 SV=1	5.361	7	2	2	2	259	30.1	5.34	3.97	2
Q15393	Splicing factor 3B subunit 3 OS=Homo sapiens OX=9606 GN=SF3B3 PE=1 SV=4	5.353	2	2	3	2	1217	135.5	5.26	3.89	2
Q9BS26	Endoplasmic reticulum resident protein 44 OS=Homo sapiens OX=9606 GN=ERP44 PE=1 SV=1	5.335	6	2	2	2	406	46.9	5.26	2.05	2
Q3LXA3	Triokinase/FMN cyclase OS=Homo sapiens OX=9606 GN=TKFC PE=1 SV=2	5.334	6	3	4	3	575	58.9	7.49	5.39	3
P84095	Rho-related GTP-binding protein RhoG OS=Homo sapiens OX=9606 GN=RHOG PE=1 SV=1	5.306	10	2	4	2	191	21.3	8.12	4.77	2
P40763	Signal transducer and activator of transcription 3 OS=Homo sapiens OX=9606 GN=STAT3 PE=1 SV=2	5.296	5	2	3	2	770	88	6.3	1.81	2
P43652	Afamin OS=Homo sapiens OX=9606 GN=AFM PE=1 SV=1	5.225	3	2	4	2	599	69	5.9	6.21	2
P51809	Vesicle-associated membrane protein 7 OS=Homo sapiens OX=9606 GN=VAMP7 PE=1 SV=3	5.203	9	2	2	2	220	24.9	8.6	1.92	2
P51812	Ribosomal protein S6 kinase alpha-3 OS=Homo sapiens OX=9606 GN=RPS6KA3 PE=1 SV=1	5.201	2	2	3	2	740	83.7	6.89	1.67	2
P60900	Proteasome subunit alpha type-6 OS=Homo sapiens OX=9606 GN=PSMA6 PE=1 SV=1	5.144	11	2	3	2	246	27.4	6.76	4.67	2
Q9Y265	RuvB-like 1 OS=Homo sapiens OX=9606 GN=RUVBL1 PE=1 SV=1	5.142	6	2	2	2	456	50.2	6.42	2.14	2
O14672	Disintegrin and metalloproteinase domain-containing protein 10 OS=Homo sapiens OX=9606 GN=ADAM10 PE=1 SV=1	5.105	5	2	3	2	748	84.1	7.77	3.54	2
Q8NBF2	NHL repeat-containing protein 2 OS=Homo sapiens OX=9606 GN=NHLRC2 PE=1 SV=1	5.104	2	2	2	2	726	79.4	5.55	1.92	2
Q8WZA0	Protein LZIC OS=Homo sapiens OX=9606 GN=LZIC PE=1 SV=1	5.06	9	2	2	2	190	21.5	4.94	3.97	2
Q9UH65	Switch-associated protein 70 OS=Homo sapiens OX=9606 GN=SWAP70 PE=1 SV=1	5.059	3	2	3	2	585	69	5.87	5.06	2
Q12907	Vesicular integral-membrane protein VIP36 OS=Homo sapiens OX=9606 GN=LMAN2 PE=1 SV=1	5.051	6	2	3	2	356	40.2	6.95	4.35	2
P31947	14-3-3 protein sigma OS=Homo sapiens OX=9606 GN=SFN PE=1 SV=1	5.035	9	3	5	1	248	27.8	4.74	10.75	3
P14770	Platelet glycoprotein IX OS=Homo sapiens OX=9606 GN=GP9 PE=1 SV=3	5.034	12	2	4	2	177	19	6.34	11.57	2
Q96RT1	Erbin OS=Homo sapiens OX=9606 GN=ERBIN PE=1 SV=2	5.032	2	2	4	2	1412	158.2	5.5	1.69	2
O43765	Small glutamine-rich tetratricopeptide repeat-containing protein alpha OS=Homo sapiens OX=9606 GN=SGTA PE=1 SV=1	5.027	8	2	2	2	313	34	4.87	2.34	2
Q96T51	RUN and FYVE domain-containing protein 1 OS=Homo sapiens OX=9606 GN=RUFY1 PE=1 SV=2	4.993	3	2	3	2	708	79.8	5.74	5.27	2
B5ME19	Eukaryotic translation initiation factor 3 subunit C-like protein OS=Homo sapiens OX=9606 GN=EIF3CL PE=1 SV=1	4.984	2	2	3	2	914	105.4	5.64	6.89	2
P25787	Proteasome subunit alpha type-2 OS=Homo sapiens OX=9606 GN=PSMA2 PE=1 SV=2	4.98	12	3	5	3	234	25.9	7.43	0	3
P47813	Eukaryotic translation initiation factor 1A, X-chromosomal OS=Homo sapiens OX=9606 GN=EIF1AX PE=1 SV=2	4.935	12	2	3	2	144	16.5	5.24	6.49	2
P09669	Cytochrome c oxidase subunit 6C OS=Homo sapiens OX=9606 GN=COX6C PE=1 SV=2	4.932	29	3	3	3	75	8.8	10.39	3.89	3
P29218	Inositol monophosphatase 1 OS=Homo sapiens OX=9606 GN=IMPA1 PE=1 SV=1	4.839	9	2	2	2	277	30.2	5.26	1.69	2
P30273	High affinity immunoglobulin epsilon receptor subunit gamma OS=Homo sapiens OX=9606 GN=FCER1G PE=1 SV=1	4.828	22	2	3	2	86	9.7	7.12	6.28	2
Q96AX2	Ras-related protein Rab-37 OS=Homo sapiens OX=9606 GN=RAB37 PE=1 SV=3	4.818	9	2	3	1	223	24.8	6.35	3.97	2
O00161	Synaptosomal-associated protein 23 OS=Homo sapiens OX=9606 GN=SNAP23 PE=1 SV=1	4.818	11	2	3	2	211	23.3	5.01	5.08	2
Q15166	Serum paraoxonase/lactonase 3 OS=Homo sapiens OX=9606 GN=PON3 PE=1 SV=3	4.8	5	2	3	1	354	39.6	5.41	6.83	2
O43865	S-adenosylhomocysteine hydrolase-like protein 1 OS=Homo sapiens OX=9606 GN=AHCYL1 PE=1 SV=2	4.784	3	2	3	2	530	58.9	6.89	5.96	2
P18054	Polyunsaturated fatty acid lipoxygenase ALOX12 OS=Homo sapiens OX=9606 GN=ALOX12 PE=1 SV=4	4.717	2	2	3	2	663	75.6	6.21	5.75	2
P32942	Intercellular adhesion molecule 3 OS=Homo sapiens OX=9606 GN=ICAM3 PE=1 SV=2	4.706	3	2	3	2	547	59.5	5.43	6.86	2
P01717	Immunoglobulin lambda variable 3-25 OS=Homo sapiens OX=9606 GN=IGLV3-25 PE=1 SV=2	4.662	19	2	3	2	112	12	4.5	3.85	2
P62937	Peptidyl-prolyl cis-trans isomerase A OS=Homo sapiens OX=9606 GN=PPIA PE=1 SV=2	4.66	10	2	3	2	165	18	7.81	5.66	2
Q16695	Histone H3.1t OS=Homo sapiens OX=9606 GN=H3-4 PE=1 SV=3	4.645	17	3	5	3	136	15.5	11.12	10.22	3
P00367	Glutamate dehydrogenase 1, mitochondrial OS=Homo sapiens OX=9606 GN=GLUD1 PE=1 SV=2	4.627	3	2	3	2	558	61.4	7.8	3.35	2
Q9BTV4	Transmembrane protein 43 OS=Homo sapiens OX=9606 GN=TMEM43 PE=1 SV=1	4.587	4	2	2	2	400	44.8	8.13	4.11	2
Q8N3D4	EH domain-binding protein 1-like protein 1 OS=Homo sapiens OX=9606 GN=EHBP1L1 PE=1 SV=2	4.583	1	2	3	2	1523	161.8	4.83	1.66	2
P40926	Malate dehydrogenase, mitochondrial OS=Homo sapiens OX=9606 GN=MDH2 PE=1 SV=3	4.556	5	2	3	2	338	35.5	8.68	3.99	2
O94804	Serine/threonine-protein kinase 10 OS=Homo sapiens OX=9606 GN=STK10 PE=1 SV=1	4.495	2	2	3	2	968	112.1	6.95	5.68	2
P98171	Rho GTPase-activating protein 4 OS=Homo sapiens OX=9606 GN=ARHGAP4 PE=1 SV=2	4.448	2	2	4	2	946	105	6.34	4.06	2
Q4V328	GRIP1-associated protein 1 OS=Homo sapiens OX=9606 GN=GRIPAP1 PE=1 SV=2	4.432	3	3	3	3	841	95.9	5.11	2.31	3
Q14152	Eukaryotic translation initiation factor 3 subunit A OS=Homo sapiens OX=9606 GN=EIF3A PE=1 SV=1	4.412	1	2	2	2	1382	166.5	6.79	1.66	2
Q16576	Histone-binding protein RBBP7 OS=Homo sapiens OX=9606 GN=RBBP7 PE=1 SV=1	4.376	4	2	3	2	425	47.8	5.05	2.19	2
Q9Y5Z4	Heme-binding protein 2 OS=Homo sapiens OX=9606 GN=HEBP2 PE=1 SV=1	4.365	13	2	2	2	205	22.9	4.63	0	2
O75947	ATP synthase subunit d, mitochondrial OS=Homo sapiens OX=9606 GN=ATP5PD PE=1 SV=3	4.355	14	2	2	2	161	18.5	5.3	1.6	2
Q96CW1	AP-2 complex subunit mu OS=Homo sapiens OX=9606 GN=AP2M1 PE=1 SV=2	4.354	4	2	4	2	435	49.6	9.54	3.34	2
Q02985	Complement factor H-related protein 3 OS=Homo sapiens OX=9606 GN=CFHR3 PE=1 SV=2	4.269	5	2	4	2	330	37.3	7.55	5.41	2
P43487	Ran-specific GTPase-activating protein OS=Homo sapiens OX=9606 GN=RANBP1 PE=1 SV=1	4.258	8	2	4	2	201	23.3	5.29	4.73	2
O95747	Serine/threonine-protein kinase OSR1 OS=Homo sapiens OX=9606 GN=OXSR1 PE=1 SV=1	4.239	5	2	2	2	527	58	6.43	3.46	2
Q9UKM9	RNA-binding protein Raly OS=Homo sapiens OX=9606 GN=RALY PE=1 SV=1	4.211	5	2	3	2	306	32.4	9.17	5.69	2
Q5VW32	BRO1 domain-containing protein BROX OS=Homo sapiens OX=9606 GN=BROX PE=1 SV=1	4.176	4	2	3	2	411	46.4	7.65	3.57	2
Q99426	Tubulin-folding cofactor B OS=Homo sapiens OX=9606 GN=TBCB PE=1 SV=2	4.17	9	2	2	2	244	27.3	5.15	3.43	2
P31040	Succinate dehydrogenase [ubiquinone] flavoprotein subunit, mitochondrial OS=Homo sapiens OX=9606 GN=SDHA PE=1 SV=2	4.148	3	2	4	2	664	72.6	7.39	5.2	2
P41250	Glycine--tRNA ligase OS=Homo sapiens OX=9606 GN=GARS1 PE=1 SV=3	4.131	2	2	2	2	739	83.1	7.03	3.68	2
P78324	Tyrosine-protein phosphatase non-receptor type substrate 1 OS=Homo sapiens OX=9606 GN=SIRPA PE=1 SV=2	4.131	4	2	3	2	504	54.9	6.98	5.84	2
Q92572	AP-3 complex subunit sigma-1 OS=Homo sapiens OX=9606 GN=AP3S1 PE=1 SV=1	4.12	12	2	2	2	193	21.7	5.39	0	2
Q9H4A4	Aminopeptidase B OS=Homo sapiens OX=9606 GN=RNPEP PE=1 SV=2	4.115	4	2	2	2	650	72.5	5.74	1.84	2
P15170	Eukaryotic peptide chain release factor GTP-binding subunit ERF3A OS=Homo sapiens OX=9606 GN=GSPT1 PE=1 SV=1	4.063	7	2	2	2	499	55.7	5.62	2	2
Q5VVQ6	Ubiquitin thioesterase OTU1 OS=Homo sapiens OX=9606 GN=YOD1 PE=1 SV=1	3.993	5	2	3	2	348	38.3	6.11	6.72	2
P63244	Receptor of activated protein C kinase 1 OS=Homo sapiens OX=9606 GN=RACK1 PE=1 SV=3	3.991	5	2	3	2	317	35.1	7.69	4.5	2
Q6PJW8	Consortin OS=Homo sapiens OX=9606 GN=CNST PE=1 SV=3	3.962	4	2	2	2	725	79.5	4.53	0	2
Q8TCJ2	Dolichyl-diphosphooligosaccharide--protein glycosyltransferase subunit STT3B OS=Homo sapiens OX=9606 GN=STT3B PE=1 SV=1	3.949	2	2	3	2	826	93.6	8.91	1.85	2
Q12874	Splicing factor 3A subunit 3 OS=Homo sapiens OX=9606 GN=SF3A3 PE=1 SV=1	3.946	3	2	2	2	501	58.8	5.38	0	2
O75935	Dynactin subunit 3 OS=Homo sapiens OX=9606 GN=DCTN3 PE=1 SV=1	3.928	9	2	3	2	186	21.1	5.47	0	2
P36959	GMP reductase 1 OS=Homo sapiens OX=9606 GN=GMPR PE=1 SV=1	3.851	5	2	3	2	345	37.4	7.06	5.33	2
P05160	Coagulation factor XIII B chain OS=Homo sapiens OX=9606 GN=F13B PE=1 SV=3	3.842	3	2	2	2	661	75.5	6.39	1.63	2
Q92804	TATA-binding protein-associated factor 2N OS=Homo sapiens OX=9606 GN=TAF15 PE=1 SV=1	3.8	7	2	3	2	592	61.8	8.02	3.99	2
P36955	Pigment epithelium-derived factor OS=Homo sapiens OX=9606 GN=SERPINF1 PE=1 SV=4	3.776	4	2	2	2	418	46.3	6.38	3.55	2
P50416	Carnitine O-palmitoyltransferase 1, liver isoform OS=Homo sapiens OX=9606 GN=CPT1A PE=1 SV=2	3.77	2	2	3	2	773	88.3	8.65	5.55	2
Q15257	Serine/threonine-protein phosphatase 2A activator OS=Homo sapiens OX=9606 GN=PTPA PE=1 SV=3	3.747	9	3	5	3	358	40.6	5.94	5.58	3
P06703	Protein S100-A6 OS=Homo sapiens OX=9606 GN=S100A6 PE=1 SV=1	3.693	17	2	4	2	90	10.2	5.48	8.35	2
P14543	Nidogen-1 OS=Homo sapiens OX=9606 GN=NID1 PE=1 SV=3	3.672	2	2	4	2	1247	136.3	5.29	1.69	2
P48444	Coatomer subunit delta OS=Homo sapiens OX=9606 GN=ARCN1 PE=1 SV=1	3.654	2	2	3	2	511	57.2	6.21	3.33	2
P00390	Glutathione reductase, mitochondrial OS=Homo sapiens OX=9606 GN=GSR PE=1 SV=2	3.649	4	2	2	2	522	56.2	8.5	0	2
O43760	Synaptogyrin-2 OS=Homo sapiens OX=9606 GN=SYNGR2 PE=1 SV=1	3.633	8	2	3	2	224	24.8	4.94	4.6	2
P28070	Proteasome subunit beta type-4 OS=Homo sapiens OX=9606 GN=PSMB4 PE=1 SV=4	3.615	7	2	2	2	264	29.2	5.97	2.38	2
P39687	Acidic leucine-rich nuclear phosphoprotein 32 family member A OS=Homo sapiens OX=9606 GN=ANP32A PE=1 SV=1	3.612	6	2	4	2	249	28.6	4.09	3.9	2
O75874	Isocitrate dehydrogenase [NADP] cytoplasmic OS=Homo sapiens OX=9606 GN=IDH1 PE=1 SV=2	3.604	4	2	3	1	414	46.6	7.01	1.64	2
P33121	Long-chain-fatty-acid--CoA ligase 1 OS=Homo sapiens OX=9606 GN=ACSL1 PE=1 SV=1	3.563	3	2	2	2	698	77.9	7.15	0	2
P23284	Peptidyl-prolyl cis-trans isomerase B OS=Homo sapiens OX=9606 GN=PPIB PE=1 SV=2	3.549	6	2	4	2	216	23.7	9.41	1.73	2
Q15424	Scaffold attachment factor B1 OS=Homo sapiens OX=9606 GN=SAFB PE=1 SV=4	3.536	4	2	2	2	915	102.6	5.47	0	2
O14980	Exportin-1 OS=Homo sapiens OX=9606 GN=XPO1 PE=1 SV=1	3.511	1	2	4	2	1071	123.3	6.06	1.8	2
Q15436	Protein transport protein Sec23A OS=Homo sapiens OX=9606 GN=SEC23A PE=1 SV=2	3.509	2	2	3	2	765	86.1	7.08	0	2
Q9UHQ4	B-cell receptor-associated protein 29 OS=Homo sapiens OX=9606 GN=BCAP29 PE=1 SV=2	3.508	10	2	2	2	241	28.3	9.54	2.18	2
O15067	Phosphoribosylformylglycinamidine synthase OS=Homo sapiens OX=9606 GN=PFAS PE=1 SV=4	3.474	2	2	2	2	1338	144.6	5.76	2.04	2
O75298	Reticulon-2 OS=Homo sapiens OX=9606 GN=RTN2 PE=1 SV=1	3.463	3	2	2	2	545	59.2	5.31	0	2
Q15629	Translocating chain-associated membrane protein 1 OS=Homo sapiens OX=9606 GN=TRAM1 PE=1 SV=3	3.458	3	2	2	2	374	43	9.63	3.79	2
P22061	Protein-L-isoaspartate(D-aspartate) O-methyltransferase OS=Homo sapiens OX=9606 GN=PCMT1 PE=1 SV=4	3.443	7	2	4	2	227	24.6	7.21	2.04	2
O95466	Formin-like protein 1 OS=Homo sapiens OX=9606 GN=FMNL1 PE=1 SV=3	3.428	1	2	3	2	1100	121.8	5.72	3.53	2
P02794	Ferritin heavy chain OS=Homo sapiens OX=9606 GN=FTH1 PE=1 SV=2	3.369	9	2	4	2	183	21.2	5.55	1.74	2
P48556	26S proteasome non-ATPase regulatory subunit 8 OS=Homo sapiens OX=9606 GN=PSMD8 PE=1 SV=2	3.362	5	2	2	2	350	39.6	9.7	1.63	2
P20848	Putative alpha-1-antitrypsin-related protein OS=Homo sapiens OX=9606 GN=SERPINA2 PE=1 SV=1	3.255	3	2	5	1	420	47.9	7.9	9.29	2
Q02790	Peptidyl-prolyl cis-trans isomerase FKBP4 OS=Homo sapiens OX=9606 GN=FKBP4 PE=1 SV=3	3.2	6	2	2	2	459	51.8	5.43	1.96	2
Q13630	GDP-L-fucose synthase OS=Homo sapiens OX=9606 GN=GFUS PE=1 SV=1	3.173	7	2	3	2	321	35.9	6.6	0	2
O00264	Membrane-associated progesterone receptor component 1 OS=Homo sapiens OX=9606 GN=PGRMC1 PE=1 SV=3	3.045	8	2	3	2	195	21.7	4.7	5.35	2
P62333	26S proteasome regulatory subunit 10B OS=Homo sapiens OX=9606 GN=PSMC6 PE=1 SV=1	3.024	4	2	3	2	389	44.1	7.49	4.63	2
Q9Y6E0	Serine/threonine-protein kinase 24 OS=Homo sapiens OX=9606 GN=STK24 PE=1 SV=1	2.758	3	2	2	2	443	49.3	5.69	0	2
O95445	Apolipoprotein M OS=Homo sapiens OX=9606 GN=APOM PE=1 SV=2	2.69	7	2	4	2	188	21.2	6.01	1.89	2
Q9BVK6	Transmembrane emp24 domain-containing protein 9 OS=Homo sapiens OX=9606 GN=TMED9 PE=1 SV=2	2.683	6	2	3	2	235	27.3	8.02	1.85	2
Q99729-2	Isoform 2 of Heterogeneous nuclear ribonucleoprotein A/B OS=Homo sapiens OX=9606 GN=HNRNPAB	2.626	6	2	2	2	332	35.9	6.95	0	2
A0A0J9YXX1	Immunoglobulin heavy variable 5-10-1 OS=Homo sapiens OX=9606 GN=IGHV5-10-1 PE=3 SV=1	2.577	12	2	3	2	117	12.8	8.28	5.54	2
P61086	Ubiquitin-conjugating enzyme E2 K OS=Homo sapiens OX=9606 GN=UBE2K PE=1 SV=3	2.437	7	2	3	2	200	22.4	5.44	1.71	2

## Sheet: #2
Accession	Description	Sum PEP Score	Coverage [%]	# Peptides	# PSMs	# Unique Peptides	# AAs	MW [kDa]	calc. pI	Score Sequest HT: Sequest HT	# Peptides (by Search Engine): Sequest HT
P35579	Myosin-9 OS=Homo sapiens OX=9606 GN=MYH9 PE=1 SV=4	1496.74	63	159	553	152	1960	226.4	5.6	1891.44	159
Q9Y490	Talin-1 OS=Homo sapiens OX=9606 GN=TLN1 PE=1 SV=3	908.989	50	118	323	118	2541	269.6	6.07	1081.68	118
P21333	Filamin-A OS=Homo sapiens OX=9606 GN=FLNA PE=1 SV=4	888.664	54	105	295	105	2647	280.6	6.06	1045.89	105
P02549	Spectrin alpha chain, erythrocytic 1 OS=Homo sapiens OX=9606 GN=SPTA1 PE=1 SV=5	826.899	48	112	275	112	2419	279.8	5.05	895.74	112
P11277	Spectrin beta chain, erythrocytic OS=Homo sapiens OX=9606 GN=SPTB PE=1 SV=5	826.116	53	103	262	97	2137	246.3	5.27	921.6	103
P01024	Complement C3 OS=Homo sapiens OX=9606 GN=C3 PE=1 SV=2	706.633	56	86	298	86	1663	187	6.4	1012.63	86
P12814-3	Isoform 3 of Alpha-actinin-1 OS=Homo sapiens OX=9606 GN=ACTN1	550.293	59	54	195	41	914	105.5	5.41	680.22	54
P18206	Vinculin OS=Homo sapiens OX=9606 GN=VCL PE=1 SV=4	455.154	61	70	214	70	1134	123.7	5.66	642.47	70
P02675	Fibrinogen beta chain OS=Homo sapiens OX=9606 GN=FGB PE=1 SV=2	384.295	65	31	145	31	491	55.9	8.27	521.81	31
O43707	Alpha-actinin-4 OS=Homo sapiens OX=9606 GN=ACTN4 PE=1 SV=2	359.497	55	46	131	33	911	104.8	5.44	415.09	46
P02768	Albumin OS=Homo sapiens OX=9606 GN=ALB PE=1 SV=2	348.519	66	48	149	48	609	69.3	6.28	477.45	48
P02671	Fibrinogen alpha chain OS=Homo sapiens OX=9606 GN=FGA PE=1 SV=2	336.986	45	42	206	42	866	94.9	6.01	566.96	42
P08514	Integrin alpha-IIb OS=Homo sapiens OX=9606 GN=ITGA2B PE=1 SV=3	317.204	41	41	102	41	1039	113.3	5.38	396.6	41
Q15149	Plectin OS=Homo sapiens OX=9606 GN=PLEC PE=1 SV=3	314.999	20	87	150	87	4684	531.5	5.96	347.16	87
P60709	Actin, cytoplasmic 1 OS=Homo sapiens OX=9606 GN=ACTB PE=1 SV=1	300.708	64	22	217	11	375	41.7	5.48	653.42	22
P01023	Alpha-2-macroglobulin OS=Homo sapiens OX=9606 GN=A2M PE=1 SV=3	285.945	31	40	109	36	1474	163.2	6.46	330.03	40
P16157	Ankyrin-1 OS=Homo sapiens OX=9606 GN=ANK1 PE=1 SV=3	274.504	29	44	95	44	1881	206.1	6.01	296.75	44
P02751-1	Isoform 1 of Fibronectin OS=Homo sapiens OX=9606 GN=FN1	272.396	25	43	103	43	2386	262.5	5.71	316.38	43
P02679	Fibrinogen gamma chain OS=Homo sapiens OX=9606 GN=FGG PE=1 SV=3	267.502	66	27	110	27	453	51.5	5.62	360.38	27
Q01082	Spectrin beta chain, non-erythrocytic 1 OS=Homo sapiens OX=9606 GN=SPTBN1 PE=1 SV=2	256.007	22	50	104	44	2364	274.4	5.57	255.79	50
P08670	Vimentin OS=Homo sapiens OX=9606 GN=VIM PE=1 SV=4	246.737	68	37	97	36	466	53.6	5.12	314.21	37
Q00610	Clathrin heavy chain 1 OS=Homo sapiens OX=9606 GN=CLTC PE=1 SV=5	233.781	27	39	85	39	1675	191.5	5.69	271.77	39
P10909	Clusterin OS=Homo sapiens OX=9606 GN=CLU PE=1 SV=1	225.837	43	21	78	10	449	52.5	6.27	301.08	21
P00488	Coagulation factor XIII A chain OS=Homo sapiens OX=9606 GN=F13A1 PE=1 SV=4	223.078	36	24	77	24	732	83.2	6.09	270.31	24
Q86UX7	Fermitin family homolog 3 OS=Homo sapiens OX=9606 GN=FERMT3 PE=1 SV=1	221.696	46	28	85	28	667	75.9	6.98	303.25	28
P06727	Apolipoprotein A-IV OS=Homo sapiens OX=9606 GN=APOA4 PE=1 SV=4	211.702	66	29	80	29	396	45.3	5.38	278.91	29
Q13813	Spectrin alpha chain, non-erythrocytic 1 OS=Homo sapiens OX=9606 GN=SPTAN1 PE=1 SV=3	211.435	22	48	83	48	2472	284.4	5.35	201.65	48
P0C0L5	Complement C4-B OS=Homo sapiens OX=9606 GN=C4B PE=1 SV=2	201.761	24	37	86	3	1744	192.6	7.27	263.52	37
P00915	Carbonic anhydrase 1 OS=Homo sapiens OX=9606 GN=CA1 PE=1 SV=2	201.394	72	14	71	14	261	28.9	7.12	274.74	14
P08238	Heat shock protein HSP 90-beta OS=Homo sapiens OX=9606 GN=HSP90AB1 PE=1 SV=4	200.703	45	30	71	15	724	83.2	5.03	231.45	30
P07900	Heat shock protein HSP 90-alpha OS=Homo sapiens OX=9606 GN=HSP90AA1 PE=1 SV=5	197.417	45	31	72	17	732	84.6	5.02	233.36	31
P27797	Calreticulin OS=Homo sapiens OX=9606 GN=CALR PE=1 SV=1	196.77	46	18	62	18	417	48.1	4.44	206.19	18
O75083	WD repeat-containing protein 1 OS=Homo sapiens OX=9606 GN=WDR1 PE=1 SV=4	192.894	47	24	62	24	606	66.2	6.65	223.94	24
P06753-2	Isoform 2 of Tropomyosin alpha-3 chain OS=Homo sapiens OX=9606 GN=TPM3	187.214	76	32	81	16	248	29	4.78	242.42	32
P0C0L4	Complement C4-A OS=Homo sapiens OX=9606 GN=C4A PE=1 SV=2	183.506	22	35	81	1	1744	192.7	7.08	244.31	35
P14618	Pyruvate kinase PKM OS=Homo sapiens OX=9606 GN=PKM PE=1 SV=4	182.777	44	23	50	2	531	57.9	7.84	188.68	23
P01031	Complement C5 OS=Homo sapiens OX=9606 GN=C5 PE=1 SV=4	182.495	24	39	87	39	1676	188.2	6.52	227.67	39
Q9H4B7	Tubulin beta-1 chain OS=Homo sapiens OX=9606 GN=TUBB1 PE=1 SV=1	181.236	53	19	77	15	451	50.3	5.17	248.38	19
P48740	Mannan-binding lectin serine protease 1 OS=Homo sapiens OX=9606 GN=MASP1 PE=1 SV=3	177.041	41	23	66	8	699	79.2	5.49	222.22	23
P06576	ATP synthase subunit beta, mitochondrial OS=Homo sapiens OX=9606 GN=ATP5F1B PE=1 SV=3	176.9	47	18	51	18	529	56.5	5.4	193.52	18
P69905	Hemoglobin subunit alpha OS=Homo sapiens OX=9606 GN=HBA1 PE=1 SV=2	176.883	73	9	51	8	142	15.2	8.68	233.19	9
P02730	Band 3 anion transport protein OS=Homo sapiens OX=9606 GN=SLC4A1 PE=1 SV=3	172.902	26	21	67	21	911	101.7	5.19	215.74	21
Q93084	Sarcoplasmic/endoplasmic reticulum calcium ATPase 3 OS=Homo sapiens OX=9606 GN=ATP2A3 PE=1 SV=3	171.227	31	28	67	1	999	109.2	5.52	208.3	28
P09493-3	Isoform 3 of Tropomyosin alpha-1 chain OS=Homo sapiens OX=9606 GN=TPM1	168.755	68	33	75	1	284	32.9	4.78	203.78	33
P07237	Protein disulfide-isomerase OS=Homo sapiens OX=9606 GN=P4HB PE=1 SV=3	167.271	56	28	72	28	508	57.1	4.87	212.03	28
Q93084-4	Isoform SERCA3G of Sarcoplasmic/endoplasmic reticulum calcium ATPase 3 OS=Homo sapiens OX=9606 GN=ATP2A3	165.359	31	28	64	1	998	109.1	5.57	191.12	28
P14618-2	Isoform M1 of Pyruvate kinase PKM OS=Homo sapiens OX=9606 GN=PKM	164.007	38	22	47	1	531	58	7.71	172.35	22
P26038	Moesin OS=Homo sapiens OX=9606 GN=MSN PE=1 SV=3	162.196	42	34	81	26	577	67.8	6.4	216.14	34
P48740-2	Isoform 2 of Mannan-binding lectin serine protease 1 OS=Homo sapiens OX=9606 GN=MASP1	161.881	36	21	61	6	728	81.8	5.12	204.17	21
P05164	Myeloperoxidase OS=Homo sapiens OX=9606 GN=MPO PE=1 SV=1	161.668	34	27	76	22	745	83.8	8.97	205.52	27
Q13201	Multimerin-1 OS=Homo sapiens OX=9606 GN=MMRN1 PE=1 SV=3	159.463	20	26	61	26	1228	138	7.93	187.4	26
P27824	Calnexin OS=Homo sapiens OX=9606 GN=CANX PE=1 SV=2	158.602	32	21	55	21	592	67.5	4.6	166.45	21
P67936-2	Isoform 2 of Tropomyosin alpha-4 chain OS=Homo sapiens OX=9606 GN=TPM4	158.518	61	30	75	5	284	32.7	4.73	195.09	30
P20700	Lamin-B1 OS=Homo sapiens OX=9606 GN=LMNB1 PE=1 SV=2	153.719	47	33	73	29	586	66.4	5.16	200.21	33
P01009	Alpha-1-antitrypsin OS=Homo sapiens OX=9606 GN=SERPINA1 PE=1 SV=3	153.438	47	20	53	20	418	46.7	5.59	193.7	20
P07437	Tubulin beta chain OS=Homo sapiens OX=9606 GN=TUBB PE=1 SV=2	151.049	49	16	60	4	444	49.6	4.89	203.95	16
P01008	Antithrombin-III OS=Homo sapiens OX=9606 GN=SERPINC1 PE=1 SV=1	151.045	33	20	57	20	464	52.6	6.71	174.83	20
P05106	Integrin beta-3 OS=Homo sapiens OX=9606 GN=ITGB3 PE=1 SV=2	150.595	39	29	82	29	788	87	5.24	223	29
P04275	von Willebrand factor OS=Homo sapiens OX=9606 GN=VWF PE=1 SV=4	149.225	12	29	59	29	2813	309.1	5.48	161.17	29
P13796	Plastin-2 OS=Homo sapiens OX=9606 GN=LCP1 PE=1 SV=6	148.609	44	25	59	19	627	70.2	5.43	177.42	25
P09493-8	Isoform 8 of Tropomyosin alpha-1 chain OS=Homo sapiens OX=9606 GN=TPM1	146.59	68	30	71	6	284	32.8	4.75	189.97	30
P06396-2	Isoform 2 of Gelsolin OS=Homo sapiens OX=9606 GN=GSN	142.674	36	23	55	23	731	80.6	5.85	156.55	23
P67936	Tropomyosin alpha-4 chain OS=Homo sapiens OX=9606 GN=TPM4 PE=1 SV=3	142.629	63	28	71	7	248	28.5	4.69	196.89	28
P07996	Thrombospondin-1 OS=Homo sapiens OX=9606 GN=THBS1 PE=1 SV=2	142.624	25	30	55	30	1170	129.3	4.94	158.33	30
P55072	Transitional endoplasmic reticulum ATPase OS=Homo sapiens OX=9606 GN=VCP PE=1 SV=4	141.697	36	30	63	30	806	89.3	5.26	178.81	30
O75116	Rho-associated protein kinase 2 OS=Homo sapiens OX=9606 GN=ROCK2 PE=1 SV=4	140.067	21	32	59	30	1388	160.8	6.02	147.85	32
P29401	Transketolase OS=Homo sapiens OX=9606 GN=TKT PE=1 SV=3	138.184	33	21	56	21	623	67.8	7.66	156.88	21
P14625	Endoplasmin OS=Homo sapiens OX=9606 GN=HSP90B1 PE=1 SV=1	137.769	40	31	59	30	803	92.4	4.84	153.92	31
P63104	14-3-3 protein zeta/delta OS=Homo sapiens OX=9606 GN=YWHAZ PE=1 SV=1	136.696	57	16	51	12	245	27.7	4.79	179.72	16
P02647	Apolipoprotein A-I OS=Homo sapiens OX=9606 GN=APOA1 PE=1 SV=1	135.874	76	23	68	23	267	30.8	5.76	193.27	23
P07951-2	Isoform 2 of Tropomyosin beta chain OS=Homo sapiens OX=9606 GN=TPM2	133.999	62	27	59	11	284	33	4.67	158.58	27
P68371	Tubulin beta-4B chain OS=Homo sapiens OX=9606 GN=TUBB4B PE=1 SV=1	132.902	49	16	60	4	445	49.8	4.89	195.62	16
Q13576	Ras GTPase-activating-like protein IQGAP2 OS=Homo sapiens OX=9606 GN=IQGAP2 PE=1 SV=4	132.428	23	29	51	28	1575	180.5	5.64	124.77	29
P00450	Ceruloplasmin OS=Homo sapiens OX=9606 GN=CP PE=1 SV=1	128.698	18	17	40	17	1065	122.1	5.72	127.05	17
P62258	14-3-3 protein epsilon OS=Homo sapiens OX=9606 GN=YWHAE PE=1 SV=1	128.234	51	17	61	15	255	29.2	4.74	190.01	17
Q9HBI1	Beta-parvin OS=Homo sapiens OX=9606 GN=PARVB PE=1 SV=1	128.221	45	14	39	14	364	41.7	6.73	150.8	14
P11021	Endoplasmic reticulum chaperone BiP OS=Homo sapiens OX=9606 GN=HSPA5 PE=1 SV=2	124.001	35	21	50	21	654	72.3	5.16	146.64	21
P68871	Hemoglobin subunit beta OS=Homo sapiens OX=9606 GN=HBB PE=1 SV=2	123.986	84	11	116	5	147	16	7.28	337.51	11
P08133	Annexin A6 OS=Homo sapiens OX=9606 GN=ANXA6 PE=1 SV=3	122.742	41	26	51	26	673	75.8	5.6	141.87	26
P30101	Protein disulfide-isomerase A3 OS=Homo sapiens OX=9606 GN=PDIA3 PE=1 SV=4	122.727	43	23	51	23	505	56.7	6.35	153.87	23
Q05682-4	Isoform 4 of Caldesmon OS=Homo sapiens OX=9606 GN=CALD1	122.361	35	17	41	3	538	62.6	6.37	117.57	17
Q71U36	Tubulin alpha-1A chain OS=Homo sapiens OX=9606 GN=TUBA1A PE=1 SV=1	122.053	39	17	48	4	451	50.1	5.06	159.04	17
P06737	Glycogen phosphorylase, liver form OS=Homo sapiens OX=9606 GN=PYGL PE=1 SV=4	121.024	30	26	55	19	847	97.1	7.17	138.22	26
O14950	Myosin regulatory light chain 12B OS=Homo sapiens OX=9606 GN=MYL12B PE=1 SV=2	118.647	66	11	38	5	172	19.8	4.84	141.84	11
P11142	Heat shock cognate 71 kDa protein OS=Homo sapiens OX=9606 GN=HSPA8 PE=1 SV=1	116.792	36	21	48	15	646	70.9	5.52	128.65	21
P48740-3	Isoform 3 of Mannan-binding lectin serine protease 1 OS=Homo sapiens OX=9606 GN=MASP1	115.999	49	14	45	1	380	43.6	4.7	152.16	14
P09493-5	Isoform 5 of Tropomyosin alpha-1 chain OS=Homo sapiens OX=9606 GN=TPM1	115.101	53	22	56	6	245	28.4	4.77	159.75	22
P46940	Ras GTPase-activating-like protein IQGAP1 OS=Homo sapiens OX=9606 GN=IQGAP1 PE=1 SV=1	113.274	16	26	44	25	1657	189.1	6.48	115.57	26
P11171	Protein 4.1 OS=Homo sapiens OX=9606 GN=EPB41 PE=1 SV=4	112.48	28	21	55	21	864	97	5.58	156.97	21
P11215	Integrin alpha-M OS=Homo sapiens OX=9606 GN=ITGAM PE=1 SV=2	112.131	18	19	36	19	1152	127.1	7.23	112.3	19
P06753	Tropomyosin alpha-3 chain OS=Homo sapiens OX=9606 GN=TPM3 PE=1 SV=2	111.977	47	23	52	1	285	32.9	4.72	136.81	23
P24844	Myosin regulatory light polypeptide 9 OS=Homo sapiens OX=9606 GN=MYL9 PE=1 SV=4	111.615	55	10	38	4	172	19.8	4.92	137.28	10
P50990	T-complex protein 1 subunit theta OS=Homo sapiens OX=9606 GN=CCT8 PE=1 SV=4	111.29	45	24	52	24	548	59.6	5.6	146.1	24
P04264	Keratin, type II cytoskeletal 1 OS=Homo sapiens OX=9606 GN=KRT1 PE=1 SV=6	110.492	34	25	50	20	644	66	8.12	126.24	25
P06702	Protein S100-A9 OS=Homo sapiens OX=9606 GN=S100A9 PE=1 SV=1	110.474	80	12	59	12	114	13.2	6.13	167.53	12
P30740	Leukocyte elastase inhibitor OS=Homo sapiens OX=9606 GN=SERPINB1 PE=1 SV=1	110.44	43	17	40	17	379	42.7	6.28	131.22	17
Q05682	Caldesmon OS=Homo sapiens OX=9606 GN=CALD1 PE=1 SV=3	110.051	23	15	35	1	793	93.2	5.66	98.93	15
P00738	Haptoglobin OS=Homo sapiens OX=9606 GN=HP PE=1 SV=1	105.986	32	17	38	17	406	45.2	6.58	126.26	17
P68366	Tubulin alpha-4A chain OS=Homo sapiens OX=9606 GN=TUBA4A PE=1 SV=1	105.518	31	15	44	2	448	49.9	5.06	143.17	15
P68133	Actin, alpha skeletal muscle OS=Homo sapiens OX=9606 GN=ACTA1 PE=1 SV=1	104.781	30	12	180	1	377	42	5.39	439.74	12
Q14697	Neutral alpha-glucosidase AB OS=Homo sapiens OX=9606 GN=GANAB PE=1 SV=3	104.385	24	21	39	21	944	106.8	6.14	103.68	21
P02042	Hemoglobin subunit delta OS=Homo sapiens OX=9606 GN=HBD PE=1 SV=2	103.484	84	11	80	5	147	16	8.05	235.46	11
P50851-2	Isoform 2 of Lipopolysaccharide-responsive and beige-like anchor protein OS=Homo sapiens OX=9606 GN=LRBA	101.954	8	21	43	21	2851	317.5	5.57	99.82	21
P04406	Glyceraldehyde-3-phosphate dehydrogenase OS=Homo sapiens OX=9606 GN=GAPDH PE=1 SV=3	98.469	49	13	27	13	335	36	8.46	100.54	13
P52907	F-actin-capping protein subunit alpha-1 OS=Homo sapiens OX=9606 GN=CAPZA1 PE=1 SV=3	98.326	60	13	28	11	286	32.9	5.69	85.06	13
O60610	Protein diaphanous homolog 1 OS=Homo sapiens OX=9606 GN=DIAPH1 PE=1 SV=2	96.922	18	25	52	25	1272	141.3	5.41	121.19	25
P00918	Carbonic anhydrase 2 OS=Homo sapiens OX=9606 GN=CA2 PE=1 SV=2	94.965	49	12	28	12	260	29.2	7.4	104.25	12
Q9NY65	Tubulin alpha-8 chain OS=Homo sapiens OX=9606 GN=TUBA8 PE=1 SV=1	94.028	29	13	38	5	449	50.1	5.06	122.27	13
P04439-2	Isoform 2 of HLA class I histocompatibility antigen, A alpha chain OS=Homo sapiens OX=9606 GN=HLA-A	92.167	36	11	32	9	371	41.4	6.3	99.87	11
Q12913	Receptor-type tyrosine-protein phosphatase eta OS=Homo sapiens OX=9606 GN=PTPRJ PE=1 SV=3	91.449	16	16	30	16	1337	145.9	5.58	92.24	16
P16284	Platelet endothelial cell adhesion molecule OS=Homo sapiens OX=9606 GN=PECAM1 PE=1 SV=2	90.953	28	20	40	20	738	82.5	6.99	98.68	20
Q9UBW5	Bridging integrator 2 OS=Homo sapiens OX=9606 GN=BIN2 PE=1 SV=3	88.845	35	15	32	15	565	61.8	5.15	92.57	15
P13645	Keratin, type I cytoskeletal 10 OS=Homo sapiens OX=9606 GN=KRT10 PE=1 SV=6	88.677	31	21	44	16	584	58.8	5.21	107.66	21
P06744	Glucose-6-phosphate isomerase OS=Homo sapiens OX=9606 GN=GPI PE=1 SV=4	87.305	37	18	33	18	558	63.1	8.32	96.13	18
P16452	Protein 4.2 OS=Homo sapiens OX=9606 GN=EPB42 PE=1 SV=3	86.687	25	18	36	18	691	77	8.09	90.38	18
P16615	Sarcoplasmic/endoplasmic reticulum calcium ATPase 2 OS=Homo sapiens OX=9606 GN=ATP2A2 PE=1 SV=1	86.454	20	19	37	14	1042	114.7	5.34	93.01	19
P29144	Tripeptidyl-peptidase 2 OS=Homo sapiens OX=9606 GN=TPP2 PE=1 SV=4	85.005	16	16	32	16	1249	138.3	6.32	75.97	16
P10909-3	Isoform 3 of Clusterin OS=Homo sapiens OX=9606 GN=CLU	84.146	49	12	38	1	274	32.3	6.65	118.19	12
O15144	Actin-related protein 2/3 complex subunit 2 OS=Homo sapiens OX=9606 GN=ARPC2 PE=1 SV=1	83.031	39	15	37	15	300	34.3	7.36	104.85	15
Q9NZN3	EH domain-containing protein 3 OS=Homo sapiens OX=9606 GN=EHD3 PE=1 SV=2	82.225	29	16	35	8	535	60.8	6.57	98.68	16
P13667	Protein disulfide-isomerase A4 OS=Homo sapiens OX=9606 GN=PDIA4 PE=1 SV=2	81.96	29	16	26	16	645	72.9	5.07	72.84	16
P60660-2	Isoform Smooth muscle of Myosin light polypeptide 6 OS=Homo sapiens OX=9606 GN=MYL6	80.287	89	11	33	11	151	17	4.55	103.53	11
P32119	Peroxiredoxin-2 OS=Homo sapiens OX=9606 GN=PRDX2 PE=1 SV=5	78.462	63	13	38	12	198	21.9	5.97	120.46	13
P0DP25	Calmodulin-3 OS=Homo sapiens OX=9606 GN=CALM3 PE=1 SV=1	76.968	52	11	29	11	149	16.8	4.22	78.67	11
P80723	Brain acid soluble protein 1 OS=Homo sapiens OX=9606 GN=BASP1 PE=1 SV=2	76.705	78	15	34	15	227	22.7	4.63	77.4	15
P27105	Stomatin OS=Homo sapiens OX=9606 GN=STOM PE=1 SV=3	76.323	48	12	30	12	288	31.7	7.88	80.61	12
O95810	Caveolae-associated protein 2 OS=Homo sapiens OX=9606 GN=CAVIN2 PE=1 SV=3	75.984	39	13	29	13	425	47.1	5.21	75.04	13
P23229-6	Isoform Alpha-6X1X2A of Integrin alpha-6 OS=Homo sapiens OX=9606 GN=ITGA6	75.516	15	16	36	16	1112	124	6.61	87.14	16
P08575	Receptor-type tyrosine-protein phosphatase C OS=Homo sapiens OX=9606 GN=PTPRC PE=1 SV=3	75.287	12	14	32	14	1306	147.4	6.15	83.79	14
P11413	Glucose-6-phosphate 1-dehydrogenase OS=Homo sapiens OX=9606 GN=G6PD PE=1 SV=4	74.995	42	22	43	22	515	59.2	6.84	103.64	22
P31946	14-3-3 protein beta/alpha OS=Homo sapiens OX=9606 GN=YWHAB PE=1 SV=3	74.968	49	12	35	6	246	28.1	4.83	86.71	12
Q70J99	Protein unc-13 homolog D OS=Homo sapiens OX=9606 GN=UNC13D PE=1 SV=1	74.676	16	14	27	14	1090	123.2	6.65	77.28	14
P35908	Keratin, type II cytoskeletal 2 epidermal OS=Homo sapiens OX=9606 GN=KRT2 PE=1 SV=2	74.534	29	18	32	14	639	65.4	8	79.28	18
P53396	ATP-citrate synthase OS=Homo sapiens OX=9606 GN=ACLY PE=1 SV=3	74.48	19	21	38	21	1101	120.8	7.33	90.08	21
P19367	Hexokinase-1 OS=Homo sapiens OX=9606 GN=HK1 PE=1 SV=3	74.416	21	20	35	18	917	102.4	6.8	77.52	20
P51659	Peroxisomal multifunctional enzyme type 2 OS=Homo sapiens OX=9606 GN=HSD17B4 PE=1 SV=3	74.208	21	12	25	12	736	79.6	8.84	73.31	12
P23246	Splicing factor, proline- and glutamine-rich OS=Homo sapiens OX=9606 GN=SFPQ PE=1 SV=2	73.973	23	17	28	17	707	76.1	9.44	68.43	17
P61160	Actin-related protein 2 OS=Homo sapiens OX=9606 GN=ACTR2 PE=1 SV=1	73.652	29	9	27	9	394	44.7	6.74	84.44	9
Q9H4M9	EH domain-containing protein 1 OS=Homo sapiens OX=9606 GN=EHD1 PE=1 SV=2	72.878	29	14	30	6	534	60.6	6.83	80.91	14
P04075	Fructose-bisphosphate aldolase A OS=Homo sapiens OX=9606 GN=ALDOA PE=1 SV=2	72.786	46	15	32	13	364	39.4	8.09	88.37	15
Q13418	Integrin-linked protein kinase OS=Homo sapiens OX=9606 GN=ILK PE=1 SV=2	71.413	31	14	34	14	452	51.4	8.07	88.25	14
P11678	Eosinophil peroxidase OS=Homo sapiens OX=9606 GN=EPX PE=1 SV=2	70.79	20	16	44	11	715	81	10.29	110.22	16
P52566	Rho GDP-dissociation inhibitor 2 OS=Homo sapiens OX=9606 GN=ARHGDIB PE=1 SV=3	70.653	49	9	22	9	201	23	5.21	60.25	9
Q0ZGT2	Nexilin OS=Homo sapiens OX=9606 GN=NEXN PE=1 SV=1	70.568	32	20	32	20	675	80.6	5.33	73.11	20
P04040	Catalase OS=Homo sapiens OX=9606 GN=CAT PE=1 SV=3	70.162	30	14	30	14	527	59.7	7.39	77.55	14
P04083	Annexin A1 OS=Homo sapiens OX=9606 GN=ANXA1 PE=1 SV=2	69.987	39	10	23	10	346	38.7	7.02	71.1	10
P20810	Calpastatin OS=Homo sapiens OX=9606 GN=CAST PE=1 SV=4	69.739	21	12	26	12	708	76.5	5.07	61.53	12
P02788	Lactotransferrin OS=Homo sapiens OX=9606 GN=LTF PE=1 SV=6	69.725	22	15	30	15	710	78.1	8.12	85.8	15
Q27J81	Inverted formin-2 OS=Homo sapiens OX=9606 GN=INF2 PE=1 SV=2	67.414	14	12	22	12	1249	135.5	5.38	57.66	12
P30041	Peroxiredoxin-6 OS=Homo sapiens OX=9606 GN=PRDX6 PE=1 SV=3	67.052	62	14	28	14	224	25	6.38	77.71	14
P05107	Integrin beta-2 OS=Homo sapiens OX=9606 GN=ITGB2 PE=1 SV=2	66.424	18	12	25	12	769	84.7	6.95	68.92	12
Q13464	Rho-associated protein kinase 1 OS=Homo sapiens OX=9606 GN=ROCK1 PE=1 SV=1	66.256	13	18	35	16	1354	158.1	5.9	86.73	18
Q9NYU2	UDP-glucose:glycoprotein glucosyltransferase 1 OS=Homo sapiens OX=9606 GN=UGGT1 PE=1 SV=3	66.132	12	17	31	17	1555	177.1	5.63	72.78	17
P17301	Integrin alpha-2 OS=Homo sapiens OX=9606 GN=ITGA2 PE=1 SV=1	65.018	16	16	28	16	1181	129.2	5.31	69.73	16
P02748	Complement component C9 OS=Homo sapiens OX=9606 GN=C9 PE=1 SV=2	64.819	24	17	38	16	559	63.1	5.59	106.58	17
P07384	Calpain-1 catalytic subunit OS=Homo sapiens OX=9606 GN=CAPN1 PE=1 SV=1	64.557	20	15	32	15	714	81.8	5.67	80.94	15
Q14254	Flotillin-2 OS=Homo sapiens OX=9606 GN=FLOT2 PE=1 SV=2	64.318	36	15	28	15	428	47	5.25	84.29	15
P07195	L-lactate dehydrogenase B chain OS=Homo sapiens OX=9606 GN=LDHB PE=1 SV=2	64.08	32	11	25	10	334	36.6	6.05	71.96	11
P24557	Thromboxane-A synthase OS=Homo sapiens OX=9606 GN=TBXAS1 PE=1 SV=3	63.358	25	13	25	13	533	60.5	7.62	69.24	13
Q14624	Inter-alpha-trypsin inhibitor heavy chain H4 OS=Homo sapiens OX=9606 GN=ITIH4 PE=1 SV=4	63.213	18	13	23	13	930	103.3	6.98	59.03	13
Q15833	Syntaxin-binding protein 2 OS=Homo sapiens OX=9606 GN=STXBP2 PE=1 SV=2	62.628	19	11	24	11	593	66.4	6.55	69.81	11
P61158	Actin-related protein 3 OS=Homo sapiens OX=9606 GN=ACTR3 PE=1 SV=3	61.965	32	12	31	12	418	47.3	5.88	94.66	12
P05155	Plasma protease C1 inhibitor OS=Homo sapiens OX=9606 GN=SERPING1 PE=1 SV=2	61.615	22	11	24	11	500	55.1	6.55	72.91	11
P11216	Glycogen phosphorylase, brain form OS=Homo sapiens OX=9606 GN=PYGB PE=1 SV=5	61.015	18	15	25	9	843	96.6	6.86	55.52	15
P06733	Alpha-enolase OS=Homo sapiens OX=9606 GN=ENO1 PE=1 SV=2	60.685	28	10	21	10	434	47.1	7.39	62.42	10
P61224	Ras-related protein Rap-1b OS=Homo sapiens OX=9606 GN=RAP1B PE=1 SV=1	60.234	43	9	26	3	184	20.8	5.78	76.59	9
P34932	Heat shock 70 kDa protein 4 OS=Homo sapiens OX=9606 GN=HSPA4 PE=1 SV=4	59.697	21	15	26	15	840	94.3	5.19	47.04	15
Q9NQC3	Reticulon-4 OS=Homo sapiens OX=9606 GN=RTN4 PE=1 SV=2	59.551	13	8	20	8	1192	129.9	4.5	74.06	8
Q9H0U4	Ras-related protein Rab-1B OS=Homo sapiens OX=9606 GN=RAB1B PE=1 SV=1	59.511	61	11	25	4	201	22.2	5.73	76.86	11
P35611	Alpha-adducin OS=Homo sapiens OX=9606 GN=ADD1 PE=1 SV=2	59.449	26	15	26	14	737	80.9	5.83	64.02	15
P33241	Lymphocyte-specific protein 1 OS=Homo sapiens OX=9606 GN=LSP1 PE=1 SV=1	59.286	30	7	19	7	339	37.2	4.74	68.44	7
P27348	14-3-3 protein theta OS=Homo sapiens OX=9606 GN=YWHAQ PE=1 SV=1	59.01	35	10	27	5	245	27.7	4.78	70.92	10
Q0VD83	Apolipoprotein B receptor OS=Homo sapiens OX=9606 GN=APOBR PE=1 SV=3	58.976	16	11	19	11	1097	115.6	4.4	53.53	11
P22314	Ubiquitin-like modifier-activating enzyme 1 OS=Homo sapiens OX=9606 GN=UBA1 PE=1 SV=3	58.821	12	10	18	10	1058	117.8	5.76	56.27	10
P02787	Serotransferrin OS=Homo sapiens OX=9606 GN=TF PE=1 SV=3	58.684	20	14	28	14	698	77	7.12	76.33	14
Q92614	Unconventional myosin-XVIIIa OS=Homo sapiens OX=9606 GN=MYO18A PE=1 SV=3	57.912	8	14	25	14	2054	233	6.3	55.11	14
P30153	Serine/threonine-protein phosphatase 2A 65 kDa regulatory subunit A alpha isoform OS=Homo sapiens OX=9606 GN=PPP2R1A PE=1 SV=4	57.905	17	8	16	8	589	65.3	5.11	49.21	8
P04844	Dolichyl-diphosphooligosaccharide--protein glycosyltransferase subunit 2 OS=Homo sapiens OX=9606 GN=RPN2 PE=1 SV=3	57.779	19	7	15	7	631	69.2	5.69	61.25	7
P47756-2	Isoform 2 of F-actin-capping protein subunit beta OS=Homo sapiens OX=9606 GN=CAPZB	57.649	32	12	38	12	272	30.6	6	97.22	12
P00491	Purine nucleoside phosphorylase OS=Homo sapiens OX=9606 GN=PNP PE=1 SV=2	57.263	39	10	23	10	289	32.1	6.95	72.3	10
O75955	Flotillin-1 OS=Homo sapiens OX=9606 GN=FLOT1 PE=1 SV=3	57.145	33	14	21	14	427	47.3	7.49	53.63	14
P51572	B-cell receptor-associated protein 31 OS=Homo sapiens OX=9606 GN=BCAP31 PE=1 SV=3	57.052	36	13	27	13	246	28	8.44	62.34	13
P02649	Apolipoprotein E OS=Homo sapiens OX=9606 GN=APOE PE=1 SV=1	56.945	45	14	27	14	317	36.1	5.73	68.99	14
Q14974	Importin subunit beta-1 OS=Homo sapiens OX=9606 GN=KPNB1 PE=1 SV=2	56.836	14	10	17	10	876	97.1	4.78	44.26	10
P01889	HLA class I histocompatibility antigen, B alpha chain OS=Homo sapiens OX=9606 GN=HLA-B PE=1 SV=3	56.814	29	8	15	5	362	40.4	5.85	52.48	8
Q00839	Heterogeneous nuclear ribonucleoprotein U OS=Homo sapiens OX=9606 GN=HNRNPU PE=1 SV=6	56.311	16	9	22	9	825	90.5	6	65.67	9
P28676	Grancalcin OS=Homo sapiens OX=9606 GN=GCA PE=1 SV=2	55.941	31	6	20	6	217	24	5.21	66.71	6
P31146	Coronin-1A OS=Homo sapiens OX=9606 GN=CORO1A PE=1 SV=4	55.609	27	15	32	14	461	51	6.68	63.67	15
Q14141	Septin-6 OS=Homo sapiens OX=9606 GN=SEPTIN6 PE=1 SV=4	55.437	33	11	22	5	434	49.7	6.67	66.7	11
P37840	Alpha-synuclein OS=Homo sapiens OX=9606 GN=SNCA PE=1 SV=1	55.218	56	7	19	7	140	14.5	4.7	72.05	7
P33176	Kinesin-1 heavy chain OS=Homo sapiens OX=9606 GN=KIF5B PE=1 SV=1	55.144	15	13	21	13	963	109.6	6.51	36.73	13
P06454	Prothymosin alpha OS=Homo sapiens OX=9606 GN=PTMA PE=1 SV=2	54.64	37	6	18	6	111	12.2	3.78	56.81	6
Q15485	Ficolin-2 OS=Homo sapiens OX=9606 GN=FCN2 PE=1 SV=2	54.574	27	10	27	10	313	34	6.77	80.34	10
O76074	cGMP-specific 3',5'-cyclic phosphodiesterase OS=Homo sapiens OX=9606 GN=PDE5A PE=1 SV=2	54.572	14	11	24	11	875	99.9	6.09	67.75	11
P12429	Annexin A3 OS=Homo sapiens OX=9606 GN=ANXA3 PE=1 SV=3	54.491	40	15	26	15	323	36.4	5.92	67.35	15
P38646	Stress-70 protein, mitochondrial OS=Homo sapiens OX=9606 GN=HSPA9 PE=1 SV=2	54.06	23	16	29	15	679	73.6	6.16	63.94	16
P14314	Glucosidase 2 subunit beta OS=Homo sapiens OX=9606 GN=PRKCSH PE=1 SV=2	53.871	18	13	26	13	528	59.4	4.41	66.86	13
P17987	T-complex protein 1 subunit alpha OS=Homo sapiens OX=9606 GN=TCP1 PE=1 SV=1	53.681	25	12	21	12	556	60.3	6.11	50.87	12
Q13200	26S proteasome non-ATPase regulatory subunit 2 OS=Homo sapiens OX=9606 GN=PSMD2 PE=1 SV=3	53.549	19	17	27	17	908	100.1	5.2	54.43	17
P02763	Alpha-1-acid glycoprotein 1 OS=Homo sapiens OX=9606 GN=ORM1 PE=1 SV=1	53.412	30	6	18	5	201	23.5	5.02	56.91	6
P37837	Transaldolase OS=Homo sapiens OX=9606 GN=TALDO1 PE=1 SV=2	51.217	31	12	24	12	337	37.5	6.81	56.69	12
P01857	Immunoglobulin heavy constant gamma 1 OS=Homo sapiens OX=9606 GN=IGHG1 PE=1 SV=1	51.187	39	9	18	5	330	36.1	8.19	53.33	9
Q14764	Major vault protein OS=Homo sapiens OX=9606 GN=MVP PE=1 SV=4	50.825	17	13	23	13	893	99.3	5.48	52.35	13
Q15084	Protein disulfide-isomerase A6 OS=Homo sapiens OX=9606 GN=PDIA6 PE=1 SV=1	50.778	27	10	19	10	440	48.1	5.08	59.05	10
A6NI72	Putative neutrophil cytosol factor 1B OS=Homo sapiens OX=9606 GN=NCF1B PE=5 SV=2	50.381	33	12	24	12	391	44.8	9.13	59.61	12
P01871	Immunoglobulin heavy constant mu OS=Homo sapiens OX=9606 GN=IGHM PE=1 SV=4	50.336	23	10	26	10	453	49.4	6.77	62.99	10
P17858	ATP-dependent 6-phosphofructokinase, liver type OS=Homo sapiens OX=9606 GN=PFKL PE=1 SV=6	50.016	18	12	21	8	780	85	7.5	55.69	12
P48426-2	Isoform 2 of Phosphatidylinositol 5-phosphate 4-kinase type-2 alpha OS=Homo sapiens OX=9606 GN=PIP4K2A	49.997	31	11	19	11	347	39.8	6.21	49.03	11
P07858	Cathepsin B OS=Homo sapiens OX=9606 GN=CTSB PE=1 SV=3	49.906	12	3	11	3	339	37.8	6.3	35.73	3
P29350	Tyrosine-protein phosphatase non-receptor type 6 OS=Homo sapiens OX=9606 GN=PTPN6 PE=1 SV=1	49.875	22	12	21	12	595	67.5	7.78	59.34	12
P10809	60 kDa heat shock protein, mitochondrial OS=Homo sapiens OX=9606 GN=HSPD1 PE=1 SV=2	49.665	18	13	23	13	573	61	5.87	65.61	13
P02766	Transthyretin OS=Homo sapiens OX=9606 GN=TTR PE=1 SV=1	49.169	48	4	9	4	147	15.9	5.76	45.38	4
Q16643	Drebrin OS=Homo sapiens OX=9606 GN=DBN1 PE=1 SV=4	49.141	20	11	20	11	649	71.4	4.45	47.47	11
P07738	Bisphosphoglycerate mutase OS=Homo sapiens OX=9606 GN=BPGM PE=1 SV=2	48.863	36	9	20	9	259	30	6.54	54.57	9
P23219	Prostaglandin G/H synthase 1 OS=Homo sapiens OX=9606 GN=PTGS1 PE=1 SV=2	48.806	16	7	17	7	599	68.6	7.23	44.71	7
P35606	Coatomer subunit beta' OS=Homo sapiens OX=9606 GN=COPB2 PE=1 SV=2	48.746	14	12	22	12	906	102.4	5.27	54.29	12
P61981	14-3-3 protein gamma OS=Homo sapiens OX=9606 GN=YWHAG PE=1 SV=2	48.443	35	11	26	7	247	28.3	4.89	66.31	11
P47755	F-actin-capping protein subunit alpha-2 OS=Homo sapiens OX=9606 GN=CAPZA2 PE=1 SV=3	48.407	35	6	13	4	286	32.9	5.85	39.44	6
P09429	High mobility group protein B1 OS=Homo sapiens OX=9606 GN=HMGB1 PE=1 SV=3	48.251	15	3	12	3	215	24.9	5.74	42.55	3
P01011	Alpha-1-antichymotrypsin OS=Homo sapiens OX=9606 GN=SERPINA3 PE=1 SV=2	47.918	23	10	21	10	423	47.6	5.52	53.96	10
Q9Y6C2	EMILIN-1 OS=Homo sapiens OX=9606 GN=EMILIN1 PE=1 SV=3	47.835	12	9	17	9	1016	106.6	5.17	38.98	9
P11166	Solute carrier family 2, facilitated glucose transporter member 1 OS=Homo sapiens OX=9606 GN=SLC2A1 PE=1 SV=2	47.609	11	4	11	4	492	54	8.72	54.57	4
Q03252	Lamin-B2 OS=Homo sapiens OX=9606 GN=LMNB2 PE=1 SV=4	47.217	23	16	28	12	620	69.9	5.59	63.14	16
P13747	HLA class I histocompatibility antigen, alpha chain E OS=Homo sapiens OX=9606 GN=HLA-E PE=1 SV=4	47.143	23	7	13	5	358	40	5.83	42.05	7
P31997	Carcinoembryonic antigen-related cell adhesion molecule 8 OS=Homo sapiens OX=9606 GN=CEACAM8 PE=1 SV=2	46.905	22	7	19	6	349	38.1	7.39	61.32	7
P68104	Elongation factor 1-alpha 1 OS=Homo sapiens OX=9606 GN=EEF1A1 PE=1 SV=1	46.692	20	9	20	9	462	50.1	9.01	63.05	9
P0DMV9	Heat shock 70 kDa protein 1B OS=Homo sapiens OX=9606 GN=HSPA1B PE=1 SV=1	46.599	20	13	22	7	641	70	5.66	55.29	13
Q14204	Cytoplasmic dynein 1 heavy chain 1 OS=Homo sapiens OX=9606 GN=DYNC1H1 PE=1 SV=5	46.33	4	19	30	19	4646	532.1	6.4	54.78	19
Q14203	Dynactin subunit 1 OS=Homo sapiens OX=9606 GN=DCTN1 PE=1 SV=3	46.312	10	10	20	10	1278	141.6	5.81	47.08	10
P61106	Ras-related protein Rab-14 OS=Homo sapiens OX=9606 GN=RAB14 PE=1 SV=4	46.188	47	8	13	7	215	23.9	6.21	35.83	8
P35527	Keratin, type I cytoskeletal 9 OS=Homo sapiens OX=9606 GN=KRT9 PE=1 SV=3	46.019	25	11	20	10	623	62	5.24	40.62	11
P43304	Glycerol-3-phosphate dehydrogenase, mitochondrial OS=Homo sapiens OX=9606 GN=GPD2 PE=1 SV=3	45.573	17	12	24	12	727	80.8	7.69	56.07	12
Q01518	Adenylyl cyclase-associated protein 1 OS=Homo sapiens OX=9606 GN=CAP1 PE=1 SV=5	45.443	30	14	24	14	475	51.9	8.06	55.47	14
P20073	Annexin A7 OS=Homo sapiens OX=9606 GN=ANXA7 PE=1 SV=3	45.237	24	11	19	11	488	52.7	5.68	47.96	11
P00338	L-lactate dehydrogenase A chain OS=Homo sapiens OX=9606 GN=LDHA PE=1 SV=2	44.956	30	9	21	8	332	36.7	8.27	61.09	9
P0DJI8	Serum amyloid A-1 protein OS=Homo sapiens OX=9606 GN=SAA1 PE=1 SV=1	44.846	51	6	17	6	122	13.5	6.79	59.56	6
Q9UJU6-2	Isoform 2 of Drebrin-like protein OS=Homo sapiens OX=9606 GN=DBNL	44.725	25	10	19	1	431	48.3	5.05	37.13	10
P69892	Hemoglobin subunit gamma-2 OS=Homo sapiens OX=9606 GN=HBG2 PE=1 SV=2	44.395	70	9	18	1	147	16.1	7.2	56.38	9
P04004	Vitronectin OS=Homo sapiens OX=9606 GN=VTN PE=1 SV=1	44.38	19	9	23	9	478	54.3	5.8	65.43	9
P08603	Complement factor H OS=Homo sapiens OX=9606 GN=CFH PE=1 SV=4	44.295	10	9	17	8	1231	139	6.61	42.02	9
P60842	Eukaryotic initiation factor 4A-I OS=Homo sapiens OX=9606 GN=EIF4A1 PE=1 SV=1	44.264	24	9	17	5	406	46.1	5.48	43.97	9
O75923	Dysferlin OS=Homo sapiens OX=9606 GN=DYSF PE=1 SV=1	44.207	7	11	14	11	2080	237.1	5.64	34.2	11
P01834	Immunoglobulin kappa constant OS=Homo sapiens OX=9606 GN=IGKC PE=1 SV=2	44.147	64	5	12	5	107	11.8	6.52	45.95	5
P49368	T-complex protein 1 subunit gamma OS=Homo sapiens OX=9606 GN=CCT3 PE=1 SV=4	44.141	20	13	20	13	545	60.5	6.49	40.32	13
P62820	Ras-related protein Rab-1A OS=Homo sapiens OX=9606 GN=RAB1A PE=1 SV=3	43.896	56	11	20	4	205	22.7	6.21	53.89	11
P45974	Ubiquitin carboxyl-terminal hydrolase 5 OS=Homo sapiens OX=9606 GN=USP5 PE=1 SV=2	43.78	15	10	16	10	858	95.7	5.03	34.88	10
P55209	Nucleosome assembly protein 1-like 1 OS=Homo sapiens OX=9606 GN=NAP1L1 PE=1 SV=1	43.577	16	6	15	4	391	45.3	4.46	47.28	6
Q9UJU6	Drebrin-like protein OS=Homo sapiens OX=9606 GN=DBNL PE=1 SV=1	43.56	24	10	18	1	430	48.2	5.05	35.03	10
P69891	Hemoglobin subunit gamma-1 OS=Homo sapiens OX=9606 GN=HBG1 PE=1 SV=2	43.548	70	9	18	1	147	16.1	7.2	56.03	9
Q99832	T-complex protein 1 subunit eta OS=Homo sapiens OX=9606 GN=CCT7 PE=1 SV=2	43.495	17	9	20	9	543	59.3	7.65	54.13	9
P09960	Leukotriene A-4 hydrolase OS=Homo sapiens OX=9606 GN=LTA4H PE=1 SV=2	43.433	17	11	19	11	611	69.2	6.18	37.54	11
Q01813	ATP-dependent 6-phosphofructokinase, platelet type OS=Homo sapiens OX=9606 GN=PFKP PE=1 SV=2	43.358	14	10	18	7	784	85.5	7.55	45.35	10
P50502	Hsc70-interacting protein OS=Homo sapiens OX=9606 GN=ST13 PE=1 SV=2	43.202	19	6	15	6	369	41.3	5.27	44.55	6
P49257	Protein ERGIC-53 OS=Homo sapiens OX=9606 GN=LMAN1 PE=1 SV=2	43.154	19	9	19	9	510	57.5	6.77	44.73	9
P35612	Beta-adducin OS=Homo sapiens OX=9606 GN=ADD2 PE=1 SV=3	43.095	14	8	14	7	726	80.8	5.92	35.49	8
P04114	Apolipoprotein B-100 OS=Homo sapiens OX=9606 GN=APOB PE=1 SV=2	43.029	4	14	21	14	4563	515.3	7.05	45.13	14
P25705	ATP synthase subunit alpha, mitochondrial OS=Homo sapiens OX=9606 GN=ATP5F1A PE=1 SV=1	42.985	18	9	16	9	553	59.7	9.13	45.83	9
P62491	Ras-related protein Rab-11A OS=Homo sapiens OX=9606 GN=RAB11A PE=1 SV=3	42.818	50	11	19	11	216	24.4	6.57	55.63	11
P11169	Solute carrier family 2, facilitated glucose transporter member 3 OS=Homo sapiens OX=9606 GN=SLC2A3 PE=1 SV=1	42.78	15	8	16	8	496	53.9	7.2	47.84	8
P29692	Elongation factor 1-delta OS=Homo sapiens OX=9606 GN=EEF1D PE=1 SV=5	42.507	26	5	11	5	281	31.1	5.01	34.09	5
Q7L576	Cytoplasmic FMR1-interacting protein 1 OS=Homo sapiens OX=9606 GN=CYFIP1 PE=1 SV=1	42.445	9	12	22	12	1253	145.1	6.9	53.6	12
P26583	High mobility group protein B2 OS=Homo sapiens OX=9606 GN=HMGB2 PE=1 SV=2	42.29	35	9	22	9	209	24	7.81	45.3	9
Q9BSJ8	Extended synaptotagmin-1 OS=Homo sapiens OX=9606 GN=ESYT1 PE=1 SV=1	42.143	12	11	17	11	1104	122.8	5.83	43.64	11
Q9C0C9	(E3-independent) E2 ubiquitin-conjugating enzyme OS=Homo sapiens OX=9606 GN=UBE2O PE=1 SV=3	42.099	10	10	15	10	1292	141.2	5.12	37.64	10
Q04917	14-3-3 protein eta OS=Homo sapiens OX=9606 GN=YWHAH PE=1 SV=4	41.956	38	10	18	7	246	28.2	4.84	49.33	10
P54920	Alpha-soluble NSF attachment protein OS=Homo sapiens OX=9606 GN=NAPA PE=1 SV=3	41.644	17	4	11	4	295	33.2	5.36	34.55	4
Q06323	Proteasome activator complex subunit 1 OS=Homo sapiens OX=9606 GN=PSME1 PE=1 SV=1	41.034	38	8	20	8	249	28.7	6.02	55.89	8
Q14980	Nuclear mitotic apparatus protein 1 OS=Homo sapiens OX=9606 GN=NUMA1 PE=1 SV=2	41.001	5	8	16	8	2115	238.1	5.78	36.02	8
Q16891	MICOS complex subunit MIC60 OS=Homo sapiens OX=9606 GN=IMMT PE=1 SV=1	40.699	13	10	18	10	758	83.6	6.48	48.23	10
P01042	Kininogen-1 OS=Homo sapiens OX=9606 GN=KNG1 PE=1 SV=2	40.667	15	8	14	8	644	71.9	6.81	37.68	8
P50148	Guanine nucleotide-binding protein G(q) subunit alpha OS=Homo sapiens OX=9606 GN=GNAQ PE=1 SV=4	40.639	29	12	21	11	359	42.1	5.68	42.98	12
P61978	Heterogeneous nuclear ribonucleoprotein K OS=Homo sapiens OX=9606 GN=HNRNPK PE=1 SV=1	40.451	16	7	13	7	463	50.9	5.54	37.35	7
P14317	Hematopoietic lineage cell-specific protein OS=Homo sapiens OX=9606 GN=HCLS1 PE=1 SV=3	40.427	22	10	17	10	486	54	4.81	40.63	10
P62834	Ras-related protein Rap-1A OS=Homo sapiens OX=9606 GN=RAP1A PE=1 SV=1	40.345	36	7	18	1	184	21	6.67	49.84	7
P13010	X-ray repair cross-complementing protein 5 OS=Homo sapiens OX=9606 GN=XRCC5 PE=1 SV=3	40.267	13	9	18	9	732	82.7	5.81	39.42	9
O75636	Ficolin-3 OS=Homo sapiens OX=9606 GN=FCN3 PE=1 SV=2	40.185	25	9	20	9	299	32.9	6.67	62.97	9
P54578	Ubiquitin carboxyl-terminal hydrolase 14 OS=Homo sapiens OX=9606 GN=USP14 PE=1 SV=3	40.095	21	12	18	12	494	56	5.3	31.26	12
P04179	Superoxide dismutase [Mn], mitochondrial OS=Homo sapiens OX=9606 GN=SOD2 PE=1 SV=3	40.025	40	9	18	9	222	24.7	8.25	53.93	9
Q15008	26S proteasome non-ATPase regulatory subunit 6 OS=Homo sapiens OX=9606 GN=PSMD6 PE=1 SV=1	39.911	23	9	18	9	389	45.5	5.62	46.11	9
Q7KZF4	Staphylococcal nuclease domain-containing protein 1 OS=Homo sapiens OX=9606 GN=SND1 PE=1 SV=1	39.886	11	8	17	8	910	101.9	7.17	41.16	8
Q14247	Src substrate cortactin OS=Homo sapiens OX=9606 GN=CTTN PE=1 SV=2	39.878	23	11	20	11	550	61.5	5.4	41.31	11
Q96QK1	Vacuolar protein sorting-associated protein 35 OS=Homo sapiens OX=9606 GN=VPS35 PE=1 SV=2	39.483	13	9	18	9	796	91.6	5.49	47	9
Q7Z406	Myosin-14 OS=Homo sapiens OX=9606 GN=MYH14 PE=1 SV=2	39.393	4	8	20	1	1995	227.7	5.6	65.5	8
P00387	NADH-cytochrome b5 reductase 3 OS=Homo sapiens OX=9606 GN=CYB5R3 PE=1 SV=3	39.168	26	9	15	9	301	34.2	7.59	40.75	9
P78371	T-complex protein 1 subunit beta OS=Homo sapiens OX=9606 GN=CCT2 PE=1 SV=4	39.158	19	9	15	9	535	57.5	6.46	41.58	9
Q8TF42	Ubiquitin-associated and SH3 domain-containing protein B OS=Homo sapiens OX=9606 GN=UBASH3B PE=1 SV=2	38.375	13	9	18	9	649	72.6	6.93	40.42	9
Q16819	Meprin A subunit alpha OS=Homo sapiens OX=9606 GN=MEP1A PE=1 SV=2	38.305	7	3	9	3	746	84.4	5.72	39.99	3
O94919	Endonuclease domain-containing 1 protein OS=Homo sapiens OX=9606 GN=ENDOD1 PE=1 SV=2	38.287	21	8	16	8	500	55	5.71	44.92	8
P04899	Guanine nucleotide-binding protein G(i) subunit alpha-2 OS=Homo sapiens OX=9606 GN=GNAI2 PE=1 SV=3	37.992	24	7	15	3	355	40.4	5.54	48.25	7
P01137	Transforming growth factor beta-1 proprotein OS=Homo sapiens OX=9606 GN=TGFB1 PE=1 SV=2	37.888	16	7	18	7	390	44.3	8.53	44.9	7
P40227	T-complex protein 1 subunit zeta OS=Homo sapiens OX=9606 GN=CCT6A PE=1 SV=3	37.856	23	13	24	13	531	58	6.68	47.78	13
Q13561	Dynactin subunit 2 OS=Homo sapiens OX=9606 GN=DCTN2 PE=1 SV=4	37.757	23	6	12	6	401	44.2	5.21	33.69	6
P35241	Radixin OS=Homo sapiens OX=9606 GN=RDX PE=1 SV=1	37.495	13	12	24	4	583	68.5	6.37	35.78	12
P05556	Integrin beta-1 OS=Homo sapiens OX=9606 GN=ITGB1 PE=1 SV=2	37.248	15	11	20	11	798	88.4	5.39	45.44	11
P51692	Signal transducer and activator of transcription 5B OS=Homo sapiens OX=9606 GN=STAT5B PE=1 SV=2	37.22	9	9	15	9	787	89.8	6.05	34.95	9
P05109	Protein S100-A8 OS=Homo sapiens OX=9606 GN=S100A8 PE=1 SV=1	37.2	62	8	25	8	93	10.8	7.03	69.37	8
P15311	Ezrin OS=Homo sapiens OX=9606 GN=EZR PE=1 SV=4	36.983	15	11	22	5	586	69.4	6.27	47.79	11
Q9ULV4	Coronin-1C OS=Homo sapiens OX=9606 GN=CORO1C PE=1 SV=1	36.661	18	10	16	9	474	53.2	7.08	40.11	10
P23526	Adenosylhomocysteinase OS=Homo sapiens OX=9606 GN=AHCY PE=1 SV=4	36.332	17	7	16	7	432	47.7	6.34	40.2	7
P30043	Flavin reductase (NADPH) OS=Homo sapiens OX=9606 GN=BLVRB PE=1 SV=3	36.273	31	4	9	4	206	22.1	7.65	32.77	4
Q14766	Latent-transforming growth factor beta-binding protein 1 OS=Homo sapiens OX=9606 GN=LTBP1 PE=1 SV=4	36.269	4	6	13	6	1721	186.7	5.96	36.64	6
Q32MZ4-3	Isoform 3 of Leucine-rich repeat flightless-interacting protein 1 OS=Homo sapiens OX=9606 GN=LRRFIP1	35.981	12	8	14	7	752	82.6	4.61	36.97	8
P55160	Nck-associated protein 1-like OS=Homo sapiens OX=9606 GN=NCKAP1L PE=1 SV=3	35.829	9	10	16	9	1127	128.1	6.86	32.51	10
P13798	Acylamino-acid-releasing enzyme OS=Homo sapiens OX=9606 GN=APEH PE=1 SV=4	35.814	15	10	16	10	732	81.2	5.48	40.44	10
P48643	T-complex protein 1 subunit epsilon OS=Homo sapiens OX=9606 GN=CCT5 PE=1 SV=1	35.727	23	13	23	13	541	59.6	5.66	51.08	13
P50995	Annexin A11 OS=Homo sapiens OX=9606 GN=ANXA11 PE=1 SV=1	35.682	18	9	15	9	505	54.4	7.65	38.49	9
Q15555	Microtubule-associated protein RP/EB family member 2 OS=Homo sapiens OX=9606 GN=MAPRE2 PE=1 SV=1	35.451	28	7	17	7	327	37	5.57	44.12	7
P60174	Triosephosphate isomerase OS=Homo sapiens OX=9606 GN=TPI1 PE=1 SV=4	35.39	27	7	12	7	249	26.7	6.9	28.35	7
Q6UX06	Olfactomedin-4 OS=Homo sapiens OX=9606 GN=OLFM4 PE=1 SV=1	35.104	13	7	15	7	510	57.2	5.69	42.02	7
P01876	Immunoglobulin heavy constant alpha 1 OS=Homo sapiens OX=9606 GN=IGHA1 PE=1 SV=2	35.07	26	9	19	9	353	37.6	6.51	50.46	9
Q9Y277	Voltage-dependent anion-selective channel protein 3 OS=Homo sapiens OX=9606 GN=VDAC3 PE=1 SV=1	35.041	25	6	14	6	283	30.6	8.66	46.54	6
P61006	Ras-related protein Rab-8A OS=Homo sapiens OX=9606 GN=RAB8A PE=1 SV=1	35.03	38	9	18	5	207	23.7	9.07	43.88	9
Q8TC12	Retinol dehydrogenase 11 OS=Homo sapiens OX=9606 GN=RDH11 PE=1 SV=2	34.911	22	5	10	5	318	35.4	8.82	35.37	5
Q9NTJ5	Phosphatidylinositol-3-phosphatase SAC1 OS=Homo sapiens OX=9606 GN=SACM1L PE=1 SV=2	34.82	20	11	16	11	587	66.9	7.12	40.82	11
Q9NVA2	Septin-11 OS=Homo sapiens OX=9606 GN=SEPTIN11 PE=1 SV=3	34.807	24	9	18	3	429	49.4	6.81	44.72	9
Q9UM07	Protein-arginine deiminase type-4 OS=Homo sapiens OX=9606 GN=PADI4 PE=1 SV=2	34.756	14	9	19	9	663	74	6.58	39.81	9
Q8WUM4	Programmed cell death 6-interacting protein OS=Homo sapiens OX=9606 GN=PDCD6IP PE=1 SV=1	34.74	13	12	20	12	868	96	6.52	39.69	12
P80188	Neutrophil gelatinase-associated lipocalin OS=Homo sapiens OX=9606 GN=LCN2 PE=1 SV=2	34.479	28	5	12	5	198	22.6	8.91	30.52	5
O15143	Actin-related protein 2/3 complex subunit 1B OS=Homo sapiens OX=9606 GN=ARPC1B PE=1 SV=3	34.437	17	5	10	5	372	40.9	8.35	33.23	5
P35237	Serpin B6 OS=Homo sapiens OX=9606 GN=SERPINB6 PE=1 SV=3	34.4	22	7	14	7	376	42.6	5.27	36.56	7
P50395	Rab GDP dissociation inhibitor beta OS=Homo sapiens OX=9606 GN=GDI2 PE=1 SV=2	34.249	22	10	19	6	445	50.6	6.47	46.3	10
P12259	Coagulation factor V OS=Homo sapiens OX=9606 GN=F5 PE=1 SV=4	34.139	4	9	14	9	2224	251.5	6.05	21.79	9
P04843	Dolichyl-diphosphooligosaccharide--protein glycosyltransferase subunit 1 OS=Homo sapiens OX=9606 GN=RPN1 PE=1 SV=1	33.791	16	11	18	11	607	68.5	6.38	36.86	11
Q07065	Cytoskeleton-associated protein 4 OS=Homo sapiens OX=9606 GN=CKAP4 PE=1 SV=2	33.646	14	7	12	7	602	66	5.92	31.47	7
Q9UBC2	Epidermal growth factor receptor substrate 15-like 1 OS=Homo sapiens OX=9606 GN=EPS15L1 PE=1 SV=1	33.519	11	9	14	9	864	94.2	5.11	29.43	9
P48735	Isocitrate dehydrogenase [NADP], mitochondrial OS=Homo sapiens OX=9606 GN=IDH2 PE=1 SV=2	33.247	18	8	14	6	452	50.9	8.69	35.31	8
P51858	Hepatoma-derived growth factor OS=Homo sapiens OX=9606 GN=HDGF PE=1 SV=1	33.183	42	9	15	9	240	26.8	4.73	32.7	9
P50991	T-complex protein 1 subunit delta OS=Homo sapiens OX=9606 GN=CCT4 PE=1 SV=4	33.17	15	7	13	7	539	57.9	7.83	33.24	7
P49748	Very long-chain specific acyl-CoA dehydrogenase, mitochondrial OS=Homo sapiens OX=9606 GN=ACADVL PE=1 SV=1	33.144	14	9	18	9	655	70.3	8.75	36.73	9
Q16531	DNA damage-binding protein 1 OS=Homo sapiens OX=9606 GN=DDB1 PE=1 SV=1	33.144	10	10	15	10	1140	126.9	5.26	30.78	10
P14868	Aspartate--tRNA ligase, cytoplasmic OS=Homo sapiens OX=9606 GN=DARS1 PE=1 SV=2	33.032	22	10	16	10	501	57.1	6.55	39.41	10
Q9UNZ2	NSFL1 cofactor p47 OS=Homo sapiens OX=9606 GN=NSFL1C PE=1 SV=2	32.898	19	6	13	6	370	40.5	5.1	31.28	6
P61163	Alpha-centractin OS=Homo sapiens OX=9606 GN=ACTR1A PE=1 SV=1	32.881	27	9	18	6	376	42.6	6.64	36.49	9
P05141	ADP/ATP translocase 2 OS=Homo sapiens OX=9606 GN=SLC25A5 PE=1 SV=7	32.856	22	8	19	3	298	32.8	9.69	47.25	8
P80511	Protein S100-A12 OS=Homo sapiens OX=9606 GN=S100A12 PE=1 SV=2	32.486	39	4	10	4	92	10.6	6.25	48.91	4
O00187	Mannan-binding lectin serine protease 2 OS=Homo sapiens OX=9606 GN=MASP2 PE=1 SV=4	32.437	10	7	17	7	686	75.7	5.63	44.73	7
P23528	Cofilin-1 OS=Homo sapiens OX=9606 GN=CFL1 PE=1 SV=3	32.316	43	6	11	6	166	18.5	8.09	29.59	6
P61204	ADP-ribosylation factor 3 OS=Homo sapiens OX=9606 GN=ARF3 PE=1 SV=2	32.235	47	7	12	7	181	20.6	7.43	34.34	7
P53618	Coatomer subunit beta OS=Homo sapiens OX=9606 GN=COPB1 PE=1 SV=3	32.083	8	7	11	7	953	107.1	6.05	28.41	7
P07359	Platelet glycoprotein Ib alpha chain OS=Homo sapiens OX=9606 GN=GP1BA PE=1 SV=2	32.059	15	9	18	9	652	71.5	6.29	41.58	9
P13671	Complement component C6 OS=Homo sapiens OX=9606 GN=C6 PE=1 SV=3	31.992	10	11	18	11	934	104.7	6.76	41.08	11
P24539	ATP synthase F(0) complex subunit B1, mitochondrial OS=Homo sapiens OX=9606 GN=ATP5PB PE=1 SV=2	31.734	24	6	13	6	256	28.9	9.36	40.11	6
Q9NUQ9	CYFIP-related Rac1 interactor B OS=Homo sapiens OX=9606 GN=CYRIB PE=1 SV=1	31.605	21	6	10	6	324	36.7	6.06	27.39	6
Q06830	Peroxiredoxin-1 OS=Homo sapiens OX=9606 GN=PRDX1 PE=1 SV=1	31.571	52	10	19	7	199	22.1	8.13	41.91	10
P10643	Complement component C7 OS=Homo sapiens OX=9606 GN=C7 PE=1 SV=2	31.565	12	9	15	9	843	93.5	6.48	35.16	9
P00352	Retinal dehydrogenase 1 OS=Homo sapiens OX=9606 GN=ALDH1A1 PE=1 SV=2	31.385	19	8	13	6	501	54.8	6.73	36.08	8
P17213	Bactericidal permeability-increasing protein OS=Homo sapiens OX=9606 GN=BPI PE=1 SV=4	31.361	17	5	10	5	487	53.9	9.38	24.95	5
Q15746	Myosin light chain kinase, smooth muscle OS=Homo sapiens OX=9606 GN=MYLK PE=1 SV=4	31.284	4	8	17	8	1914	210.6	6.15	39.12	8
P41226	Ubiquitin-like modifier-activating enzyme 7 OS=Homo sapiens OX=9606 GN=UBA7 PE=1 SV=2	31.093	7	5	9	5	1012	111.6	6.04	31.07	5
O14974	Protein phosphatase 1 regulatory subunit 12A OS=Homo sapiens OX=9606 GN=PPP1R12A PE=1 SV=1	31.077	9	9	13	9	1030	115.2	5.4	30.45	9
P16109	P-selectin OS=Homo sapiens OX=9606 GN=SELP PE=1 SV=3	30.852	6	6	11	6	830	90.8	6.6	30.19	6
P52597	Heterogeneous nuclear ribonucleoprotein F OS=Homo sapiens OX=9606 GN=HNRNPF PE=1 SV=3	30.733	13	3	7	3	415	45.6	5.58	28.8	3
Q9Y4D1	Disheveled-associated activator of morphogenesis 1 OS=Homo sapiens OX=9606 GN=DAAM1 PE=1 SV=2	30.638	8	9	13	9	1078	123.4	7.23	31.98	9
O15145	Actin-related protein 2/3 complex subunit 3 OS=Homo sapiens OX=9606 GN=ARPC3 PE=1 SV=3	30.587	28	5	14	5	178	20.5	8.59	36.79	5
Q9NRW1	Ras-related protein Rab-6B OS=Homo sapiens OX=9606 GN=RAB6B PE=1 SV=1	30.57	37	9	18	4	208	23.4	5.53	39.74	9
Q00325	Phosphate carrier protein, mitochondrial OS=Homo sapiens OX=9606 GN=SLC25A3 PE=1 SV=2	30.483	20	9	15	9	362	40.1	9.38	37.39	9
Q14BN4	Sarcolemmal membrane-associated protein OS=Homo sapiens OX=9606 GN=SLMAP PE=1 SV=1	30.328	9	8	13	8	828	95.1	5.47	27.59	8
P19878	Neutrophil cytosol factor 2 OS=Homo sapiens OX=9606 GN=NCF2 PE=1 SV=2	30.248	18	8	17	8	526	59.7	6.16	31.01	8
P40199	Carcinoembryonic antigen-related cell adhesion molecule 6 OS=Homo sapiens OX=9606 GN=CEACAM6 PE=1 SV=3	30.126	16	4	10	4	344	37.2	5.82	35.52	4
P08754	Guanine nucleotide-binding protein G(i) subunit alpha-3 OS=Homo sapiens OX=9606 GN=GNAI3 PE=1 SV=3	29.839	19	6	13	2	354	40.5	5.69	37.24	6
Q14165	Malectin OS=Homo sapiens OX=9606 GN=MLEC PE=1 SV=1	29.68	18	6	13	6	292	32.2	5.41	31.77	6
P51149	Ras-related protein Rab-7a OS=Homo sapiens OX=9606 GN=RAB7A PE=1 SV=1	29.349	40	8	14	8	207	23.5	6.7	31.46	8
P38606	V-type proton ATPase catalytic subunit A OS=Homo sapiens OX=9606 GN=ATP6V1A PE=1 SV=2	29.139	12	7	13	7	617	68.3	5.52	34.51	7
P50570	Dynamin-2 OS=Homo sapiens OX=9606 GN=DNM2 PE=1 SV=2	29.12	11	7	11	7	870	98	7.44	23.71	7
P14780	Matrix metalloproteinase-9 OS=Homo sapiens OX=9606 GN=MMP9 PE=1 SV=3	29.061	13	10	18	10	707	78.4	6.06	40.79	10
Q9Y608-4	Isoform 4 of Leucine-rich repeat flightless-interacting protein 2 OS=Homo sapiens OX=9606 GN=LRRFIP2	29.051	23	9	14	8	424	48.3	5.41	30.74	9
Q15075	Early endosome antigen 1 OS=Homo sapiens OX=9606 GN=EEA1 PE=1 SV=2	29.019	8	9	11	9	1411	162.4	5.68	15.88	9
P05023	Sodium/potassium-transporting ATPase subunit alpha-1 OS=Homo sapiens OX=9606 GN=ATP1A1 PE=1 SV=1	28.811	8	6	10	6	1023	112.8	5.49	25.39	6
P26641	Elongation factor 1-gamma OS=Homo sapiens OX=9606 GN=EEF1G PE=1 SV=3	28.61	15	8	15	8	437	50.1	6.67	37.66	8
Q9UL46	Proteasome activator complex subunit 2 OS=Homo sapiens OX=9606 GN=PSME2 PE=1 SV=4	28.605	33	6	11	6	239	27.4	5.73	29.78	6
Q5TDH0	Protein DDI1 homolog 2 OS=Homo sapiens OX=9606 GN=DDI2 PE=1 SV=1	28.599	23	6	10	6	399	44.5	5.05	29.67	6
Q13045	Protein flightless-1 homolog OS=Homo sapiens OX=9606 GN=FLII PE=1 SV=2	28.592	6	8	13	8	1269	144.7	6.05	32.26	8
Q6DD88	Atlastin-3 OS=Homo sapiens OX=9606 GN=ATL3 PE=1 SV=1	28.457	14	6	12	6	541	60.5	5.66	30.49	6
Q16555	Dihydropyrimidinase-related protein 2 OS=Homo sapiens OX=9606 GN=DPYSL2 PE=1 SV=1	28.385	14	5	9	5	572	62.3	6.38	23.39	5
Q6ZNJ1	Neurobeachin-like protein 2 OS=Homo sapiens OX=9606 GN=NBEAL2 PE=1 SV=2	28.264	4	9	14	9	2754	302.3	6.38	24.4	9
P13797	Plastin-3 OS=Homo sapiens OX=9606 GN=PLS3 PE=1 SV=4	28.181	11	7	14	1	630	70.8	5.6	34.4	7
O43396	Thioredoxin-like protein 1 OS=Homo sapiens OX=9606 GN=TXNL1 PE=1 SV=3	28.099	28	6	13	6	289	32.2	4.96	34.06	6
Q16543	Hsp90 co-chaperone Cdc37 OS=Homo sapiens OX=9606 GN=CDC37 PE=1 SV=1	28.095	13	7	13	7	378	44.4	5.25	27.43	7
P11234	Ras-related protein Ral-B OS=Homo sapiens OX=9606 GN=RALB PE=1 SV=1	27.878	26	6	13	5	206	23.4	6.62	33.65	6
Q16851	UTP--glucose-1-phosphate uridylyltransferase OS=Homo sapiens OX=9606 GN=UGP2 PE=1 SV=5	27.871	12	6	12	6	508	56.9	8.15	26.23	6
Q92930	Ras-related protein Rab-8B OS=Homo sapiens OX=9606 GN=RAB8B PE=1 SV=2	27.866	34	7	13	3	207	23.6	9.07	32	7
P22695	Cytochrome b-c1 complex subunit 2, mitochondrial OS=Homo sapiens OX=9606 GN=UQCRC2 PE=1 SV=3	27.857	12	3	6	3	453	48.4	8.63	20.02	3
P17612	cAMP-dependent protein kinase catalytic subunit alpha OS=Homo sapiens OX=9606 GN=PRKACA PE=1 SV=2	27.854	20	9	18	9	351	40.6	8.79	28.14	9
P21980	Protein-glutamine gamma-glutamyltransferase 2 OS=Homo sapiens OX=9606 GN=TGM2 PE=1 SV=2	27.647	13	7	12	7	687	77.3	5.22	25.43	7
P09525	Annexin A4 OS=Homo sapiens OX=9606 GN=ANXA4 PE=1 SV=4	27.619	20	6	10	5	319	35.9	6.13	20.95	6
O60763	General vesicular transport factor p115 OS=Homo sapiens OX=9606 GN=USO1 PE=1 SV=2	27.583	9	7	12	7	962	107.8	4.91	26.23	7
P18054	Polyunsaturated fatty acid lipoxygenase ALOX12 OS=Homo sapiens OX=9606 GN=ALOX12 PE=1 SV=4	27.316	13	9	15	9	663	75.6	6.21	37.47	9
P07108	Acyl-CoA-binding protein OS=Homo sapiens OX=9606 GN=DBI PE=1 SV=2	27.3	41	2	7	2	87	10	6.57	29.2	2
O43852	Calumenin OS=Homo sapiens OX=9606 GN=CALU PE=1 SV=2	27.069	17	6	11	6	315	37.1	4.64	26.52	6
Q96G03	Phosphoglucomutase-2 OS=Homo sapiens OX=9606 GN=PGM2 PE=1 SV=4	27.064	12	8	14	8	612	68.2	6.73	30.84	8
P17980	26S proteasome regulatory subunit 6A OS=Homo sapiens OX=9606 GN=PSMC3 PE=1 SV=3	26.967	18	7	12	7	439	49.2	5.24	28.54	7
P31930	Cytochrome b-c1 complex subunit 1, mitochondrial OS=Homo sapiens OX=9606 GN=UQCRC1 PE=1 SV=3	26.962	14	6	11	6	480	52.6	6.37	28.19	6
Q9NY33	Dipeptidyl peptidase 3 OS=Homo sapiens OX=9606 GN=DPP3 PE=1 SV=2	26.954	11	7	11	7	737	82.5	5.1	17.52	7
Q15631	Translin OS=Homo sapiens OX=9606 GN=TSN PE=1 SV=1	26.853	23	4	9	4	228	26.2	6.44	29.83	4
P61026	Ras-related protein Rab-10 OS=Homo sapiens OX=9606 GN=RAB10 PE=1 SV=1	26.767	35	8	14	5	200	22.5	8.38	32.45	8
P52209	6-phosphogluconate dehydrogenase, decarboxylating OS=Homo sapiens OX=9606 GN=PGD PE=1 SV=3	26.734	17	8	15	8	483	53.1	7.23	37.53	8
P62987	Ubiquitin-60S ribosomal protein L40 OS=Homo sapiens OX=9606 GN=UBA52 PE=1 SV=2	26.665	37	5	25	5	128	14.7	9.83	47.21	5
P12236	ADP/ATP translocase 3 OS=Homo sapiens OX=9606 GN=SLC25A6 PE=1 SV=4	26.663	22	7	14	2	298	32.8	9.74	31.4	7
P11217	Glycogen phosphorylase, muscle form OS=Homo sapiens OX=9606 GN=PYGM PE=1 SV=6	26.455	10	8	14	1	842	97	7.03	32.26	8
P08567	Pleckstrin OS=Homo sapiens OX=9606 GN=PLEK PE=1 SV=3	26.42	20	4	9	4	350	40.1	8.28	26.79	4
P49411	Elongation factor Tu, mitochondrial OS=Homo sapiens OX=9606 GN=TUFM PE=1 SV=2	26.267	13	5	10	5	452	49.5	7.61	27.78	5
P52565	Rho GDP-dissociation inhibitor 1 OS=Homo sapiens OX=9606 GN=ARHGDIA PE=1 SV=3	26.164	33	4	8	4	204	23.2	5.11	27.15	4
P25788	Proteasome subunit alpha type-3 OS=Homo sapiens OX=9606 GN=PSMA3 PE=1 SV=2	25.942	24	6	10	6	255	28.4	5.33	25.47	6
Q92530	Proteasome inhibitor PI31 subunit OS=Homo sapiens OX=9606 GN=PSMF1 PE=1 SV=2	25.593	20	5	9	5	271	29.8	5.74	25.16	5
P52790	Hexokinase-3 OS=Homo sapiens OX=9606 GN=HK3 PE=1 SV=2	25.568	8	7	13	5	923	99	5.4	31.74	7
P63010	AP-2 complex subunit beta OS=Homo sapiens OX=9606 GN=AP2B1 PE=1 SV=1	25.564	9	8	13	8	937	104.5	5.38	27.41	8
O00299	Chloride intracellular channel protein 1 OS=Homo sapiens OX=9606 GN=CLIC1 PE=1 SV=4	25.557	34	6	10	6	241	26.9	5.17	28.3	6
P05198	Eukaryotic translation initiation factor 2 subunit 1 OS=Homo sapiens OX=9606 GN=EIF2S1 PE=1 SV=3	25.398	19	5	7	5	315	36.1	5.08	16.23	5
Q13637	Ras-related protein Rab-32 OS=Homo sapiens OX=9606 GN=RAB32 PE=1 SV=3	25.277	24	4	8	4	225	25	6.54	21.96	4
P00751	Complement factor B OS=Homo sapiens OX=9606 GN=CFB PE=1 SV=2	25.229	7	5	11	5	764	85.5	7.06	26.5	5
P02760	Protein AMBP OS=Homo sapiens OX=9606 GN=AMBP PE=1 SV=1	25.152	14	5	10	5	352	39	6.25	29.55	5
O75558	Syntaxin-11 OS=Homo sapiens OX=9606 GN=STX11 PE=1 SV=1	24.943	23	6	9	6	287	33.2	6.55	21.87	6
P09211	Glutathione S-transferase P OS=Homo sapiens OX=9606 GN=GSTP1 PE=1 SV=2	24.917	33	5	9	5	210	23.3	5.64	26.73	5
Q07960	Rho GTPase-activating protein 1 OS=Homo sapiens OX=9606 GN=ARHGAP1 PE=1 SV=1	24.889	13	6	13	6	439	50.4	6.29	28.16	6
P12931	Proto-oncogene tyrosine-protein kinase Src OS=Homo sapiens OX=9606 GN=SRC PE=1 SV=3	24.767	14	7	13	6	536	59.8	7.42	32.7	7
P06748	Nucleophosmin OS=Homo sapiens OX=9606 GN=NPM1 PE=1 SV=2	24.654	18	6	13	6	294	32.6	4.78	32.77	6
O43242	26S proteasome non-ATPase regulatory subunit 3 OS=Homo sapiens OX=9606 GN=PSMD3 PE=1 SV=2	24.539	12	7	10	7	534	60.9	8.44	26.03	7
Q15691	Microtubule-associated protein RP/EB family member 1 OS=Homo sapiens OX=9606 GN=MAPRE1 PE=1 SV=3	24.479	25	4	8	4	268	30	5.14	22.07	4
Q15363	Transmembrane emp24 domain-containing protein 2 OS=Homo sapiens OX=9606 GN=TMED2 PE=1 SV=1	24.353	20	4	8	4	201	22.7	5.17	20.04	4
P08697	Alpha-2-antiplasmin OS=Homo sapiens OX=9606 GN=SERPINF2 PE=1 SV=3	24.346	16	8	16	8	491	54.5	6.29	35.19	8
Q15365	Poly(rC)-binding protein 1 OS=Homo sapiens OX=9606 GN=PCBP1 PE=1 SV=2	24.327	23	6	8	4	356	37.5	7.09	21.81	6
P01859	Immunoglobulin heavy constant gamma 2 OS=Homo sapiens OX=9606 GN=IGHG2 PE=1 SV=2	24.21	25	7	13	2	326	35.9	7.59	32.32	7
Q13228	Methanethiol oxidase OS=Homo sapiens OX=9606 GN=SELENBP1 PE=1 SV=2	24.163	17	7	14	7	472	52.4	6.37	29.87	7
P31948	Stress-induced-phosphoprotein 1 OS=Homo sapiens OX=9606 GN=STIP1 PE=1 SV=1	24.155	12	7	12	7	543	62.6	6.8	19.64	7
P28066	Proteasome subunit alpha type-5 OS=Homo sapiens OX=9606 GN=PSMA5 PE=1 SV=3	24.055	22	4	8	4	241	26.4	4.79	24.43	4
P12270	Nucleoprotein TPR OS=Homo sapiens OX=9606 GN=TPR PE=1 SV=3	24.021	3	7	9	7	2363	267.1	5.02	14.84	7
Q99733	Nucleosome assembly protein 1-like 4 OS=Homo sapiens OX=9606 GN=NAP1L4 PE=1 SV=1	23.986	11	4	10	2	375	42.8	4.69	28.9	4
Q9Y624	Junctional adhesion molecule A OS=Homo sapiens OX=9606 GN=F11R PE=1 SV=1	23.93	24	6	13	6	299	32.6	7.9	32.42	6
P09496-2	Isoform Non-brain of Clathrin light chain A OS=Homo sapiens OX=9606 GN=CLTA	23.77	29	6	12	6	218	23.6	4.53	27.54	6
P29966	Myristoylated alanine-rich C-kinase substrate OS=Homo sapiens OX=9606 GN=MARCKS PE=1 SV=4	23.701	13	4	6	4	332	31.5	4.45	14.14	4
Q16181	Septin-7 OS=Homo sapiens OX=9606 GN=SEPTIN7 PE=1 SV=2	23.664	16	8	11	8	437	50.6	8.63	25	8
P19827	Inter-alpha-trypsin inhibitor heavy chain H1 OS=Homo sapiens OX=9606 GN=ITIH1 PE=1 SV=3	23.544	8	5	9	5	911	101.3	6.79	24.94	5
P17066	Heat shock 70 kDa protein 6 OS=Homo sapiens OX=9606 GN=HSPA6 PE=1 SV=2	23.398	10	7	14	1	643	71	6.14	28.59	7
P05204	Non-histone chromosomal protein HMG-17 OS=Homo sapiens OX=9606 GN=HMGN2 PE=1 SV=3	23.366	46	3	8	3	90	9.4	9.99	24.88	3
P35232	Prohibitin OS=Homo sapiens OX=9606 GN=PHB PE=1 SV=1	23.318	22	6	13	6	272	29.8	5.76	34.1	6
Q86VP6	Cullin-associated NEDD8-dissociated protein 1 OS=Homo sapiens OX=9606 GN=CAND1 PE=1 SV=2	23.302	6	7	14	7	1230	136.3	5.78	25.06	7
P05114	Non-histone chromosomal protein HMG-14 OS=Homo sapiens OX=9606 GN=HMGN1 PE=1 SV=3	23.293	34	4	10	4	100	10.7	9.6	17.18	4
P40763	Signal transducer and activator of transcription 3 OS=Homo sapiens OX=9606 GN=STAT3 PE=1 SV=2	23.26	8	4	7	4	770	88	6.3	17.78	4
P20742	Pregnancy zone protein OS=Homo sapiens OX=9606 GN=PZP PE=1 SV=4	23.153	3	5	11	1	1482	163.8	6.38	29.91	5
P11766	Alcohol dehydrogenase class-3 OS=Homo sapiens OX=9606 GN=ADH5 PE=1 SV=4	23.019	11	4	10	4	374	39.7	7.49	24.59	4
P14770	Platelet glycoprotein IX OS=Homo sapiens OX=9606 GN=GP9 PE=1 SV=3	23.005	24	4	9	4	177	19	6.34	29.19	4
P01861	Immunoglobulin heavy constant gamma 4 OS=Homo sapiens OX=9606 GN=IGHG4 PE=1 SV=1	22.953	22	5	8	1	327	35.9	7.36	23.56	5
Q9Y613	FH1/FH2 domain-containing protein 1 OS=Homo sapiens OX=9606 GN=FHOD1 PE=1 SV=3	22.916	6	6	10	6	1164	126.5	6.39	22.81	6
P61586	Transforming protein RhoA OS=Homo sapiens OX=9606 GN=RHOA PE=1 SV=1	22.811	24	4	9	4	193	21.8	6.1	25.9	4
P13498	Cytochrome b-245 light chain OS=Homo sapiens OX=9606 GN=CYBA PE=1 SV=3	22.721	38	5	12	5	195	21	9.54	31	5
Q99536	Synaptic vesicle membrane protein VAT-1 homolog OS=Homo sapiens OX=9606 GN=VAT1 PE=1 SV=2	22.709	24	6	10	6	393	41.9	6.29	22.15	6
Q9HDC9	Adipocyte plasma membrane-associated protein OS=Homo sapiens OX=9606 GN=APMAP PE=1 SV=2	22.705	16	6	12	6	416	46.5	6.16	28.52	6
O15511	Actin-related protein 2/3 complex subunit 5 OS=Homo sapiens OX=9606 GN=ARPC5 PE=1 SV=3	22.699	52	5	13	5	151	16.3	5.67	22.39	5
P51159	Ras-related protein Rab-27A OS=Homo sapiens OX=9606 GN=RAB27A PE=1 SV=3	22.675	24	6	12	5	221	24.9	5.22	29.5	6
Q5JSH3	WD repeat-containing protein 44 OS=Homo sapiens OX=9606 GN=WDR44 PE=1 SV=1	22.59	7	5	8	5	913	101.3	5.45	18.59	5
P11908	Ribose-phosphate pyrophosphokinase 2 OS=Homo sapiens OX=9606 GN=PRPS2 PE=1 SV=2	22.585	16	5	7	2	318	34.7	6.61	17.67	5
P02790	Hemopexin OS=Homo sapiens OX=9606 GN=HPX PE=1 SV=2	22.351	16	7	12	7	462	51.6	7.02	29.4	7
P02656	Apolipoprotein C-III OS=Homo sapiens OX=9606 GN=APOC3 PE=1 SV=1	22.284	34	3	11	3	99	10.8	5.41	28.51	3
P49913	Cathelicidin antimicrobial peptide OS=Homo sapiens OX=9606 GN=CAMP PE=1 SV=1	22.203	34	8	13	8	170	19.3	9.41	23.35	8
P80303	Nucleobindin-2 OS=Homo sapiens OX=9606 GN=NUCB2 PE=1 SV=3	22.068	16	5	5	5	420	50.2	5.12	10.67	5
Q99685	Monoglyceride lipase OS=Homo sapiens OX=9606 GN=MGLL PE=1 SV=2	22.053	15	4	9	4	303	33.2	6.99	27.15	4
P55786	Puromycin-sensitive aminopeptidase OS=Homo sapiens OX=9606 GN=NPEPPS PE=1 SV=2	21.961	7	6	9	6	919	103.2	5.72	22.4	6
O00429	Dynamin-1-like protein OS=Homo sapiens OX=9606 GN=DNM1L PE=1 SV=2	21.948	10	9	15	9	736	81.8	6.81	25.5	9
Q13423	NAD(P) transhydrogenase, mitochondrial OS=Homo sapiens OX=9606 GN=NNT PE=1 SV=3	21.948	6	6	10	6	1086	113.8	8.09	23.98	6
Q07021	Complement component 1 Q subcomponent-binding protein, mitochondrial OS=Homo sapiens OX=9606 GN=C1QBP PE=1 SV=1	21.917	17	3	6	3	282	31.3	4.84	21.5	3
Q15369	Elongin-C OS=Homo sapiens OX=9606 GN=ELOC PE=1 SV=1	21.703	46	4	9	4	112	12.5	4.78	17.73	4
P0DOY2	Immunoglobulin lambda constant 2 OS=Homo sapiens OX=9606 GN=IGLC2 PE=1 SV=1	21.662	42	3	7	2	106	11.3	7.24	18.07	3
O00194	Ras-related protein Rab-27B OS=Homo sapiens OX=9606 GN=RAB27B PE=1 SV=4	21.474	35	7	13	6	218	24.6	5.52	29.26	7
Q8TCJ2	Dolichyl-diphosphooligosaccharide--protein glycosyltransferase subunit STT3B OS=Homo sapiens OX=9606 GN=STT3B PE=1 SV=1	21.396	5	4	7	4	826	93.6	8.91	19.58	4
P13639	Elongation factor 2 OS=Homo sapiens OX=9606 GN=EEF2 PE=1 SV=4	21.391	9	8	12	8	858	95.3	6.83	13.59	8
Q14644	Ras GTPase-activating protein 3 OS=Homo sapiens OX=9606 GN=RASA3 PE=1 SV=3	21.28	6	5	11	5	834	95.6	7.15	25.33	5
Q96DZ9	CKLF-like MARVEL transmembrane domain-containing protein 5 OS=Homo sapiens OX=9606 GN=CMTM5 PE=1 SV=2	21.256	17	3	8	3	223	24.6	6.62	26.19	3
P31150	Rab GDP dissociation inhibitor alpha OS=Homo sapiens OX=9606 GN=GDI1 PE=1 SV=2	21.089	16	7	14	3	447	50.6	5.14	32.21	7
O95782	AP-2 complex subunit alpha-1 OS=Homo sapiens OX=9606 GN=AP2A1 PE=1 SV=3	21.087	6	7	13	7	977	107.5	7.03	28.26	7
P54725-3	Isoform 3 of UV excision repair protein RAD23 homolog A OS=Homo sapiens OX=9606 GN=RAD23A	21.078	29	6	9	4	362	39.5	4.58	19.4	6
Q9GZP4	PITH domain-containing protein 1 OS=Homo sapiens OX=9606 GN=PITHD1 PE=1 SV=1	21.026	34	5	7	5	211	24.2	5.74	20.03	5
Q93008	Probable ubiquitin carboxyl-terminal hydrolase FAF-X OS=Homo sapiens OX=9606 GN=USP9X PE=1 SV=4	21.02	3	7	9	7	2554	290.3	5.8	12.64	7
P13489	Ribonuclease inhibitor OS=Homo sapiens OX=9606 GN=RNH1 PE=1 SV=2	20.962	12	5	10	5	461	49.9	4.82	28.08	5
P24158	Myeloblastin OS=Homo sapiens OX=9606 GN=PRTN3 PE=1 SV=3	20.92	21	4	7	4	256	27.8	8.35	18.35	4
P05546	Heparin cofactor 2 OS=Homo sapiens OX=9606 GN=SERPIND1 PE=1 SV=3	20.907	12	6	9	6	499	57	6.9	21.02	6
P10412	Histone H1.4 OS=Homo sapiens OX=9606 GN=H1-4 PE=1 SV=2	20.866	21	4	9	2	219	21.9	11.03	25.76	4
P31943	Heterogeneous nuclear ribonucleoprotein H OS=Homo sapiens OX=9606 GN=HNRNPH1 PE=1 SV=4	20.822	10	3	7	3	449	49.2	6.3	23.48	3
P09972	Fructose-bisphosphate aldolase C OS=Homo sapiens OX=9606 GN=ALDOC PE=1 SV=2	20.813	10	3	8	1	364	39.4	6.87	20.62	3
Q86VS8	Protein Hook homolog 3 OS=Homo sapiens OX=9606 GN=HOOK3 PE=1 SV=2	20.798	9	5	8	5	718	83.1	5.17	14.89	5
Q96AX2	Ras-related protein Rab-37 OS=Homo sapiens OX=9606 GN=RAB37 PE=1 SV=3	20.739	26	6	8	5	223	24.8	6.35	16.31	6
Q99460	26S proteasome non-ATPase regulatory subunit 1 OS=Homo sapiens OX=9606 GN=PSMD1 PE=1 SV=2	20.617	10	8	13	8	953	105.8	5.39	22.27	8
P07360	Complement component C8 gamma chain OS=Homo sapiens OX=9606 GN=C8G PE=1 SV=3	20.576	28	4	6	4	202	22.3	8.31	15.19	4
P41218	Myeloid cell nuclear differentiation antigen OS=Homo sapiens OX=9606 GN=MNDA PE=1 SV=1	20.207	14	6	10	6	407	45.8	9.76	17.58	6
P08311	Cathepsin G OS=Homo sapiens OX=9606 GN=CTSG PE=1 SV=2	20.188	15	5	10	5	255	28.8	11.19	24.09	5
P45880	Voltage-dependent anion-selective channel protein 2 OS=Homo sapiens OX=9606 GN=VDAC2 PE=1 SV=2	20.181	19	4	8	4	294	31.5	7.56	27.38	4
Q8NE86	Calcium uniporter protein, mitochondrial OS=Homo sapiens OX=9606 GN=MCU PE=1 SV=1	20.098	11	4	7	4	351	39.8	8.65	27.96	4
Q9BT78	COP9 signalosome complex subunit 4 OS=Homo sapiens OX=9606 GN=COPS4 PE=1 SV=1	19.982	13	5	8	5	406	46.2	5.83	17.42	5
P50453	Serpin B9 OS=Homo sapiens OX=9606 GN=SERPINB9 PE=1 SV=1	19.879	14	5	7	5	376	42.4	5.86	17.89	5
P20340	Ras-related protein Rab-6A OS=Homo sapiens OX=9606 GN=RAB6A PE=1 SV=3	19.878	28	6	12	1	208	23.6	5.54	29.23	6
O95831	Apoptosis-inducing factor 1, mitochondrial OS=Homo sapiens OX=9606 GN=AIFM1 PE=1 SV=1	19.876	8	4	8	4	613	66.9	8.95	17.61	4
Q13162	Peroxiredoxin-4 OS=Homo sapiens OX=9606 GN=PRDX4 PE=1 SV=1	19.837	24	6	9	4	271	30.5	6.29	14.89	6
P05154	Plasma serine protease inhibitor OS=Homo sapiens OX=9606 GN=SERPINA5 PE=1 SV=3	19.821	12	4	7	4	406	45.6	9.26	22.48	4
P13647	Keratin, type II cytoskeletal 5 OS=Homo sapiens OX=9606 GN=KRT5 PE=1 SV=3	19.762	9	8	16	3	590	62.3	7.74	32.74	8
Q684P5	Rap1 GTPase-activating protein 2 OS=Homo sapiens OX=9606 GN=RAP1GAP2 PE=1 SV=2	19.651	8	4	6	4	730	80	6.67	17.45	4
P30048	Thioredoxin-dependent peroxide reductase, mitochondrial OS=Homo sapiens OX=9606 GN=PRDX3 PE=1 SV=3	19.626	20	5	10	5	256	27.7	7.78	22.96	5
Q05209	Tyrosine-protein phosphatase non-receptor type 12 OS=Homo sapiens OX=9606 GN=PTPN12 PE=1 SV=3	19.595	6	5	8	5	780	88.1	5.62	20.55	5
P07737	Profilin-1 OS=Homo sapiens OX=9606 GN=PFN1 PE=1 SV=2	19.521	35	4	7	4	140	15	8.27	17.27	4
P28289	Tropomodulin-1 OS=Homo sapiens OX=9606 GN=TMOD1 PE=1 SV=1	19.44	21	5	9	4	359	40.5	5.1	17.62	5
P46459	Vesicle-fusing ATPase OS=Homo sapiens OX=9606 GN=NSF PE=1 SV=3	19.43	7	5	7	5	744	82.5	6.95	14.11	5
Q15404	Ras suppressor protein 1 OS=Homo sapiens OX=9606 GN=RSU1 PE=1 SV=3	19.295	16	6	14	6	277	31.5	8.65	33.83	6
P04921	Glycophorin-C OS=Homo sapiens OX=9606 GN=GYPC PE=1 SV=1	19.216	28	3	6	3	128	13.8	4.84	17.56	3
Q9Y230	RuvB-like 2 OS=Homo sapiens OX=9606 GN=RUVBL2 PE=1 SV=3	19.191	14	6	12	6	463	51.1	5.64	24.37	6
Q96C19	EF-hand domain-containing protein D2 OS=Homo sapiens OX=9606 GN=EFHD2 PE=1 SV=1	19.166	19	5	7	5	240	26.7	5.2	19.87	5
Q92556	Engulfment and cell motility protein 1 OS=Homo sapiens OX=9606 GN=ELMO1 PE=1 SV=2	19.135	10	5	8	5	727	83.8	6.28	22.21	5
P02724	Glycophorin-A OS=Homo sapiens OX=9606 GN=GYPA PE=1 SV=2	19.052	21	2	7	2	150	16.3	5.47	31.75	2
Q5JWF2	Guanine nucleotide-binding protein G(s) subunit alpha isoforms XLas OS=Homo sapiens OX=9606 GN=GNAS PE=1 SV=2	19.044	6	5	11	4	1037	111	5.03	23.78	5
O60234	Glia maturation factor gamma OS=Homo sapiens OX=9606 GN=GMFG PE=1 SV=1	18.883	45	6	9	6	142	16.8	5.26	20.08	6
P13716	Delta-aminolevulinic acid dehydratase OS=Homo sapiens OX=9606 GN=ALAD PE=1 SV=1	18.785	18	5	7	5	330	36.3	6.79	19.87	5
P02654	Apolipoprotein C-I OS=Homo sapiens OX=9606 GN=APOC1 PE=1 SV=1	18.756	35	5	12	5	83	9.3	8.47	31.95	5
P10599	Thioredoxin OS=Homo sapiens OX=9606 GN=TXN PE=1 SV=3	18.7	32	3	8	3	105	11.7	4.92	21.63	3
P21796	Voltage-dependent anion-selective channel protein 1 OS=Homo sapiens OX=9606 GN=VDAC1 PE=1 SV=2	18.65	26	5	9	5	283	30.8	8.54	20.75	5
Q92619	Rho GTPase-activating protein 45 OS=Homo sapiens OX=9606 GN=ARHGAP45 PE=1 SV=2	18.615	4	5	6	5	1136	124.5	6.1	13.69	5
P22392	Nucleoside diphosphate kinase B OS=Homo sapiens OX=9606 GN=NME2 PE=1 SV=1	18.615	39	6	14	4	152	17.3	8.41	29.18	6
P78417	Glutathione S-transferase omega-1 OS=Homo sapiens OX=9606 GN=GSTO1 PE=1 SV=2	18.594	27	7	13	7	241	27.5	6.6	28.67	7
Q9P2E9	Ribosome-binding protein 1 OS=Homo sapiens OX=9606 GN=RRBP1 PE=1 SV=5	18.575	5	6	9	6	1410	152.4	8.6	11.04	6
P16070	CD44 antigen OS=Homo sapiens OX=9606 GN=CD44 PE=1 SV=3	18.533	4	2	5	2	742	81.5	5.33	13.14	2
Q9P1Z2	Calcium-binding and coiled-coil domain-containing protein 1 OS=Homo sapiens OX=9606 GN=CALCOCO1 PE=1 SV=2	18.528	8	5	8	5	691	77.3	4.82	17.23	5
Q9Y2A7	Nck-associated protein 1 OS=Homo sapiens OX=9606 GN=NCKAP1 PE=1 SV=1	18.407	5	6	11	5	1128	128.7	6.62	19.07	6
Q58FG1	Putative heat shock protein HSP 90-alpha A4 OS=Homo sapiens OX=9606 GN=HSP90AA4P PE=5 SV=1	18.364	8	3	8	1	418	47.7	5.19	24.37	3
P08590	Myosin light chain 3 OS=Homo sapiens OX=9606 GN=MYL3 PE=1 SV=3	18.254	8	2	6	1	195	21.9	5.1	19.9	2
P60891	Ribose-phosphate pyrophosphokinase 1 OS=Homo sapiens OX=9606 GN=PRPS1 PE=1 SV=2	18.154	15	6	11	3	318	34.8	6.98	24.6	6
O75390	Citrate synthase, mitochondrial OS=Homo sapiens OX=9606 GN=CS PE=1 SV=2	18.095	12	6	10	6	466	51.7	8.32	21.92	6
Q9Y376	Calcium-binding protein 39 OS=Homo sapiens OX=9606 GN=CAB39 PE=1 SV=1	18.035	14	5	11	5	341	39.8	6.89	22.68	5
P05771-2	Isoform Beta-II of Protein kinase C beta type OS=Homo sapiens OX=9606 GN=PRKCB	18.017	7	5	10	4	673	77	7.02	24.74	5
P63208	S-phase kinase-associated protein 1 OS=Homo sapiens OX=9606 GN=SKP1 PE=1 SV=2	18.002	18	6	12	6	163	18.6	4.54	24.62	6
P21926	CD9 antigen OS=Homo sapiens OX=9606 GN=CD9 PE=1 SV=4	17.98	14	4	13	4	228	25.4	7.15	36.71	4
Q9Y4L1	Hypoxia up-regulated protein 1 OS=Homo sapiens OX=9606 GN=HYOU1 PE=1 SV=1	17.917	6	5	6	5	999	111.3	5.22	11.95	5
P49755	Transmembrane emp24 domain-containing protein 10 OS=Homo sapiens OX=9606 GN=TMED10 PE=1 SV=2	17.914	14	3	7	3	219	25	7.44	20.97	3
Q9UIB8	SLAM family member 5 OS=Homo sapiens OX=9606 GN=CD84 PE=1 SV=1	17.819	15	4	7	4	345	38.8	7.06	18.58	4
Q08495	Dematin OS=Homo sapiens OX=9606 GN=DMTN PE=1 SV=3	17.804	14	5	10	5	405	45.5	8.88	24.67	5
Q6E0U4	Dermokine OS=Homo sapiens OX=9606 GN=DMKN PE=1 SV=3	17.74	7	3	6	3	476	47.1	7.28	23.24	3
Q9Y2J8	Protein-arginine deiminase type-2 OS=Homo sapiens OX=9606 GN=PADI2 PE=1 SV=2	17.7	6	4	8	4	665	75.5	5.59	15.55	4
P13688	Carcinoembryonic antigen-related cell adhesion molecule 1 OS=Homo sapiens OX=9606 GN=CEACAM1 PE=1 SV=2	17.693	10	3	5	2	526	57.5	5.97	13.35	3
P19022	Cadherin-2 OS=Homo sapiens OX=9606 GN=CDH2 PE=1 SV=4	17.682	4	4	8	4	906	99.7	4.81	20.77	4
P30622-2	Isoform 3 of CAP-Gly domain-containing linker protein 1 OS=Homo sapiens OX=9606 GN=CLIP1	17.665	4	4	5	4	1392	156.7	5.36	13.53	4
O15258	Protein RER1 OS=Homo sapiens OX=9606 GN=RER1 PE=1 SV=1	17.64	19	2	3	2	196	22.9	9.54	9.72	2
P19823	Inter-alpha-trypsin inhibitor heavy chain H2 OS=Homo sapiens OX=9606 GN=ITIH2 PE=1 SV=2	17.504	4	3	6	3	946	106.4	6.86	12.92	3
P16671	Platelet glycoprotein 4 OS=Homo sapiens OX=9606 GN=CD36 PE=1 SV=2	17.466	10	5	11	5	472	53	7.96	30.13	5
O00148	ATP-dependent RNA helicase DDX39A OS=Homo sapiens OX=9606 GN=DDX39A PE=1 SV=2	17.445	11	5	9	5	427	49.1	5.68	22.57	5
A6NC98	Coiled-coil domain-containing protein 88B OS=Homo sapiens OX=9606 GN=CCDC88B PE=1 SV=1	17.439	5	6	7	6	1476	164.7	5.11	7.95	6
O43451	Maltase-glucoamylase, intestinal OS=Homo sapiens OX=9606 GN=MGAM PE=1 SV=5	17.427	2	5	7	5	1857	209.7	5.5	16.78	5
Q02218	2-oxoglutarate dehydrogenase, mitochondrial OS=Homo sapiens OX=9606 GN=OGDH PE=1 SV=3	17.372	6	6	9	6	1023	115.9	6.86	12.93	6
Q9P0L0	Vesicle-associated membrane protein-associated protein A OS=Homo sapiens OX=9606 GN=VAPA PE=1 SV=3	17.344	17	4	9	4	249	27.9	8.62	16.67	4
P46977	Dolichyl-diphosphooligosaccharide--protein glycosyltransferase subunit STT3A OS=Homo sapiens OX=9606 GN=STT3A PE=1 SV=2	17.328	7	5	8	5	705	80.5	8.07	15.19	5
P26639	Threonine--tRNA ligase 1, cytoplasmic OS=Homo sapiens OX=9606 GN=TARS1 PE=1 SV=3	17.269	7	4	6	4	723	83.4	6.67	13.57	4
Q93009	Ubiquitin carboxyl-terminal hydrolase 7 OS=Homo sapiens OX=9606 GN=USP7 PE=1 SV=2	17.253	5	5	8	5	1102	128.2	5.55	16.05	5
Q9Y696	Chloride intracellular channel protein 4 OS=Homo sapiens OX=9606 GN=CLIC4 PE=1 SV=4	17.163	21	4	9	4	253	28.8	5.59	25.8	4
P08758	Annexin A5 OS=Homo sapiens OX=9606 GN=ANXA5 PE=1 SV=2	17.089	16	6	9	5	320	35.9	5.05	14.92	6
P23368	NAD-dependent malic enzyme, mitochondrial OS=Homo sapiens OX=9606 GN=ME2 PE=1 SV=1	17.05	6	3	7	3	584	65.4	7.61	17.53	3
Q07866	Kinesin light chain 1 OS=Homo sapiens OX=9606 GN=KLC1 PE=1 SV=2	16.982	6	4	7	4	573	65.3	6.2	13.33	4
Q06187	Tyrosine-protein kinase BTK OS=Homo sapiens OX=9606 GN=BTK PE=1 SV=3	16.972	8	5	7	5	659	76.2	7.77	10.34	5
O14818	Proteasome subunit alpha type-7 OS=Homo sapiens OX=9606 GN=PSMA7 PE=1 SV=1	16.95	16	3	6	3	248	27.9	8.46	18.7	3
P62191	26S proteasome regulatory subunit 4 OS=Homo sapiens OX=9606 GN=PSMC1 PE=1 SV=1	16.941	10	4	9	4	440	49.2	6.21	13.5	4
P10153	Non-secretory ribonuclease OS=Homo sapiens OX=9606 GN=RNASE2 PE=1 SV=2	16.921	9	2	4	2	161	18.3	8.73	17.73	2
P18669	Phosphoglycerate mutase 1 OS=Homo sapiens OX=9606 GN=PGAM1 PE=1 SV=2	16.905	19	4	8	4	254	28.8	7.18	21.26	4
Q13011	Delta(3,5)-Delta(2,4)-dienoyl-CoA isomerase, mitochondrial OS=Homo sapiens OX=9606 GN=ECH1 PE=1 SV=2	16.893	12	4	8	4	328	35.8	8	20.98	4
O14745	Na(+)/H(+) exchange regulatory cofactor NHE-RF1 OS=Homo sapiens OX=9606 GN=SLC9A3R1 PE=1 SV=4	16.889	17	4	7	4	358	38.8	5.77	2.86	4
Q03518	Antigen peptide transporter 1 OS=Homo sapiens OX=9606 GN=TAP1 PE=1 SV=2	16.881	10	5	8	5	808	87.2	8.02	15.66	5
Q8IZ83	Aldehyde dehydrogenase family 16 member A1 OS=Homo sapiens OX=9606 GN=ALDH16A1 PE=1 SV=2	16.872	5	3	5	3	802	85.1	6.79	13.25	3
P00558	Phosphoglycerate kinase 1 OS=Homo sapiens OX=9606 GN=PGK1 PE=1 SV=3	16.824	8	3	6	3	417	44.6	8.1	14.97	3
P60953	Cell division control protein 42 homolog OS=Homo sapiens OX=9606 GN=CDC42 PE=1 SV=2	16.806	23	3	6	3	191	21.2	6.55	12.2	3
A0FGR8-2	Isoform 2 of Extended synaptotagmin-2 OS=Homo sapiens OX=9606 GN=ESYT2	16.748	5	4	6	4	893	98.8	8.68	13.82	4
P42892	Endothelin-converting enzyme 1 OS=Homo sapiens OX=9606 GN=ECE1 PE=1 SV=2	16.72	6	5	9	5	770	87.1	5.88	15.2	5
Q14240	Eukaryotic initiation factor 4A-II OS=Homo sapiens OX=9606 GN=EIF4A2 PE=1 SV=2	16.617	15	5	8	1	407	46.4	5.48	18.86	5
P40939	Trifunctional enzyme subunit alpha, mitochondrial OS=Homo sapiens OX=9606 GN=HADHA PE=1 SV=2	16.532	7	5	5	5	763	82.9	9.04	9.5	5
Q05655	Protein kinase C delta type OS=Homo sapiens OX=9606 GN=PRKCD PE=1 SV=2	16.524	7	5	8	5	676	77.5	7.75	16.98	5
Q12906	Interleukin enhancer-binding factor 3 OS=Homo sapiens OX=9606 GN=ILF3 PE=1 SV=3	16.418	9	6	7	6	894	95.3	8.76	10.63	6
Q8IUI8	Cytokine receptor-like factor 3 OS=Homo sapiens OX=9606 GN=CRLF3 PE=1 SV=2	16.415	13	5	8	5	442	49.7	5.14	20.74	5
P62495	Eukaryotic peptide chain release factor subunit 1 OS=Homo sapiens OX=9606 GN=ETF1 PE=1 SV=3	16.402	8	3	6	3	437	49	5.71	15.37	3
P42566	Epidermal growth factor receptor substrate 15 OS=Homo sapiens OX=9606 GN=EPS15 PE=1 SV=2	16.367	6	4	7	4	896	98.6	4.64	17.1	4
Q08211	ATP-dependent RNA helicase A OS=Homo sapiens OX=9606 GN=DHX9 PE=1 SV=4	16.3	4	6	11	6	1270	140.9	6.84	15.71	6
P41250	Glycine--tRNA ligase OS=Homo sapiens OX=9606 GN=GARS1 PE=1 SV=3	16.276	7	5	9	5	739	83.1	7.03	18.42	5
O60256	Phosphoribosyl pyrophosphate synthase-associated protein 2 OS=Homo sapiens OX=9606 GN=PRPSAP2 PE=1 SV=1	16.269	12	3	4	2	369	40.9	7.44	11.48	3
Q9BXS5	AP-1 complex subunit mu-1 OS=Homo sapiens OX=9606 GN=AP1M1 PE=1 SV=3	16.22	11	4	8	4	423	48.6	7.3	16.68	4
P19086	Guanine nucleotide-binding protein G(z) subunit alpha OS=Homo sapiens OX=9606 GN=GNAZ PE=1 SV=3	16.171	15	5	7	4	355	40.9	7.61	16.68	5
P25311	Zinc-alpha-2-glycoprotein OS=Homo sapiens OX=9606 GN=AZGP1 PE=1 SV=2	16.165	11	3	5	3	298	34.2	6.05	9.68	3
P02743	Serum amyloid P-component OS=Homo sapiens OX=9606 GN=APCS PE=1 SV=2	16.158	20	5	11	5	223	25.4	6.54	30.06	5
P05387	60S acidic ribosomal protein P2 OS=Homo sapiens OX=9606 GN=RPLP2 PE=1 SV=1	16.154	43	3	5	3	115	11.7	4.54	14.54	3
P16885	1-phosphatidylinositol 4,5-bisphosphate phosphodiesterase gamma-2 OS=Homo sapiens OX=9606 GN=PLCG2 PE=1 SV=4	16.105	4	5	10	5	1265	147.8	6.64	19.63	5
P50402	Emerin OS=Homo sapiens OX=9606 GN=EMD PE=1 SV=1	16.033	19	4	8	4	254	29	5.5	16.35	4
P08574	Cytochrome c1, heme protein, mitochondrial OS=Homo sapiens OX=9606 GN=CYC1 PE=1 SV=3	16.026	16	4	5	4	325	35.4	9	7.71	4
Q8IVB4	Sodium/hydrogen exchanger 9 OS=Homo sapiens OX=9606 GN=SLC9A9 PE=1 SV=1	16.007	8	4	6	4	645	72.5	6.21	13.28	4
P05067	Amyloid-beta precursor protein OS=Homo sapiens OX=9606 GN=APP PE=1 SV=3	15.99	4	3	7	3	770	86.9	4.82	18.77	3
Q6IBS0	Twinfilin-2 OS=Homo sapiens OX=9606 GN=TWF2 PE=1 SV=2	15.967	12	4	6	4	349	39.5	6.84	19.26	4
Q9BS26	Endoplasmic reticulum resident protein 44 OS=Homo sapiens OX=9606 GN=ERP44 PE=1 SV=1	15.941	10	4	6	4	406	46.9	5.26	12.88	4
P22894	Neutrophil collagenase OS=Homo sapiens OX=9606 GN=MMP8 PE=1 SV=1	15.859	9	4	9	4	467	53.4	6.87	19.61	4
Q9NRY5	Protein FAM114A2 OS=Homo sapiens OX=9606 GN=FAM114A2 PE=1 SV=4	15.834	12	5	6	5	505	55.4	4.88	10.7	5
P28072	Proteasome subunit beta type-6 OS=Homo sapiens OX=9606 GN=PSMB6 PE=1 SV=4	15.83	17	4	8	4	239	25.3	4.92	21.9	4
P02533	Keratin, type I cytoskeletal 14 OS=Homo sapiens OX=9606 GN=KRT14 PE=1 SV=4	15.705	11	6	9	3	472	51.5	5.16	16.93	6
P62328	Thymosin beta-4 OS=Homo sapiens OX=9606 GN=TMSB4X PE=1 SV=2	15.693	70	4	10	4	44	5.1	5.06	14.99	4
Q86WI1	Fibrocystin-L OS=Homo sapiens OX=9606 GN=PKHD1L1 PE=2 SV=2	15.675	2	6	7	6	4243	465.4	6.11	4.7	6
P53004	Biliverdin reductase A OS=Homo sapiens OX=9606 GN=BLVRA PE=1 SV=2	15.632	16	5	10	5	296	33.4	6.44	20.51	5
Q9UH99	SUN domain-containing protein 2 OS=Homo sapiens OX=9606 GN=SUN2 PE=1 SV=3	15.611	7	4	7	4	717	80.3	6.73	13.75	4
Q07812	Apoptosis regulator BAX OS=Homo sapiens OX=9606 GN=BAX PE=1 SV=1	15.608	19	3	5	3	192	21.2	5.22	14.66	3
Q5T4S7	E3 ubiquitin-protein ligase UBR4 OS=Homo sapiens OX=9606 GN=UBR4 PE=1 SV=1	15.571	1	5	7	5	5183	573.5	6.04	14.25	5
B9A064	Immunoglobulin lambda-like polypeptide 5 OS=Homo sapiens OX=9606 GN=IGLL5 PE=2 SV=2	15.557	12	2	4	1	214	23	8.84	7.8	2
P15374	Ubiquitin carboxyl-terminal hydrolase isozyme L3 OS=Homo sapiens OX=9606 GN=UCHL3 PE=1 SV=1	15.546	15	2	4	2	230	26.2	4.92	14.33	2
P62805	Histone H4 OS=Homo sapiens OX=9606 GN=H4C1 PE=1 SV=2	15.537	39	4	8	4	103	11.4	11.36	22.04	4
P04632	Calpain small subunit 1 OS=Homo sapiens OX=9606 GN=CAPNS1 PE=1 SV=1	15.436	16	4	8	4	268	28.3	5.2	19.66	4
P23588	Eukaryotic translation initiation factor 4B OS=Homo sapiens OX=9606 GN=EIF4B PE=1 SV=2	15.322	11	5	8	5	611	69.1	5.73	8.56	5
Q14643	Inositol 1,4,5-trisphosphate receptor type 1 OS=Homo sapiens OX=9606 GN=ITPR1 PE=1 SV=3	15.31	2	5	6	5	2758	313.7	6.04	12.28	5
P51148	Ras-related protein Rab-5C OS=Homo sapiens OX=9606 GN=RAB5C PE=1 SV=2	15.288	21	4	11	2	216	23.5	8.41	26.24	4
P25786	Proteasome subunit alpha type-1 OS=Homo sapiens OX=9606 GN=PSMA1 PE=1 SV=1	15.226	12	3	7	3	263	29.5	6.61	11.01	3
P61225	Ras-related protein Rap-2b OS=Homo sapiens OX=9606 GN=RAP2B PE=1 SV=1	15.2	21	3	5	3	183	20.5	4.81	12.59	3
Q7L5N1	COP9 signalosome complex subunit 6 OS=Homo sapiens OX=9606 GN=COPS6 PE=1 SV=1	15.062	13	4	7	4	327	36.1	5.73	9.56	4
Q5QNW6	Histone H2B type 2-F OS=Homo sapiens OX=9606 GN=H2BC18 PE=1 SV=3	15.049	24	4	7	2	126	13.9	10.32	14.72	4
Q9Y3F4	Serine-threonine kinase receptor-associated protein OS=Homo sapiens OX=9606 GN=STRAP PE=1 SV=1	15.027	13	4	7	4	350	38.4	5.12	13.44	4
O43747	AP-1 complex subunit gamma-1 OS=Homo sapiens OX=9606 GN=AP1G1 PE=1 SV=5	15.025	5	5	9	5	822	91.3	6.8	17.39	5
P13224	Platelet glycoprotein Ib beta chain OS=Homo sapiens OX=9606 GN=GP1BB PE=1 SV=1	15.023	24	5	9	5	206	21.7	9.31	22.63	5
P36871	Phosphoglucomutase-1 OS=Homo sapiens OX=9606 GN=PGM1 PE=1 SV=3	15.016	9	5	7	5	562	61.4	6.76	13.94	5
Q9Y6E0-2	Isoform A of Serine/threonine-protein kinase 24 OS=Homo sapiens OX=9606 GN=STK24	15.012	12	5	7	5	431	47.9	5.43	13.69	5
P49588	Alanine--tRNA ligase, cytoplasmic OS=Homo sapiens OX=9606 GN=AARS1 PE=1 SV=2	14.99	5	5	9	5	968	106.7	5.53	18.42	5
P02652	Apolipoprotein A-II OS=Homo sapiens OX=9606 GN=APOA2 PE=1 SV=1	14.957	21	4	10	4	100	11.2	6.62	22.15	4
P06241	Tyrosine-protein kinase Fyn OS=Homo sapiens OX=9606 GN=FYN PE=1 SV=3	14.93	8	5	9	2	537	60.7	6.67	21.42	5
O43488	Aflatoxin B1 aldehyde reductase member 2 OS=Homo sapiens OX=9606 GN=AKR7A2 PE=1 SV=3	14.835	14	4	5	4	359	39.6	7.17	13.14	4
Q13586	Stromal interaction molecule 1 OS=Homo sapiens OX=9606 GN=STIM1 PE=1 SV=3	14.817	6	5	10	5	685	77.4	6.67	23.75	5
P09104	Gamma-enolase OS=Homo sapiens OX=9606 GN=ENO2 PE=1 SV=3	14.788	8	3	6	3	434	47.2	5.03	20.48	3
P28482	Mitogen-activated protein kinase 1 OS=Homo sapiens OX=9606 GN=MAPK1 PE=1 SV=3	14.788	14	5	8	5	360	41.4	6.98	19.25	5
Q9UL25	Ras-related protein Rab-21 OS=Homo sapiens OX=9606 GN=RAB21 PE=1 SV=3	14.716	15	2	3	2	225	24.3	7.94	13.95	2
Q9Y6F6-1	Isoform 1 of Inositol 1,4,5-triphosphate receptor associated 1 OS=Homo sapiens OX=9606 GN=IRAG1	14.703	5	3	5	3	885	96.1	5.58	10.86	3
P04839	Cytochrome b-245 heavy chain OS=Homo sapiens OX=9606 GN=CYBB PE=1 SV=2	14.64	7	4	9	4	570	65.3	8.63	17.94	4
Q9H299	SH3 domain-binding glutamic acid-rich-like protein 3 OS=Homo sapiens OX=9606 GN=SH3BGRL3 PE=1 SV=1	14.625	41	3	5	3	93	10.4	4.93	14.03	3
O95674	Phosphatidate cytidylyltransferase 2 OS=Homo sapiens OX=9606 GN=CDS2 PE=1 SV=1	14.552	9	3	5	3	445	51.4	7.09	11.59	3
O75695	Protein XRP2 OS=Homo sapiens OX=9606 GN=RP2 PE=1 SV=4	14.536	13	5	6	5	350	39.6	5.12	8.33	5
P59998	Actin-related protein 2/3 complex subunit 4 OS=Homo sapiens OX=9606 GN=ARPC4 PE=1 SV=3	14.517	36	5	9	5	168	19.7	8.43	21.72	5
Q14677	Clathrin interactor 1 OS=Homo sapiens OX=9606 GN=CLINT1 PE=1 SV=1	14.5	6	3	7	3	625	68.2	6.42	15	3
Q15366	Poly(rC)-binding protein 2 OS=Homo sapiens OX=9606 GN=PCBP2 PE=1 SV=1	14.468	14	3	5	1	365	38.6	6.79	13.87	3
P07948	Tyrosine-protein kinase Lyn OS=Homo sapiens OX=9606 GN=LYN PE=1 SV=3	14.415	8	4	5	2	512	58.5	7.11	14.14	4
P19652	Alpha-1-acid glycoprotein 2 OS=Homo sapiens OX=9606 GN=ORM2 PE=1 SV=2	14.4	19	4	8	3	201	23.6	5.11	20.59	4
Q1KMD3	Heterogeneous nuclear ribonucleoprotein U-like protein 2 OS=Homo sapiens OX=9606 GN=HNRNPUL2 PE=1 SV=1	14.369	6	4	8	4	747	85.1	4.91	19.84	4
Q16539	Mitogen-activated protein kinase 14 OS=Homo sapiens OX=9606 GN=MAPK14 PE=1 SV=3	14.348	14	5	9	5	360	41.3	5.78	14.48	5
P07357	Complement component C8 alpha chain OS=Homo sapiens OX=9606 GN=C8A PE=1 SV=2	14.294	9	5	10	5	584	65.1	6.47	18.75	5
Q8NEU8	DCC-interacting protein 13-beta OS=Homo sapiens OX=9606 GN=APPL2 PE=1 SV=3	14.294	7	5	9	5	664	74.4	4.94	16.69	5
P02765	Alpha-2-HS-glycoprotein OS=Homo sapiens OX=9606 GN=AHSG PE=1 SV=2	14.292	10	3	5	3	367	39.3	5.72	17.15	3
Q9NP72	Ras-related protein Rab-18 OS=Homo sapiens OX=9606 GN=RAB18 PE=1 SV=1	14.284	18	3	6	3	206	23	5.24	16.57	3
Q96BY6	Dedicator of cytokinesis protein 10 OS=Homo sapiens OX=9606 GN=DOCK10 PE=1 SV=3	14.267	2	3	4	2	2186	249.4	7.14	9.35	3
P46939	Utrophin OS=Homo sapiens OX=9606 GN=UTRN PE=1 SV=2	14.251	1	5	7	5	3433	394.2	5.33	12.39	5
O43865	S-adenosylhomocysteine hydrolase-like protein 1 OS=Homo sapiens OX=9606 GN=AHCYL1 PE=1 SV=2	14.182	9	5	9	5	530	58.9	6.89	16.05	5
P48507	Glutamate--cysteine ligase regulatory subunit OS=Homo sapiens OX=9606 GN=GCLM PE=1 SV=1	14.178	17	4	6	4	274	30.7	6.02	9.22	4
O43169	Cytochrome b5 type B OS=Homo sapiens OX=9606 GN=CYB5B PE=1 SV=3	14.167	43	3	4	3	150	16.7	4.97	8.36	3
Q00765	Receptor expression-enhancing protein 5 OS=Homo sapiens OX=9606 GN=REEP5 PE=1 SV=3	14.13	16	3	6	3	189	21.5	8.1	15.62	3
P27338	Amine oxidase [flavin-containing] B OS=Homo sapiens OX=9606 GN=MAOB PE=1 SV=3	14.053	11	7	12	7	520	58.7	7.5	15.82	7
P31323	cAMP-dependent protein kinase type II-beta regulatory subunit OS=Homo sapiens OX=9606 GN=PRKAR2B PE=1 SV=3	13.972	13	4	5	4	418	46.3	4.92	12.09	4
P09917	Polyunsaturated fatty acid 5-lipoxygenase OS=Homo sapiens OX=9606 GN=ALOX5 PE=1 SV=2	13.948	5	3	5	3	674	77.9	5.77	10.75	3
P55036	26S proteasome non-ATPase regulatory subunit 4 OS=Homo sapiens OX=9606 GN=PSMD4 PE=1 SV=1	13.92	11	3	5	3	377	40.7	4.79	12.75	3
Q86UP2	Kinectin OS=Homo sapiens OX=9606 GN=KTN1 PE=1 SV=1	13.889	2	3	4	3	1357	156.2	5.64	4.88	3
P12956	X-ray repair cross-complementing protein 6 OS=Homo sapiens OX=9606 GN=XRCC6 PE=1 SV=2	13.854	5	2	3	2	609	69.8	6.64	5.61	2
P07910	Heterogeneous nuclear ribonucleoproteins C1/C2 OS=Homo sapiens OX=9606 GN=HNRNPC PE=1 SV=4	13.737	17	6	11	6	306	33.7	5.08	24	6
P41240	Tyrosine-protein kinase CSK OS=Homo sapiens OX=9606 GN=CSK PE=1 SV=1	13.732	10	4	6	4	450	50.7	7.06	15.21	4
Q6P4A8	Phospholipase B-like 1 OS=Homo sapiens OX=9606 GN=PLBD1 PE=1 SV=2	13.714	11	7	8	7	553	63.2	9.06	15	7
Q7Z7H5	Transmembrane emp24 domain-containing protein 4 OS=Homo sapiens OX=9606 GN=TMED4 PE=1 SV=1	13.676	30	5	6	5	227	25.9	8.28	11.33	5
P53621	Coatomer subunit alpha OS=Homo sapiens OX=9606 GN=COPA PE=1 SV=2	13.651	2	3	5	3	1224	138.3	7.66	9.55	3
P35613	Basigin OS=Homo sapiens OX=9606 GN=BSG PE=1 SV=2	13.58	11	4	7	4	385	42.2	5.66	12.19	4
Q5XPI4	E3 ubiquitin-protein ligase RNF123 OS=Homo sapiens OX=9606 GN=RNF123 PE=1 SV=1	13.574	3	3	5	3	1314	148.4	6.74	6.58	3
Q01524	Defensin-6 OS=Homo sapiens OX=9606 GN=DEFA6 PE=1 SV=1	13.544	30	2	3	2	100	11	5.38	11.64	2
P14543	Nidogen-1 OS=Homo sapiens OX=9606 GN=NID1 PE=1 SV=3	13.46	3	3	4	3	1247	136.3	5.29	11.9	3
Q6PJW8	Consortin OS=Homo sapiens OX=9606 GN=CNST PE=1 SV=3	13.447	2	2	3	2	725	79.5	4.53	7.72	2
O95197	Reticulon-3 OS=Homo sapiens OX=9606 GN=RTN3 PE=1 SV=2	13.423	3	3	8	3	1032	112.5	4.96	23.12	3
P50552	Vasodilator-stimulated phosphoprotein OS=Homo sapiens OX=9606 GN=VASP PE=1 SV=3	13.423	10	4	8	4	380	39.8	8.94	16.61	4
Q15836	Vesicle-associated membrane protein 3 OS=Homo sapiens OX=9606 GN=VAMP3 PE=1 SV=3	13.387	24	2	4	2	100	11.3	8.79	13.07	2
P46734	Dual specificity mitogen-activated protein kinase kinase 3 OS=Homo sapiens OX=9606 GN=MAP2K3 PE=1 SV=2	13.374	13	4	6	4	347	39.3	7.43	13.46	4
O94804	Serine/threonine-protein kinase 10 OS=Homo sapiens OX=9606 GN=STK10 PE=1 SV=1	13.358	5	5	7	4	968	112.1	6.95	10.47	5
P62826	GTP-binding nuclear protein Ran OS=Homo sapiens OX=9606 GN=RAN PE=1 SV=3	13.294	18	4	7	4	216	24.4	7.49	15.33	4
P82979	SAP domain-containing ribonucleoprotein OS=Homo sapiens OX=9606 GN=SARNP PE=1 SV=3	13.293	23	2	2	2	210	23.7	6.42	7.63	2
P19338	Nucleolin OS=Homo sapiens OX=9606 GN=NCL PE=1 SV=3	13.28	6	6	9	6	710	76.6	4.7	15.24	6
P54727	UV excision repair protein RAD23 homolog B OS=Homo sapiens OX=9606 GN=RAD23B PE=1 SV=1	13.243	16	5	6	3	409	43.1	4.84	11.59	5
P02545	Prelamin-A/C OS=Homo sapiens OX=9606 GN=LMNA PE=1 SV=1	13.199	7	4	7	3	664	74.1	7.02	14.25	4
P28300	Protein-lysine 6-oxidase OS=Homo sapiens OX=9606 GN=LOX PE=1 SV=2	13.171	10	3	7	3	417	46.9	8.09	11.23	3
O75165	DnaJ homolog subfamily C member 13 OS=Homo sapiens OX=9606 GN=DNAJC13 PE=1 SV=5	13.163	2	3	5	3	2243	254.3	6.74	11.92	3
Q14558	Phosphoribosyl pyrophosphate synthase-associated protein 1 OS=Homo sapiens OX=9606 GN=PRPSAP1 PE=1 SV=2	13.159	12	3	4	2	356	39.4	7.2	8.05	3
P15531	Nucleoside diphosphate kinase A OS=Homo sapiens OX=9606 GN=NME1 PE=1 SV=1	13.154	26	3	5	1	152	17.1	6.19	10.16	3
P49327	Fatty acid synthase OS=Homo sapiens OX=9606 GN=FASN PE=1 SV=3	13.074	2	5	7	5	2511	273.3	6.44	12.52	5
Q99497	Parkinson disease protein 7 OS=Homo sapiens OX=9606 GN=PARK7 PE=1 SV=2	13.024	30	4	6	4	189	19.9	6.79	14.43	4
P63000	Ras-related C3 botulinum toxin substrate 1 OS=Homo sapiens OX=9606 GN=RAC1 PE=1 SV=1	12.999	9	3	8	3	192	21.4	8.5	21.11	3
Q15942	Zyxin OS=Homo sapiens OX=9606 GN=ZYX PE=1 SV=1	12.996	11	3	5	3	572	61.2	6.67	11.88	3
O00231	26S proteasome non-ATPase regulatory subunit 11 OS=Homo sapiens OX=9606 GN=PSMD11 PE=1 SV=3	12.948	9	4	6	4	422	47.4	6.48	9.39	4
P00746	Complement factor D OS=Homo sapiens OX=9606 GN=CFD PE=1 SV=5	12.896	13	4	6	4	253	27	7.71	16.35	4
P48739	Phosphatidylinositol transfer protein beta isoform OS=Homo sapiens OX=9606 GN=PITPNB PE=1 SV=2	12.864	17	5	7	5	271	31.5	6.87	8.91	5
P67775	Serine/threonine-protein phosphatase 2A catalytic subunit alpha isoform OS=Homo sapiens OX=9606 GN=PPP2CA PE=1 SV=1	12.767	15	5	7	5	309	35.6	5.54	17.24	5
O60229	Kalirin OS=Homo sapiens OX=9606 GN=KALRN PE=1 SV=3	12.725	2	4	4	4	2986	340	6.07	9.42	4
Q92835	Phosphatidylinositol 3,4,5-trisphosphate 5-phosphatase 1 OS=Homo sapiens OX=9606 GN=INPP5D PE=1 SV=2	12.725	4	3	5	3	1189	133.2	7.59	11.39	3
Q9UDY2	Tight junction protein ZO-2 OS=Homo sapiens OX=9606 GN=TJP2 PE=1 SV=2	12.653	3	3	5	3	1190	133.9	7.4	13.23	3
P10644	cAMP-dependent protein kinase type I-alpha regulatory subunit OS=Homo sapiens OX=9606 GN=PRKAR1A PE=1 SV=1	12.62	16	5	7	5	381	43	5.35	12.13	5
Q8NBI5	Solute carrier family 43 member 3 OS=Homo sapiens OX=9606 GN=SLC43A3 PE=1 SV=2	12.599	4	2	4	2	491	54.5	8.53	8.82	2
Q9Y5X3	Sorting nexin-5 OS=Homo sapiens OX=9606 GN=SNX5 PE=1 SV=1	12.579	10	4	6	3	404	46.8	6.76	11.48	4
P61769	Beta-2-microglobulin OS=Homo sapiens OX=9606 GN=B2M PE=1 SV=1	12.558	22	3	7	3	119	13.7	6.52	18.97	3
Q01105	Protein SET OS=Homo sapiens OX=9606 GN=SET PE=1 SV=3	12.515	8	2	6	2	290	33.5	4.32	16.58	2
O15127	Secretory carrier-associated membrane protein 2 OS=Homo sapiens OX=9606 GN=SCAMP2 PE=1 SV=2	12.513	9	2	3	2	329	36.6	6.1	6.25	2
P26447	Protein S100-A4 OS=Homo sapiens OX=9606 GN=S100A4 PE=1 SV=1	12.495	28	3	7	3	101	11.7	6.11	16.78	3
P24534	Elongation factor 1-beta OS=Homo sapiens OX=9606 GN=EEF1B2 PE=1 SV=3	12.475	20	4	5	4	225	24.7	4.67	6.8	4
P48444	Coatomer subunit delta OS=Homo sapiens OX=9606 GN=ARCN1 PE=1 SV=1	12.444	8	5	9	5	511	57.2	6.21	13.32	5
P63241	Eukaryotic translation initiation factor 5A-1 OS=Homo sapiens OX=9606 GN=EIF5A PE=1 SV=2	12.43	11	2	4	2	154	16.8	5.24	12.16	2
Q9H7M9	V-type immunoglobulin domain-containing suppressor of T-cell activation OS=Homo sapiens OX=9606 GN=VSIR PE=1 SV=3	12.394	7	2	5	2	311	33.9	6.95	14.19	2
Q9H939	Proline-serine-threonine phosphatase-interacting protein 2 OS=Homo sapiens OX=9606 GN=PSTPIP2 PE=1 SV=4	12.353	10	3	5	3	334	38.8	8.48	10.16	3
Q15435	Protein phosphatase 1 regulatory subunit 7 OS=Homo sapiens OX=9606 GN=PPP1R7 PE=1 SV=1	12.338	9	4	5	4	360	41.5	4.91	6.91	4
P52306	Rap1 GTPase-GDP dissociation stimulator 1 OS=Homo sapiens OX=9606 GN=RAP1GDS1 PE=1 SV=3	12.322	5	2	4	2	607	66.3	5.31	12.08	2
Q6NVY1	3-hydroxyisobutyryl-CoA hydrolase, mitochondrial OS=Homo sapiens OX=9606 GN=HIBCH PE=1 SV=2	12.306	10	3	3	3	386	43.5	8.19	7.22	3
Q13867	Bleomycin hydrolase OS=Homo sapiens OX=9606 GN=BLMH PE=1 SV=1	12.302	5	2	3	2	455	52.5	6.27	7.03	2
Q96HE7	ERO1-like protein alpha OS=Homo sapiens OX=9606 GN=ERO1A PE=1 SV=2	12.281	7	3	4	3	468	54.4	5.68	9.73	3
Q709C8	Vacuolar protein sorting-associated protein 13C OS=Homo sapiens OX=9606 GN=VPS13C PE=1 SV=1	12.262	1	2	3	2	3753	422.1	6.83	8.2	2
P14324	Farnesyl pyrophosphate synthase OS=Homo sapiens OX=9606 GN=FDPS PE=1 SV=4	12.248	6	2	4	2	419	48.2	6.15	13.24	2
Q5SSJ5	Heterochromatin protein 1-binding protein 3 OS=Homo sapiens OX=9606 GN=HP1BP3 PE=1 SV=1	12.238	6	3	6	3	553	61.2	9.67	17.03	3
Q13630	GDP-L-fucose synthase OS=Homo sapiens OX=9606 GN=GFUS PE=1 SV=1	12.227	12	4	6	4	321	35.9	6.6	8.44	4
O15117-3	Isoform 3 of FYN-binding protein 1 OS=Homo sapiens OX=9606 GN=FYB1	12.206	5	3	4	3	839	91.6	6.9	10.52	3
Q15019	Septin-2 OS=Homo sapiens OX=9606 GN=SEPTIN2 PE=1 SV=1	11.988	12	4	7	4	361	41.5	6.6	14.46	4
O43493	Trans-Golgi network integral membrane protein 2 OS=Homo sapiens OX=9606 GN=TGOLN2 PE=1 SV=4	11.987	10	3	5	3	437	45.9	5.63	8.22	3
P16949	Stathmin OS=Homo sapiens OX=9606 GN=STMN1 PE=1 SV=3	11.985	26	5	8	2	149	17.3	5.97	15.43	5
P49721	Proteasome subunit beta type-2 OS=Homo sapiens OX=9606 GN=PSMB2 PE=1 SV=1	11.947	16	3	6	3	201	22.8	7.02	16.31	3
O00161	Synaptosomal-associated protein 23 OS=Homo sapiens OX=9606 GN=SNAP23 PE=1 SV=1	11.912	21	5	6	5	211	23.3	5.01	12.97	5
O75844	CAAX prenyl protease 1 homolog OS=Homo sapiens OX=9606 GN=ZMPSTE24 PE=1 SV=2	11.912	9	4	7	4	475	54.8	7.49	12.72	4
Q15424	Scaffold attachment factor B1 OS=Homo sapiens OX=9606 GN=SAFB PE=1 SV=4	11.872	6	2	4	2	915	102.6	5.47	12.63	2
P48059	LIM and senescent cell antigen-like-containing domain protein 1 OS=Homo sapiens OX=9606 GN=LIMS1 PE=1 SV=4	11.867	13	5	10	5	325	37.2	8.05	19.82	5
P21291	Cysteine and glycine-rich protein 1 OS=Homo sapiens OX=9606 GN=CSRP1 PE=1 SV=3	11.861	17	2	3	2	193	20.6	8.57	9.04	2
P25789	Proteasome subunit alpha type-4 OS=Homo sapiens OX=9606 GN=PSMA4 PE=1 SV=1	11.835	17	4	6	4	261	29.5	7.72	13.62	4
Q8NF50	Dedicator of cytokinesis protein 8 OS=Homo sapiens OX=9606 GN=DOCK8 PE=1 SV=3	11.797	2	3	4	3	2099	238.4	6.87	8.88	3
P16401	Histone H1.5 OS=Homo sapiens OX=9606 GN=H1-5 PE=1 SV=3	11.785	13	4	7	3	226	22.6	10.92	17.41	4
P21281	V-type proton ATPase subunit B, brain isoform OS=Homo sapiens OX=9606 GN=ATP6V1B2 PE=1 SV=3	11.721	7	3	5	3	511	56.5	5.81	15.59	3
P33121	Long-chain-fatty-acid--CoA ligase 1 OS=Homo sapiens OX=9606 GN=ACSL1 PE=1 SV=1	11.679	4	3	4	3	698	77.9	7.15	8.63	3
Q15102	Platelet-activating factor acetylhydrolase IB subunit alpha1 OS=Homo sapiens OX=9606 GN=PAFAH1B3 PE=1 SV=1	11.67	26	4	5	4	231	25.7	6.84	11.21	4
Q08209	Serine/threonine-protein phosphatase 2B catalytic subunit alpha isoform OS=Homo sapiens OX=9606 GN=PPP3CA PE=1 SV=1	11.642	7	4	7	4	521	58.7	5.86	9.5	4
P18065	Insulin-like growth factor-binding protein 2 OS=Homo sapiens OX=9606 GN=IGFBP2 PE=1 SV=2	11.621	17	2	3	2	325	34.8	7.5	9.32	2
P17252	Protein kinase C alpha type OS=Homo sapiens OX=9606 GN=PRKCA PE=1 SV=4	11.578	5	3	4	2	672	76.7	7.05	8.83	3
A6NMY6	Putative annexin A2-like protein OS=Homo sapiens OX=9606 GN=ANXA2P2 PE=5 SV=2	11.57	9	3	6	3	339	38.6	6.95	13.67	3
Q3LXA3	Triokinase/FMN cyclase OS=Homo sapiens OX=9606 GN=TKFC PE=1 SV=2	11.445	5	2	3	2	575	58.9	7.49	7.2	2
P13727	Bone marrow proteoglycan OS=Homo sapiens OX=9606 GN=PRG2 PE=1 SV=2	11.407	10	2	7	2	222	25.2	6.76	16.14	2
P51153	Ras-related protein Rab-13 OS=Homo sapiens OX=9606 GN=RAB13 PE=1 SV=1	11.362	18	4	6	1	203	22.8	9.19	12.64	4
P29972	Aquaporin-1 OS=Homo sapiens OX=9606 GN=AQP1 PE=1 SV=3	11.295	10	2	4	2	269	28.5	7.42	12.63	2
O95716	Ras-related protein Rab-3D OS=Homo sapiens OX=9606 GN=RAB3D PE=1 SV=1	11.176	19	5	7	2	219	24.3	4.93	13.3	5
O43633	Charged multivesicular body protein 2a OS=Homo sapiens OX=9606 GN=CHMP2A PE=1 SV=1	11.124	11	2	4	2	222	25.1	5.97	9.15	2
P05091	Aldehyde dehydrogenase, mitochondrial OS=Homo sapiens OX=9606 GN=ALDH2 PE=1 SV=2	11.115	7	4	6	2	517	56.3	7.05	12.98	4
P58546	Myotrophin OS=Homo sapiens OX=9606 GN=MTPN PE=1 SV=2	11.099	22	2	3	2	118	12.9	5.52	10.64	2
O75223	Gamma-glutamylcyclotransferase OS=Homo sapiens OX=9606 GN=GGCT PE=1 SV=1	11.064	18	3	4	3	188	21	5.14	8.65	3
Q16778	Histone H2B type 2-E OS=Homo sapiens OX=9606 GN=H2BC21 PE=1 SV=3	11.027	24	3	5	1	126	13.9	10.32	9.75	3
Q13177	Serine/threonine-protein kinase PAK 2 OS=Homo sapiens OX=9606 GN=PAK2 PE=1 SV=3	11.006	9	3	5	3	524	58	5.96	10.97	3
P78527	DNA-dependent protein kinase catalytic subunit OS=Homo sapiens OX=9606 GN=PRKDC PE=1 SV=3	11.006	1	5	8	5	4128	468.8	7.12	9.24	5
Q9UKK9	ADP-sugar pyrophosphatase OS=Homo sapiens OX=9606 GN=NUDT5 PE=1 SV=1	10.994	13	2	3	2	219	24.3	4.94	8.67	2
O00139	Kinesin-like protein KIF2A OS=Homo sapiens OX=9606 GN=KIF2A PE=1 SV=3	10.982	6	4	5	4	706	79.9	6.68	10.02	4
O00151	PDZ and LIM domain protein 1 OS=Homo sapiens OX=9606 GN=PDLIM1 PE=1 SV=4	10.98	11	3	5	3	329	36	7.02	11.3	3
Q09666	Neuroblast differentiation-associated protein AHNAK OS=Homo sapiens OX=9606 GN=AHNAK PE=1 SV=2	10.972	6	4	5	4	5890	628.7	6.15	3.91	4
Q9BV40	Vesicle-associated membrane protein 8 OS=Homo sapiens OX=9606 GN=VAMP8 PE=1 SV=1	10.972	39	4	8	4	100	11.4	7.34	18.45	4
Q93045	Stathmin-2 OS=Homo sapiens OX=9606 GN=STMN2 PE=1 SV=3	10.944	15	4	6	1	179	20.8	8.32	13.72	4
P02655	Apolipoprotein C-II OS=Homo sapiens OX=9606 GN=APOC2 PE=1 SV=1	10.92	29	3	6	3	101	11.3	4.72	17.11	3
P61019	Ras-related protein Rab-2A OS=Homo sapiens OX=9606 GN=RAB2A PE=1 SV=1	10.887	16	3	5	3	212	23.5	6.54	11.75	3
P04003	C4b-binding protein alpha chain OS=Homo sapiens OX=9606 GN=C4BPA PE=1 SV=2	10.879	6	4	8	4	597	67	7.3	12.78	4
Q92522	Histone H1.10 OS=Homo sapiens OX=9606 GN=H1-10 PE=1 SV=1	10.867	9	3	6	3	213	22.5	10.76	12.11	3
P36957	Dihydrolipoyllysine-residue succinyltransferase component of 2-oxoglutarate dehydrogenase complex, mitochondrial OS=Homo sapiens OX=9606 GN=DLST PE=1 SV=4	10.864	9	4	4	4	453	48.7	8.95	8.07	4
O00160	Unconventional myosin-If OS=Homo sapiens OX=9606 GN=MYO1F PE=1 SV=3	10.819	3	3	5	3	1098	124.8	9.11	8.02	3
P32019	Type II inositol 1,4,5-trisphosphate 5-phosphatase OS=Homo sapiens OX=9606 GN=INPP5B PE=1 SV=4	10.765	3	2	3	2	993	112.8	5.57	7.55	2
Q9Y5Z4	Heme-binding protein 2 OS=Homo sapiens OX=9606 GN=HEBP2 PE=1 SV=1	10.762	16	3	5	3	205	22.9	4.63	10	3
Q9Y4E8	Ubiquitin carboxyl-terminal hydrolase 15 OS=Homo sapiens OX=9606 GN=USP15 PE=1 SV=3	10.744	4	4	5	4	981	112.3	5.22	10.37	4
Q9UJ70	N-acetyl-D-glucosamine kinase OS=Homo sapiens OX=9606 GN=NAGK PE=1 SV=4	10.717	8	2	3	2	344	37.4	6.24	8.09	2
Q9Y678	Coatomer subunit gamma-1 OS=Homo sapiens OX=9606 GN=COPG1 PE=1 SV=1	10.698	3	3	4	3	874	97.7	5.47	8.59	3
Q14C86	GTPase-activating protein and VPS9 domain-containing protein 1 OS=Homo sapiens OX=9606 GN=GAPVD1 PE=1 SV=2	10.676	3	4	4	4	1478	164.9	5.22	3.87	4
Q8IWA5	Choline transporter-like protein 2 OS=Homo sapiens OX=9606 GN=SLC44A2 PE=1 SV=3	10.647	4	4	6	4	706	80.1	8.57	12.55	4
Q9NYL9	Tropomodulin-3 OS=Homo sapiens OX=9606 GN=TMOD3 PE=1 SV=1	10.605	18	4	6	3	352	39.6	5.19	8.65	4
Q16661	Guanylate cyclase activator 2B OS=Homo sapiens OX=9606 GN=GUCA2B PE=1 SV=1	10.583	19	3	4	3	112	12.1	6.48	8.76	3
Q14739	Delta(14)-sterol reductase LBR OS=Homo sapiens OX=9606 GN=LBR PE=1 SV=2	10.554	5	3	4	3	615	70.7	9.36	10.66	3
O75822	Eukaryotic translation initiation factor 3 subunit J OS=Homo sapiens OX=9606 GN=EIF3J PE=1 SV=2	10.538	12	3	6	3	258	29	4.83	16.09	3
Q9H4X1	Regulator of cell cycle RGCC OS=Homo sapiens OX=9606 GN=RGCC PE=1 SV=1	10.479	23	2	3	2	137	14.6	4.75	7.55	2
P22234	Multifunctional protein ADE2 OS=Homo sapiens OX=9606 GN=PAICS PE=1 SV=3	10.433	9	4	7	4	425	47	7.23	8.51	4
Q92804	TATA-binding protein-associated factor 2N OS=Homo sapiens OX=9606 GN=TAF15 PE=1 SV=1	10.419	9	3	4	3	592	61.8	8.02	7.27	3
Q9Y6D6	Brefeldin A-inhibited guanine nucleotide-exchange protein 1 OS=Homo sapiens OX=9606 GN=ARFGEF1 PE=1 SV=2	10.387	2	5	6	5	1849	208.6	5.85	7.35	5
P61020	Ras-related protein Rab-5B OS=Homo sapiens OX=9606 GN=RAB5B PE=1 SV=1	10.375	15	3	6	1	215	23.7	8.13	15.24	3
P16402	Histone H1.3 OS=Homo sapiens OX=9606 GN=H1-3 PE=1 SV=2	10.367	17	3	6	1	221	22.3	11.02	14.82	3
Q09028	Histone-binding protein RBBP4 OS=Homo sapiens OX=9606 GN=RBBP4 PE=1 SV=3	10.358	10	3	5	3	425	47.6	4.89	13.02	3
P49407	Beta-arrestin-1 OS=Homo sapiens OX=9606 GN=ARRB1 PE=1 SV=2	10.353	5	2	5	2	418	47	6.2	12.13	2
O95870	Phosphatidylserine lipase ABHD16A OS=Homo sapiens OX=9606 GN=ABHD16A PE=1 SV=3	10.33	6	4	6	4	558	63.2	8.13	10.99	4
Q9UDT6	CAP-Gly domain-containing linker protein 2 OS=Homo sapiens OX=9606 GN=CLIP2 PE=1 SV=1	10.328	5	5	5	5	1046	115.8	6.73	3.95	5
Q07955	Serine/arginine-rich splicing factor 1 OS=Homo sapiens OX=9606 GN=SRSF1 PE=1 SV=2	10.3	12	3	6	3	248	27.7	10.36	15.53	3
Q08722	Leukocyte surface antigen CD47 OS=Homo sapiens OX=9606 GN=CD47 PE=1 SV=1	10.3	11	4	8	4	323	35.2	7.21	18.86	4
Q8N392	Rho GTPase-activating protein 18 OS=Homo sapiens OX=9606 GN=ARHGAP18 PE=1 SV=3	10.288	5	4	7	4	663	74.9	6.44	13.78	4
O95466	Formin-like protein 1 OS=Homo sapiens OX=9606 GN=FMNL1 PE=1 SV=3	10.241	6	6	9	6	1100	121.8	5.72	11.96	6
Q9UHQ4	B-cell receptor-associated protein 29 OS=Homo sapiens OX=9606 GN=BCAP29 PE=1 SV=2	10.182	13	3	4	3	241	28.3	9.54	10.64	3
P09622	Dihydrolipoyl dehydrogenase, mitochondrial OS=Homo sapiens OX=9606 GN=DLD PE=1 SV=2	10.15	5	2	4	2	509	54.1	7.85	10.82	2
Q9H0U3	Magnesium transporter protein 1 OS=Homo sapiens OX=9606 GN=MAGT1 PE=1 SV=1	10.086	8	3	5	3	335	38	9.63	12.89	3
Q9Y3B3	Transmembrane emp24 domain-containing protein 7 OS=Homo sapiens OX=9606 GN=TMED7 PE=1 SV=2	10.076	14	3	4	3	224	25.2	6.89	10.29	3
O14980	Exportin-1 OS=Homo sapiens OX=9606 GN=XPO1 PE=1 SV=1	9.927	3	4	8	4	1071	123.3	6.06	12.66	4
Q7Z5R6	Amyloid beta A4 precursor protein-binding family B member 1-interacting protein OS=Homo sapiens OX=9606 GN=APBB1IP PE=1 SV=1	9.916	4	3	6	3	666	73.1	5.59	8.43	3
O00487	26S proteasome non-ATPase regulatory subunit 14 OS=Homo sapiens OX=9606 GN=PSMD14 PE=1 SV=1	9.87	11	4	6	4	310	34.6	6.52	15.24	4
P49189	4-trimethylaminobutyraldehyde dehydrogenase OS=Homo sapiens OX=9606 GN=ALDH9A1 PE=1 SV=3	9.863	7	3	5	3	494	53.8	5.87	6.65	3
P51665	26S proteasome non-ATPase regulatory subunit 7 OS=Homo sapiens OX=9606 GN=PSMD7 PE=1 SV=2	9.809	9	3	5	3	324	37	6.77	10.82	3
Q7L1Q6	Basic leucine zipper and W2 domain-containing protein 1 OS=Homo sapiens OX=9606 GN=BZW1 PE=1 SV=1	9.807	6	3	5	3	419	48	5.92	9.23	3
Q9BUJ2	Heterogeneous nuclear ribonucleoprotein U-like protein 1 OS=Homo sapiens OX=9606 GN=HNRNPUL1 PE=1 SV=2	9.796	4	3	3	3	856	95.7	6.92	6.61	3
P62873	Guanine nucleotide-binding protein G(I)/G(S)/G(T) subunit beta-1 OS=Homo sapiens OX=9606 GN=GNB1 PE=1 SV=3	9.76	10	3	4	3	340	37.4	6	6.96	3
O94826	Mitochondrial import receptor subunit TOM70 OS=Homo sapiens OX=9606 GN=TOMM70 PE=1 SV=1	9.757	6	2	3	2	608	67.4	7.12	5.73	2
P12111	Collagen alpha-3(VI) chain OS=Homo sapiens OX=9606 GN=COL6A3 PE=1 SV=5	9.746	1	3	5	3	3177	343.5	6.68	9.74	3
Q02978	Mitochondrial 2-oxoglutarate/malate carrier protein OS=Homo sapiens OX=9606 GN=SLC25A11 PE=1 SV=3	9.725	8	2	3	2	314	34	9.91	8.93	2
Q9UIA9	Exportin-7 OS=Homo sapiens OX=9606 GN=XPO7 PE=1 SV=3	9.718	3	4	7	4	1087	123.8	6.32	8.41	4
O75347	Tubulin-specific chaperone A OS=Homo sapiens OX=9606 GN=TBCA PE=1 SV=3	9.708	29	2	3	2	108	12.8	5.29	4.66	2
P13598	Intercellular adhesion molecule 2 OS=Homo sapiens OX=9606 GN=ICAM2 PE=1 SV=2	9.677	12	4	4	4	275	30.6	7.43	8.38	4
Q13617	Cullin-2 OS=Homo sapiens OX=9606 GN=CUL2 PE=1 SV=2	9.652	4	3	4	3	745	86.9	6.92	10.24	3
O00264	Membrane-associated progesterone receptor component 1 OS=Homo sapiens OX=9606 GN=PGRMC1 PE=1 SV=3	9.65	25	3	3	3	195	21.7	4.7	6.19	3
P08631	Tyrosine-protein kinase HCK OS=Homo sapiens OX=9606 GN=HCK PE=1 SV=5	9.648	6	3	5	1	526	59.6	6.7	10.26	3
Q96FW1	Ubiquitin thioesterase OTUB1 OS=Homo sapiens OX=9606 GN=OTUB1 PE=1 SV=2	9.623	9	2	4	2	271	31.3	4.94	11.52	2
O75368	SH3 domain-binding glutamic acid-rich-like protein OS=Homo sapiens OX=9606 GN=SH3BGRL PE=1 SV=1	9.582	20	2	4	2	114	12.8	5.25	9.24	2
Q6P1A2	Lysophospholipid acyltransferase 5 OS=Homo sapiens OX=9606 GN=LPCAT3 PE=1 SV=1	9.528	7	3	5	3	487	56	8.69	9.48	3
Q14008	Cytoskeleton-associated protein 5 OS=Homo sapiens OX=9606 GN=CKAP5 PE=1 SV=3	9.523	2	3	4	3	2032	225.4	7.8	4.61	3
P62136	Serine/threonine-protein phosphatase PP1-alpha catalytic subunit OS=Homo sapiens OX=9606 GN=PPP1CA PE=1 SV=1	9.472	11	3	4	3	330	37.5	6.33	10.85	3
P02774	Vitamin D-binding protein OS=Homo sapiens OX=9606 GN=GC PE=1 SV=2	9.443	8	5	9	5	474	52.9	5.45	8.2	5
Q16698	2,4-dienoyl-CoA reductase [(3E)-enoyl-CoA-producing], mitochondrial OS=Homo sapiens OX=9606 GN=DECR1 PE=1 SV=1	9.416	9	2	3	2	335	36	9.28	9.21	2
P07339	Cathepsin D OS=Homo sapiens OX=9606 GN=CTSD PE=1 SV=1	9.371	7	2	2	2	412	44.5	6.54	5.23	2
P13693	Translationally-controlled tumor protein OS=Homo sapiens OX=9606 GN=TPT1 PE=1 SV=1	9.348	16	3	6	3	172	19.6	4.93	8.38	3
P11586	C-1-tetrahydrofolate synthase, cytoplasmic OS=Homo sapiens OX=9606 GN=MTHFD1 PE=1 SV=4	9.338	3	2	2	2	935	101.5	7.3	5.15	2
Q9UJZ1	Stomatin-like protein 2, mitochondrial OS=Homo sapiens OX=9606 GN=STOML2 PE=1 SV=1	9.316	8	3	5	3	356	38.5	7.39	9.88	3
O14618	Copper chaperone for superoxide dismutase OS=Homo sapiens OX=9606 GN=CCS PE=1 SV=1	9.308	10	3	5	3	274	29	5.58	12.21	3
Q12874	Splicing factor 3A subunit 3 OS=Homo sapiens OX=9606 GN=SF3A3 PE=1 SV=1	9.306	3	2	3	2	501	58.8	5.38	5.28	2
Q9UNM6	26S proteasome non-ATPase regulatory subunit 13 OS=Homo sapiens OX=9606 GN=PSMD13 PE=1 SV=2	9.255	10	4	6	4	376	42.9	5.81	12.61	4
P40121	Macrophage-capping protein OS=Homo sapiens OX=9606 GN=CAPG PE=1 SV=2	9.243	7	2	4	2	348	38.5	6.19	9.72	2
Q9UKV3	Apoptotic chromatin condensation inducer in the nucleus OS=Homo sapiens OX=9606 GN=ACIN1 PE=1 SV=2	9.237	3	3	4	3	1341	151.8	6.43	4.22	3
Q7L5N7	Lysophosphatidylcholine acyltransferase 2 OS=Homo sapiens OX=9606 GN=LPCAT2 PE=1 SV=1	9.233	6	3	3	3	544	60.2	6.55	4.15	3
P11279	Lysosome-associated membrane glycoprotein 1 OS=Homo sapiens OX=9606 GN=LAMP1 PE=1 SV=3	9.224	6	3	5	3	417	44.9	8.75	11.85	3
Q13094	Lymphocyte cytosolic protein 2 OS=Homo sapiens OX=9606 GN=LCP2 PE=1 SV=1	9.22	6	4	6	4	533	60.2	6.27	7.34	4
P51571	Translocon-associated protein subunit delta OS=Homo sapiens OX=9606 GN=SSR4 PE=1 SV=1	9.199	19	3	3	3	173	19	6.15	4.96	3
O60749	Sorting nexin-2 OS=Homo sapiens OX=9606 GN=SNX2 PE=1 SV=2	9.144	7	3	4	3	519	58.4	5.12	5.86	3
Q08397	Lysyl oxidase homolog 1 OS=Homo sapiens OX=9606 GN=LOXL1 PE=1 SV=2	9.101	6	3	6	3	574	63.1	7.52	12.63	3
P04792	Heat shock protein beta-1 OS=Homo sapiens OX=9606 GN=HSPB1 PE=1 SV=2	9.098	11	3	4	3	205	22.8	6.4	5.81	3
Q14847	LIM and SH3 domain protein 1 OS=Homo sapiens OX=9606 GN=LASP1 PE=1 SV=2	9.092	7	3	5	3	261	29.7	7.05	11.98	3
P61201	COP9 signalosome complex subunit 2 OS=Homo sapiens OX=9606 GN=COPS2 PE=1 SV=1	9.085	8	3	3	3	443	51.6	5.53	5.6	3
O75688	Protein phosphatase 1B OS=Homo sapiens OX=9606 GN=PPM1B PE=1 SV=1	9.072	8	3	5	3	479	52.6	5.05	5.44	3
O75874	Isocitrate dehydrogenase [NADP] cytoplasmic OS=Homo sapiens OX=9606 GN=IDH1 PE=1 SV=2	9.026	11	5	7	3	414	46.6	7.01	9.82	5
P35813	Protein phosphatase 1A OS=Homo sapiens OX=9606 GN=PPM1A PE=1 SV=1	9.017	10	3	4	3	382	42.4	5.36	7.56	3
O75410	Transforming acidic coiled-coil-containing protein 1 OS=Homo sapiens OX=9606 GN=TACC1 PE=1 SV=2	8.983	4	4	4	4	805	87.7	4.88	7.53	4
P13073	Cytochrome c oxidase subunit 4 isoform 1, mitochondrial OS=Homo sapiens OX=9606 GN=COX4I1 PE=1 SV=1	8.968	18	3	5	3	169	19.6	9.51	10.73	3
Q13347	Eukaryotic translation initiation factor 3 subunit I OS=Homo sapiens OX=9606 GN=EIF3I PE=1 SV=1	8.898	9	3	6	3	325	36.5	5.64	13.79	3
O75131	Copine-3 OS=Homo sapiens OX=9606 GN=CPNE3 PE=1 SV=1	8.857	5	3	6	2	537	60.1	5.85	13.88	3
Q9BR76	Coronin-1B OS=Homo sapiens OX=9606 GN=CORO1B PE=1 SV=1	8.819	6	3	6	3	489	54.2	5.88	9.14	3
Q15762	CD226 antigen OS=Homo sapiens OX=9606 GN=CD226 PE=1 SV=2	8.804	14	2	3	2	336	38.6	7.94	7.82	2
P30613	Pyruvate kinase PKLR OS=Homo sapiens OX=9606 GN=PKLR PE=1 SV=2	8.803	5	3	4	2	574	61.8	7.74	10.67	3
P08246	Neutrophil elastase OS=Homo sapiens OX=9606 GN=ELANE PE=1 SV=1	8.802	9	3	8	3	267	28.5	9.35	18.61	3
Q9Y5S9	RNA-binding protein 8A OS=Homo sapiens OX=9606 GN=RBM8A PE=1 SV=1	8.777	16	2	2	2	174	19.9	5.72	3.73	2
B0I1T2	Unconventional myosin-Ig OS=Homo sapiens OX=9606 GN=MYO1G PE=1 SV=2	8.771	3	3	4	3	1018	116.4	8.73	8.75	3
Q7Z6Z7	E3 ubiquitin-protein ligase HUWE1 OS=Homo sapiens OX=9606 GN=HUWE1 PE=1 SV=3	8.733	1	3	4	3	4374	481.6	5.22	4.21	3
Q08170	Serine/arginine-rich splicing factor 4 OS=Homo sapiens OX=9606 GN=SRSF4 PE=1 SV=2	8.729	5	2	2	2	494	56.6	11.52	4.5	2
Q9H4A4	Aminopeptidase B OS=Homo sapiens OX=9606 GN=RNPEP PE=1 SV=2	8.722	7	3	4	3	650	72.5	5.74	4.47	3
P20339	Ras-related protein Rab-5A OS=Homo sapiens OX=9606 GN=RAB5A PE=1 SV=2	8.699	15	3	6	1	215	23.6	8.15	14.36	3
Q8WY22	BRI3-binding protein OS=Homo sapiens OX=9606 GN=BRI3BP PE=1 SV=1	8.683	10	2	3	2	251	27.8	9.44	6.53	2
P04196	Histidine-rich glycoprotein OS=Homo sapiens OX=9606 GN=HRG PE=1 SV=1	8.675	3	3	4	3	525	59.5	7.5	5.35	3
Q4G0F5	Vacuolar protein sorting-associated protein 26B OS=Homo sapiens OX=9606 GN=VPS26B PE=1 SV=2	8.653	8	2	2	2	336	39.1	7.36	5.63	2
Q9BX10	GTP-binding protein 2 OS=Homo sapiens OX=9606 GN=GTPBP2 PE=1 SV=1	8.59	5	3	5	3	602	65.7	8.05	7.33	3
Q53GQ0	Very-long-chain 3-oxoacyl-CoA reductase OS=Homo sapiens OX=9606 GN=HSD17B12 PE=1 SV=2	8.59	6	3	5	3	312	34.3	9.32	11.53	3
Q9Y262	Eukaryotic translation initiation factor 3 subunit L OS=Homo sapiens OX=9606 GN=EIF3L PE=1 SV=1	8.562	5	3	4	3	564	66.7	6.34	3.62	3
P36980	Complement factor H-related protein 2 OS=Homo sapiens OX=9606 GN=CFHR2 PE=1 SV=1	8.557	7	2	3	1	270	30.6	6.38	9	2
Q96SB3	Neurabin-2 OS=Homo sapiens OX=9606 GN=PPP1R9B PE=1 SV=3	8.548	5	3	3	3	817	89.3	4.97	4.9	3
O95747	Serine/threonine-protein kinase OSR1 OS=Homo sapiens OX=9606 GN=OXSR1 PE=1 SV=1	8.537	6	2	3	2	527	58	6.43	6.31	2
Q12905	Interleukin enhancer-binding factor 2 OS=Homo sapiens OX=9606 GN=ILF2 PE=1 SV=2	8.511	6	2	3	2	390	43	5.26	7.41	2
Q15067	Peroxisomal acyl-coenzyme A oxidase 1 OS=Homo sapiens OX=9606 GN=ACOX1 PE=1 SV=3	8.504	5	2	3	2	660	74.4	8.16	6.98	2
P00492	Hypoxanthine-guanine phosphoribosyltransferase OS=Homo sapiens OX=9606 GN=HPRT1 PE=1 SV=2	8.464	11	2	3	2	218	24.6	6.68	6.85	2
O15031	Plexin-B2 OS=Homo sapiens OX=9606 GN=PLXNB2 PE=1 SV=3	8.444	2	3	4	3	1838	205	6.24	5.24	3
Q9BXP5	Serrate RNA effector molecule homolog OS=Homo sapiens OX=9606 GN=SRRT PE=1 SV=1	8.371	3	2	3	2	876	100.6	5.96	4.15	2
O75396	Vesicle-trafficking protein SEC22b OS=Homo sapiens OX=9606 GN=SEC22B PE=1 SV=4	8.354	11	2	3	2	215	24.6	6.92	7.32	2
P00441	Superoxide dismutase [Cu-Zn] OS=Homo sapiens OX=9606 GN=SOD1 PE=1 SV=2	8.339	12	2	4	2	154	15.9	6.13	9.12	2
P27695	DNA-(apurinic or apyrimidinic site) endonuclease OS=Homo sapiens OX=9606 GN=APEX1 PE=1 SV=2	8.337	8	2	4	2	318	35.5	8.12	8.69	2
Q15257	Serine/threonine-protein phosphatase 2A activator OS=Homo sapiens OX=9606 GN=PTPA PE=1 SV=3	8.311	7	3	5	3	358	40.6	5.94	10.29	3
P61421	V-type proton ATPase subunit d 1 OS=Homo sapiens OX=9606 GN=ATP6V0D1 PE=1 SV=1	8.308	7	3	5	3	351	40.3	5	8.4	3
P36542	ATP synthase subunit gamma, mitochondrial OS=Homo sapiens OX=9606 GN=ATP5F1C PE=1 SV=1	8.302	10	3	5	3	298	33	9.22	10.28	3
Q9NR28	Diablo homolog, mitochondrial OS=Homo sapiens OX=9606 GN=DIABLO PE=1 SV=1	8.296	13	2	3	2	239	27.1	5.9	5.24	2
Q7LDG7	RAS guanyl-releasing protein 2 OS=Homo sapiens OX=9606 GN=RASGRP2 PE=1 SV=1	8.273	4	2	3	2	609	69.2	7.8	4.57	2
Q7Z3Y8	Keratin, type I cytoskeletal 27 OS=Homo sapiens OX=9606 GN=KRT27 PE=1 SV=2	8.242	8	4	7	1	459	49.8	5.05	12.37	4
Q9UHV9	Prefoldin subunit 2 OS=Homo sapiens OX=9606 GN=PFDN2 PE=1 SV=1	8.207	15	2	4	2	154	16.6	6.58	5.24	2
P05090	Apolipoprotein D OS=Homo sapiens OX=9606 GN=APOD PE=1 SV=1	8.195	14	3	6	3	189	21.3	5.15	13.26	3
P54577	Tyrosine--tRNA ligase, cytoplasmic OS=Homo sapiens OX=9606 GN=YARS1 PE=1 SV=4	8.194	5	3	6	3	528	59.1	7.05	7.81	3
Q9BX67	Junctional adhesion molecule C OS=Homo sapiens OX=9606 GN=JAM3 PE=1 SV=1	8.19	10	3	5	3	310	35	7.59	8.13	3
P29218	Inositol monophosphatase 1 OS=Homo sapiens OX=9606 GN=IMPA1 PE=1 SV=1	8.176	11	2	2	2	277	30.2	5.26	1.65	2
Q5T1M5	FK506-binding protein 15 OS=Homo sapiens OX=9606 GN=FKBP15 PE=1 SV=2	8.148	2	2	3	2	1219	133.5	5.2	6.33	2
Q15286	Ras-related protein Rab-35 OS=Homo sapiens OX=9606 GN=RAB35 PE=1 SV=1	8.121	11	2	3	1	201	23	8.29	7.25	2
Q14571	Inositol 1,4,5-trisphosphate receptor type 2 OS=Homo sapiens OX=9606 GN=ITPR2 PE=1 SV=2	8.097	1	2	3	2	2701	307.9	6.43	6.67	2
Q16881	Thioredoxin reductase 1, cytoplasmic OS=Homo sapiens OX=9606 GN=TXNRD1 PE=1 SV=3	8.063	4	2	3	2	649	70.9	7.39	8.17	2
O95373	Importin-7 OS=Homo sapiens OX=9606 GN=IPO7 PE=1 SV=1	8.041	2	2	4	2	1038	119.4	4.82	11.64	2
Q92608	Dedicator of cytokinesis protein 2 OS=Homo sapiens OX=9606 GN=DOCK2 PE=1 SV=2	8.031	2	3	5	3	1830	211.8	6.87	5.48	3
P30566	Adenylosuccinate lyase OS=Homo sapiens OX=9606 GN=ADSL PE=1 SV=2	8.031	5	2	2	2	484	54.9	7.11	4.7	2
P42574	Caspase-3 OS=Homo sapiens OX=9606 GN=CASP3 PE=1 SV=2	8.028	9	3	5	3	277	31.6	6.54	12.65	3
P60228	Eukaryotic translation initiation factor 3 subunit E OS=Homo sapiens OX=9606 GN=EIF3E PE=1 SV=1	8.028	6	3	3	3	445	52.2	6.04	6.31	3
P61626	Lysozyme C OS=Homo sapiens OX=9606 GN=LYZ PE=1 SV=1	8.004	20	4	8	4	148	16.5	9.16	16.18	4
Q99623	Prohibitin-2 OS=Homo sapiens OX=9606 GN=PHB2 PE=1 SV=2	7.954	7	2	2	2	299	33.3	9.83	4.88	2
O95379	Tumor necrosis factor alpha-induced protein 8 OS=Homo sapiens OX=9606 GN=TNFAIP8 PE=1 SV=1	7.91	12	2	3	2	198	23	7.93	8.69	2
P20160	Azurocidin OS=Homo sapiens OX=9606 GN=AZU1 PE=1 SV=3	7.909	8	2	4	2	251	26.9	9.5	12.09	2
Q9HB90	Ras-related GTP-binding protein C OS=Homo sapiens OX=9606 GN=RRAGC PE=1 SV=1	7.904	6	2	2	2	399	44.2	5.1	5.21	2
Q14432	cGMP-inhibited 3',5'-cyclic phosphodiesterase A OS=Homo sapiens OX=9606 GN=PDE3A PE=1 SV=3	7.902	2	2	2	2	1141	124.9	6	4.55	2
P08962	CD63 antigen OS=Homo sapiens OX=9606 GN=CD63 PE=1 SV=2	7.898	8	2	7	2	238	25.6	7.81	12.13	2
O95834	Echinoderm microtubule-associated protein-like 2 OS=Homo sapiens OX=9606 GN=EML2 PE=1 SV=1	7.884	4	2	2	2	649	70.6	6.32	4.42	2
P36969	Phospholipid hydroperoxide glutathione peroxidase OS=Homo sapiens OX=9606 GN=GPX4 PE=1 SV=3	7.85	11	2	4	2	197	22.2	8.37	8.81	2
P55735	Protein SEC13 homolog OS=Homo sapiens OX=9606 GN=SEC13 PE=1 SV=3	7.837	12	3	5	3	322	35.5	5.48	0	3
Q9BZL4	Protein phosphatase 1 regulatory subunit 12C OS=Homo sapiens OX=9606 GN=PPP1R12C PE=1 SV=1	7.808	3	2	5	2	782	84.8	5.57	11.31	2
P31040	Succinate dehydrogenase [ubiquinone] flavoprotein subunit, mitochondrial OS=Homo sapiens OX=9606 GN=SDHA PE=1 SV=2	7.787	4	2	3	2	664	72.6	7.39	7.96	2
P60981	Destrin OS=Homo sapiens OX=9606 GN=DSTN PE=1 SV=3	7.779	12	2	3	2	165	18.5	7.85	8.44	2
O75915	PRA1 family protein 3 OS=Homo sapiens OX=9606 GN=ARL6IP5 PE=1 SV=1	7.774	14	3	4	3	188	21.6	9.77	9.24	3
P07099	Epoxide hydrolase 1 OS=Homo sapiens OX=9606 GN=EPHX1 PE=1 SV=1	7.75	5	2	3	2	455	52.9	7.25	7.33	2
Q99719	Septin-5 OS=Homo sapiens OX=9606 GN=SEPTIN5 PE=1 SV=1	7.744	8	4	7	2	369	42.8	6.67	11.72	4
P23381	Tryptophan--tRNA ligase, cytoplasmic OS=Homo sapiens OX=9606 GN=WARS1 PE=1 SV=2	7.739	7	4	6	4	471	53.1	6.23	9.5	4
Q3ZCW2	Galectin-related protein OS=Homo sapiens OX=9606 GN=LGALSL PE=1 SV=2	7.737	14	2	4	2	172	19	5.35	9.21	2
Q15370	Elongin-B OS=Homo sapiens OX=9606 GN=ELOB PE=1 SV=1	7.703	23	3	5	3	118	13.1	4.88	10.7	3
Q01432	AMP deaminase 3 OS=Homo sapiens OX=9606 GN=AMPD3 PE=1 SV=1	7.698	2	2	2	2	767	88.8	6.98	4.21	2
P63151	Serine/threonine-protein phosphatase 2A 55 kDa regulatory subunit B alpha isoform OS=Homo sapiens OX=9606 GN=PPP2R2A PE=1 SV=1	7.692	5	2	3	2	447	51.7	6.2	7.87	2
Q13098	COP9 signalosome complex subunit 1 OS=Homo sapiens OX=9606 GN=GPS1 PE=1 SV=4	7.674	4	2	3	2	491	55.5	6.74	7.37	2
P84095	Rho-related GTP-binding protein RhoG OS=Homo sapiens OX=9606 GN=RHOG PE=1 SV=1	7.63	10	2	4	2	191	21.3	8.12	6.32	2
P11177	Pyruvate dehydrogenase E1 component subunit beta, mitochondrial OS=Homo sapiens OX=9606 GN=PDHB PE=1 SV=3	7.617	6	2	3	2	359	39.2	6.65	4.46	2
P10515	Dihydrolipoyllysine-residue acetyltransferase component of pyruvate dehydrogenase complex, mitochondrial OS=Homo sapiens OX=9606 GN=DLAT PE=1 SV=3	7.589	4	3	4	3	647	69	7.84	6.21	3
P36507	Dual specificity mitogen-activated protein kinase kinase 2 OS=Homo sapiens OX=9606 GN=MAP2K2 PE=1 SV=1	7.555	7	3	6	2	400	44.4	6.55	12.76	3
Q6PL24	Protein TMED8 OS=Homo sapiens OX=9606 GN=TMED8 PE=1 SV=1	7.554	8	3	3	3	325	35.7	4.74	6.87	3
P36222	Chitinase-3-like protein 1 OS=Homo sapiens OX=9606 GN=CHI3L1 PE=1 SV=2	7.551	7	3	5	3	383	42.6	8.46	6.75	3
P19971	Thymidine phosphorylase OS=Homo sapiens OX=9606 GN=TYMP PE=1 SV=2	7.51	7	3	4	3	482	49.9	5.53	6.93	3
Q14019	Coactosin-like protein OS=Homo sapiens OX=9606 GN=COTL1 PE=1 SV=3	7.508	21	4	8	4	142	15.9	5.67	16.68	4
P13807	Glycogen [starch] synthase, muscle OS=Homo sapiens OX=9606 GN=GYS1 PE=1 SV=2	7.502	4	3	4	3	737	83.7	6.18	8.36	3
Q9UDW1	Cytochrome b-c1 complex subunit 9 OS=Homo sapiens OX=9606 GN=UQCR10 PE=1 SV=3	7.463	41	2	3	2	63	7.3	9.47	7.15	2
Q9UPN7	Serine/threonine-protein phosphatase 6 regulatory subunit 1 OS=Homo sapiens OX=9606 GN=PPP6R1 PE=1 SV=5	7.462	4	3	4	3	881	96.7	4.55	5.18	3
Q02818	Nucleobindin-1 OS=Homo sapiens OX=9606 GN=NUCB1 PE=1 SV=4	7.451	6	3	5	3	461	53.8	5.25	6.11	3
Q04637	Eukaryotic translation initiation factor 4 gamma 1 OS=Homo sapiens OX=9606 GN=EIF4G1 PE=1 SV=4	7.442	1	2	3	2	1599	175.4	5.33	7.54	2
Q9H3N1	Thioredoxin-related transmembrane protein 1 OS=Homo sapiens OX=9606 GN=TMX1 PE=1 SV=1	7.441	8	2	3	2	280	31.8	4.98	9.22	2
P43686	26S proteasome regulatory subunit 6B OS=Homo sapiens OX=9606 GN=PSMC4 PE=1 SV=2	7.413	7	3	3	3	418	47.3	5.21	4.38	3
P25686	DnaJ homolog subfamily B member 2 OS=Homo sapiens OX=9606 GN=DNAJB2 PE=1 SV=3	7.39	6	2	2	2	324	35.6	5.95	4.68	2
Q9NYF8	Bcl-2-associated transcription factor 1 OS=Homo sapiens OX=9606 GN=BCLAF1 PE=1 SV=2	7.374	3	3	5	3	920	106.1	9.98	3.43	3
Q99798	Aconitate hydratase, mitochondrial OS=Homo sapiens OX=9606 GN=ACO2 PE=1 SV=2	7.335	4	2	3	2	780	85.4	7.61	5.78	2
O15427	Monocarboxylate transporter 4 OS=Homo sapiens OX=9606 GN=SLC16A3 PE=1 SV=1	7.323	6	2	4	2	465	49.4	7.96	9.51	2
P98171	Rho GTPase-activating protein 4 OS=Homo sapiens OX=9606 GN=ARHGAP4 PE=1 SV=2	7.295	3	3	4	3	946	105	6.34	7.7	3
P42025	Beta-centractin OS=Homo sapiens OX=9606 GN=ACTR1B PE=1 SV=1	7.277	8	4	7	1	376	42.3	6.4	11.84	4
Q14554	Protein disulfide-isomerase A5 OS=Homo sapiens OX=9606 GN=PDIA5 PE=1 SV=1	7.264	5	3	4	3	519	59.6	7.91	4.42	3
Q13976	cGMP-dependent protein kinase 1 OS=Homo sapiens OX=9606 GN=PRKG1 PE=1 SV=3	7.26	4	2	3	2	671	76.3	6.04	7.67	2
Q16777	Histone H2A type 2-C OS=Homo sapiens OX=9606 GN=H2AC20 PE=1 SV=4	7.255	18	3	6	3	129	14	10.9	13.77	3
Q9UNH7	Sorting nexin-6 OS=Homo sapiens OX=9606 GN=SNX6 PE=1 SV=1	7.244	5	2	3	1	406	46.6	6.16	5.9	2
Q9UQ80	Proliferation-associated protein 2G4 OS=Homo sapiens OX=9606 GN=PA2G4 PE=1 SV=3	7.228	7	2	4	2	394	43.8	6.55	7.56	2
Q9Y394	Dehydrogenase/reductase SDR family member 7 OS=Homo sapiens OX=9606 GN=DHRS7 PE=1 SV=1	7.224	6	2	4	2	339	38.3	8.32	10.98	2
O75563	Src kinase-associated phosphoprotein 2 OS=Homo sapiens OX=9606 GN=SKAP2 PE=1 SV=1	7.215	9	3	5	3	359	41.2	4.69	8.84	3
P61923	Coatomer subunit zeta-1 OS=Homo sapiens OX=9606 GN=COPZ1 PE=1 SV=1	7.172	12	2	3	2	177	20.2	4.81	8.08	2
P02008	Hemoglobin subunit zeta OS=Homo sapiens OX=9606 GN=HBZ PE=1 SV=2	7.129	27	3	6	2	142	15.6	8.21	9.93	3
Q12907	Vesicular integral-membrane protein VIP36 OS=Homo sapiens OX=9606 GN=LMAN2 PE=1 SV=1	7.123	9	3	5	3	356	40.2	6.95	9.77	3
Q02878	60S ribosomal protein L6 OS=Homo sapiens OX=9606 GN=RPL6 PE=1 SV=3	7.096	7	2	3	2	288	32.7	10.58	8.48	2
Q93050-1	Isoform 2 of V-type proton ATPase 116 kDa subunit a1 OS=Homo sapiens OX=9606 GN=ATP6V0A1	7.064	3	2	3	2	831	95.7	6.65	5.95	2
P08237	ATP-dependent 6-phosphofructokinase, muscle type OS=Homo sapiens OX=9606 GN=PFKM PE=1 SV=2	7.063	3	3	4	1	780	85.1	7.99	7.72	3
Q9Y6N5	Sulfide:quinone oxidoreductase, mitochondrial OS=Homo sapiens OX=9606 GN=SQOR PE=1 SV=1	7.058	8	2	2	2	450	49.9	9.11	4.54	2
Q8NBX0	Saccharopine dehydrogenase-like oxidoreductase OS=Homo sapiens OX=9606 GN=SCCPDH PE=1 SV=1	7.039	6	2	3	2	429	47.1	9.14	4.95	2
Q9UHQ9	NADH-cytochrome b5 reductase 1 OS=Homo sapiens OX=9606 GN=CYB5R1 PE=1 SV=1	7.036	7	2	3	2	305	34.1	9.38	7.1	2
O00116	Alkyldihydroxyacetonephosphate synthase, peroxisomal OS=Homo sapiens OX=9606 GN=AGPS PE=1 SV=1	6.971	3	2	4	2	658	72.9	7.34	9.02	2
Q14683	Structural maintenance of chromosomes protein 1A OS=Homo sapiens OX=9606 GN=SMC1A PE=1 SV=2	6.953	2	2	2	2	1233	143.1	7.64	5.06	2
Q9UNF0	Protein kinase C and casein kinase substrate in neurons protein 2 OS=Homo sapiens OX=9606 GN=PACSIN2 PE=1 SV=2	6.948	5	3	4	3	486	55.7	5.2	6.07	3
P06703	Protein S100-A6 OS=Homo sapiens OX=9606 GN=S100A6 PE=1 SV=1	6.933	19	3	6	3	90	10.2	5.48	12.42	3
P08493	Matrix Gla protein OS=Homo sapiens OX=9606 GN=MGP PE=1 SV=2	6.906	19	2	4	2	103	12.3	9.67	9.05	2
Q6NUK1	Calcium-binding mitochondrial carrier protein SCaMC-1 OS=Homo sapiens OX=9606 GN=SLC25A24 PE=1 SV=2	6.902	5	2	3	2	477	53.3	6.33	6.3	2
Q13043	Serine/threonine-protein kinase 4 OS=Homo sapiens OX=9606 GN=STK4 PE=1 SV=2	6.896	4	2	3	2	487	55.6	5.07	6.26	2
P39687	Acidic leucine-rich nuclear phosphoprotein 32 family member A OS=Homo sapiens OX=9606 GN=ANP32A PE=1 SV=1	6.89	9	3	4	3	249	28.6	4.09	6.76	3
P67812	Signal peptidase complex catalytic subunit SEC11A OS=Homo sapiens OX=9606 GN=SEC11A PE=1 SV=1	6.874	14	3	5	3	179	20.6	9.48	11.84	3
P30273	High affinity immunoglobulin epsilon receptor subunit gamma OS=Homo sapiens OX=9606 GN=FCER1G PE=1 SV=1	6.835	33	3	3	3	86	9.7	7.12	7.47	3
P27169	Serum paraoxonase/arylesterase 1 OS=Homo sapiens OX=9606 GN=PON1 PE=1 SV=3	6.832	7	3	3	3	355	39.7	5.22	6.46	3
O43236	Septin-4 OS=Homo sapiens OX=9606 GN=SEPTIN4 PE=1 SV=1	6.795	5	3	5	1	478	55.1	6.11	6.53	3
Q15771	Ras-related protein Rab-30 OS=Homo sapiens OX=9606 GN=RAB30 PE=1 SV=2	6.778	10	2	2	1	203	23	4.97	4.5	2
Q00013	55 kDa erythrocyte membrane protein OS=Homo sapiens OX=9606 GN=MPP1 PE=1 SV=2	6.762	5	2	3	2	466	52.3	7.37	7.26	2
Q96CW1	AP-2 complex subunit mu OS=Homo sapiens OX=9606 GN=AP2M1 PE=1 SV=2	6.756	8	3	4	3	435	49.6	9.54	3.72	3
Q10588	ADP-ribosyl cyclase/cyclic ADP-ribose hydrolase 2 OS=Homo sapiens OX=9606 GN=BST1 PE=1 SV=2	6.738	8	3	6	3	318	35.7	7.8	10.7	3
Q9Y2W1	Thyroid hormone receptor-associated protein 3 OS=Homo sapiens OX=9606 GN=THRAP3 PE=1 SV=2	6.731	3	2	3	2	955	108.6	10.15	3.15	2
O60488	Long-chain-fatty-acid--CoA ligase 4 OS=Homo sapiens OX=9606 GN=ACSL4 PE=1 SV=2	6.725	3	2	2	2	711	79.1	8.38	4.15	2
Q8NG06	E3 ubiquitin-protein ligase TRIM58 OS=Homo sapiens OX=9606 GN=TRIM58 PE=2 SV=2	6.696	7	3	5	3	486	54.7	6.19	4.21	3
Q9Y639	Neuroplastin OS=Homo sapiens OX=9606 GN=NPTN PE=1 SV=2	6.682	8	3	4	3	398	44.4	7.99	3.88	3
P51809	Vesicle-associated membrane protein 7 OS=Homo sapiens OX=9606 GN=VAMP7 PE=1 SV=3	6.655	11	2	3	2	220	24.9	8.6	4.47	2
Q15185	Prostaglandin E synthase 3 OS=Homo sapiens OX=9606 GN=PTGES3 PE=1 SV=1	6.641	6	2	4	2	160	18.7	4.54	8.44	2
Q9H479	Fructosamine-3-kinase OS=Homo sapiens OX=9606 GN=FN3K PE=1 SV=1	6.616	7	2	2	2	309	35.1	7.55	3.97	2
P37802	Transgelin-2 OS=Homo sapiens OX=9606 GN=TAGLN2 PE=1 SV=3	6.611	10	2	5	2	199	22.4	8.25	10.4	2
Q9Y263	Phospholipase A-2-activating protein OS=Homo sapiens OX=9606 GN=PLAA PE=1 SV=2	6.605	3	2	3	2	795	87.1	6.37	6.67	2
Q53HC9	EARP and GARP complex-interacting protein 1 OS=Homo sapiens OX=9606 GN=EIPR1 PE=1 SV=2	6.579	7	2	2	2	387	43.6	5.06	3.09	2
P49593	Protein phosphatase 1F OS=Homo sapiens OX=9606 GN=PPM1F PE=1 SV=3	6.574	8	2	2	2	454	49.8	5.1	2.83	2
Q9NVV5	Androgen-induced gene 1 protein OS=Homo sapiens OX=9606 GN=AIG1 PE=1 SV=3	6.551	8	2	3	2	238	27.4	7.17	7	2
P35998	26S proteasome regulatory subunit 7 OS=Homo sapiens OX=9606 GN=PSMC2 PE=1 SV=3	6.504	5	2	3	2	433	48.6	5.95	7.63	2
Q9NZ32	Actin-related protein 10 OS=Homo sapiens OX=9606 GN=ACTR10 PE=1 SV=1	6.475	8	2	4	2	417	46.3	7.37	6.14	2
Q02750	Dual specificity mitogen-activated protein kinase kinase 1 OS=Homo sapiens OX=9606 GN=MAP2K1 PE=1 SV=2	6.462	5	2	4	1	393	43.4	6.62	7.92	2
O14672	Disintegrin and metalloproteinase domain-containing protein 10 OS=Homo sapiens OX=9606 GN=ADAM10 PE=1 SV=1	6.449	4	3	4	3	748	84.1	7.77	2.44	3
P07451	Carbonic anhydrase 3 OS=Homo sapiens OX=9606 GN=CA3 PE=1 SV=3	6.429	12	2	3	2	260	29.5	7.34	2.12	2
P61601	Neurocalcin-delta OS=Homo sapiens OX=9606 GN=NCALD PE=1 SV=2	6.414	6	2	3	2	193	22.2	5.35	3.97	2
Q8NBQ5	Estradiol 17-beta-dehydrogenase 11 OS=Homo sapiens OX=9606 GN=HSD17B11 PE=1 SV=3	6.385	9	2	3	2	300	32.9	9.07	4.5	2
P20338	Ras-related protein Rab-4A OS=Homo sapiens OX=9606 GN=RAB4A PE=1 SV=3	6.373	10	2	2	1	218	24.4	6.07	4.46	2
P15170	Eukaryotic peptide chain release factor GTP-binding subunit ERF3A OS=Homo sapiens OX=9606 GN=GSPT1 PE=1 SV=1	6.35	4	2	3	2	499	55.7	5.62	7.47	2
Q9BTT0	Acidic leucine-rich nuclear phosphoprotein 32 family member E OS=Homo sapiens OX=9606 GN=ANP32E PE=1 SV=1	6.347	16	3	4	3	268	30.7	3.85	3.96	3
Q5JPE7	Nodal modulator 2 OS=Homo sapiens OX=9606 GN=NOMO2 PE=1 SV=1	6.334	2	2	3	2	1267	139.4	5.76	6.27	2
P09543	2',3'-cyclic-nucleotide 3'-phosphodiesterase OS=Homo sapiens OX=9606 GN=CNP PE=1 SV=2	6.244	5	2	2	2	421	47.5	9.07	4.66	2
Q9H2G2	STE20-like serine/threonine-protein kinase OS=Homo sapiens OX=9606 GN=SLK PE=1 SV=1	6.214	2	2	4	1	1235	142.6	5.15	8.74	2
Q9NSE4	Isoleucine--tRNA ligase, mitochondrial OS=Homo sapiens OX=9606 GN=IARS2 PE=1 SV=2	6.214	3	2	2	2	1012	113.7	7.2	4.13	2
P15144	Aminopeptidase N OS=Homo sapiens OX=9606 GN=ANPEP PE=1 SV=4	6.205	2	2	3	2	967	109.5	5.48	6.27	2
Q9BVK6	Transmembrane emp24 domain-containing protein 9 OS=Homo sapiens OX=9606 GN=TMED9 PE=1 SV=2	6.197	7	2	3	2	235	27.3	8.02	8.93	2
Q16695	Histone H3.1t OS=Homo sapiens OX=9606 GN=H3-4 PE=1 SV=3	6.189	21	4	7	4	136	15.5	11.12	12.69	4
Q12768	WASH complex subunit 5 OS=Homo sapiens OX=9606 GN=WASHC5 PE=1 SV=1	6.184	3	3	3	3	1159	134.2	6.98	3.62	3
P55809	Succinyl-CoA:3-ketoacid coenzyme A transferase 1, mitochondrial OS=Homo sapiens OX=9606 GN=OXCT1 PE=1 SV=1	6.181	5	2	4	2	520	56.1	7.46	8.97	2
Q4KMQ2	Anoctamin-6 OS=Homo sapiens OX=9606 GN=ANO6 PE=1 SV=2	6.181	3	3	5	3	910	106.1	7.77	7.89	3
Q04760	Lactoylglutathione lyase OS=Homo sapiens OX=9606 GN=GLO1 PE=1 SV=4	6.16	13	3	4	3	184	20.8	5.31	6.74	3
P52294	Importin subunit alpha-5 OS=Homo sapiens OX=9606 GN=KPNA1 PE=1 SV=3	6.157	3	2	4	2	538	60.2	5.01	7.06	2
O43760	Synaptogyrin-2 OS=Homo sapiens OX=9606 GN=SYNGR2 PE=1 SV=1	6.141	8	2	3	2	224	24.8	4.94	4.71	2
Q8WXF7	Atlastin-1 OS=Homo sapiens OX=9606 GN=ATL1 PE=1 SV=1	6.13	4	2	3	2	558	63.5	6.18	6.14	2
P30085	UMP-CMP kinase OS=Homo sapiens OX=9606 GN=CMPK1 PE=1 SV=3	6.093	7	2	3	2	196	22.2	5.57	4.11	2
P47712	Cytosolic phospholipase A2 OS=Homo sapiens OX=9606 GN=PLA2G4A PE=1 SV=2	6.091	2	2	4	2	749	85.2	5.38	7.58	2
Q96CV9	Optineurin OS=Homo sapiens OX=9606 GN=OPTN PE=1 SV=3	6.07	4	2	3	2	577	65.9	5.17	4.27	2
P28065	Proteasome subunit beta type-9 OS=Homo sapiens OX=9606 GN=PSMB9 PE=1 SV=2	6.056	8	2	4	2	219	23.3	5.03	7.79	2
Q99426	Tubulin-folding cofactor B OS=Homo sapiens OX=9606 GN=TBCB PE=1 SV=2	6.031	8	2	4	2	244	27.3	5.15	6.89	2
Q8TDZ2	[F-actin]-monooxygenase MICAL1 OS=Homo sapiens OX=9606 GN=MICAL1 PE=1 SV=2	5.994	2	2	2	2	1067	117.8	6.4	3.88	2
O75964	ATP synthase subunit g, mitochondrial OS=Homo sapiens OX=9606 GN=ATP5MG PE=1 SV=3	5.974	17	2	3	2	103	11.4	9.64	5.71	2
P09497	Clathrin light chain B OS=Homo sapiens OX=9606 GN=CLTB PE=1 SV=1	5.948	12	3	5	3	229	25.2	4.64	9.72	3
Q06124	Tyrosine-protein phosphatase non-receptor type 11 OS=Homo sapiens OX=9606 GN=PTPN11 PE=1 SV=3	5.911	3	2	2	2	593	68	7.3	4.08	2
P09382	Galectin-1 OS=Homo sapiens OX=9606 GN=LGALS1 PE=1 SV=2	5.904	15	2	4	2	135	14.7	5.5	6.23	2
P46439	Glutathione S-transferase Mu 5 OS=Homo sapiens OX=9606 GN=GSTM5 PE=1 SV=3	5.865	8	2	4	2	218	25.7	7.39	5.76	2
P09769	Tyrosine-protein kinase Fgr OS=Homo sapiens OX=9606 GN=FGR PE=1 SV=2	5.842	5	3	5	1	529	59.4	5.59	10.91	3
P20292	Arachidonate 5-lipoxygenase-activating protein OS=Homo sapiens OX=9606 GN=ALOX5AP PE=1 SV=2	5.829	11	2	4	2	161	18.1	8.44	9.96	2
Q9Y3I1	F-box only protein 7 OS=Homo sapiens OX=9606 GN=FBXO7 PE=1 SV=1	5.815	3	2	4	2	522	58.5	6.55	7.32	2
Q96FN4	Copine-2 OS=Homo sapiens OX=9606 GN=CPNE2 PE=1 SV=3	5.812	3	2	3	1	548	61.2	6.07	7.02	2
O76003	Glutaredoxin-3 OS=Homo sapiens OX=9606 GN=GLRX3 PE=1 SV=2	5.809	7	2	3	2	335	37.4	5.39	7.11	2
P78344	Eukaryotic translation initiation factor 4 gamma 2 OS=Homo sapiens OX=9606 GN=EIF4G2 PE=1 SV=1	5.803	3	2	4	2	907	102.3	7.14	6.4	2
P51606	N-acylglucosamine 2-epimerase OS=Homo sapiens OX=9606 GN=RENBP PE=1 SV=2	5.801	4	2	4	2	427	48.8	6.37	8.17	2
Q96GG9	DCN1-like protein 1 OS=Homo sapiens OX=9606 GN=DCUN1D1 PE=1 SV=1	5.738	7	2	3	2	259	30.1	5.34	4.33	2
Q8IX19	Mast cell-expressed membrane protein 1 OS=Homo sapiens OX=9606 GN=MCEMP1 PE=1 SV=1	5.736	18	4	5	4	187	21.2	8.87	9.61	4
Q9NQW7	Xaa-Pro aminopeptidase 1 OS=Homo sapiens OX=9606 GN=XPNPEP1 PE=1 SV=3	5.71	4	3	3	3	623	69.9	5.67	2.41	3
P53999	Activated RNA polymerase II transcriptional coactivator p15 OS=Homo sapiens OX=9606 GN=SUB1 PE=1 SV=3	5.69	9	2	3	2	127	14.4	9.6	4.39	2
P53007	Tricarboxylate transport protein, mitochondrial OS=Homo sapiens OX=9606 GN=SLC25A1 PE=1 SV=2	5.682	6	2	3	2	311	34	9.89	6.32	2
Q9H2M9	Rab3 GTPase-activating protein non-catalytic subunit OS=Homo sapiens OX=9606 GN=RAB3GAP2 PE=1 SV=1	5.673	1	2	2	2	1393	155.9	5.62	3.3	2
Q4V328	GRIP1-associated protein 1 OS=Homo sapiens OX=9606 GN=GRIPAP1 PE=1 SV=2	5.631	3	2	3	2	841	95.9	5.11	4.29	2
Q9HC38	Glyoxalase domain-containing protein 4 OS=Homo sapiens OX=9606 GN=GLOD4 PE=1 SV=1	5.605	5	2	4	2	313	34.8	5.6	8.56	2
Q9Y3P9	Rab GTPase-activating protein 1 OS=Homo sapiens OX=9606 GN=RABGAP1 PE=1 SV=3	5.605	3	2	3	2	1069	121.7	5.25	4.22	2
O75298	Reticulon-2 OS=Homo sapiens OX=9606 GN=RTN2 PE=1 SV=1	5.573	3	2	4	2	545	59.2	5.31	8.28	2
Q6XQN6	Nicotinate phosphoribosyltransferase OS=Homo sapiens OX=9606 GN=NAPRT PE=1 SV=2	5.56	4	2	3	2	538	57.5	5.68	5.9	2
P61619	Protein transport protein Sec61 subunit alpha isoform 1 OS=Homo sapiens OX=9606 GN=SEC61A1 PE=1 SV=2	5.519	4	2	3	2	476	52.2	8.06	6.76	2
Q05315	Galectin-10 OS=Homo sapiens OX=9606 GN=CLC PE=1 SV=3	5.453	21	3	3	3	142	16.4	7.37	4.7	3
P01903	HLA class II histocompatibility antigen, DR alpha chain OS=Homo sapiens OX=9606 GN=HLA-DRA PE=1 SV=2	5.439	8	2	2	2	254	28.6	5	2.59	2
Q99729-2	Isoform 2 of Heterogeneous nuclear ribonucleoprotein A/B OS=Homo sapiens OX=9606 GN=HNRNPAB	5.432	6	2	3	2	332	35.9	6.95	3.7	2
P50416	Carnitine O-palmitoyltransferase 1, liver isoform OS=Homo sapiens OX=9606 GN=CPT1A PE=1 SV=2	5.367	3	3	4	3	773	88.3	8.65	5.62	3
Q9UQE7	Structural maintenance of chromosomes protein 3 OS=Homo sapiens OX=9606 GN=SMC3 PE=1 SV=2	5.325	2	2	4	2	1217	141.5	7.18	3.73	2
Q8IUR0	Trafficking protein particle complex subunit 5 OS=Homo sapiens OX=9606 GN=TRAPPC5 PE=1 SV=1	5.325	10	2	2	2	188	20.8	9.66	3.96	2
O75832	26S proteasome non-ATPase regulatory subunit 10 OS=Homo sapiens OX=9606 GN=PSMD10 PE=1 SV=1	5.324	11	2	3	2	226	24.4	6.1	5.93	2
P09871	Complement C1s subcomponent OS=Homo sapiens OX=9606 GN=C1S PE=1 SV=1	5.322	3	2	4	1	688	76.6	4.96	6.85	2
P13861	cAMP-dependent protein kinase type II-alpha regulatory subunit OS=Homo sapiens OX=9606 GN=PRKAR2A PE=1 SV=2	5.315	4	2	3	2	404	45.5	5.07	5.22	2
P12724	Eosinophil cationic protein OS=Homo sapiens OX=9606 GN=RNASE3 PE=1 SV=2	5.297	12	2	4	2	160	18.4	10.02	7.82	2
Q13616	Cullin-1 OS=Homo sapiens OX=9606 GN=CUL1 PE=1 SV=2	5.29	3	3	4	3	776	89.6	8	1.7	3
Q96NZ9	Proline-rich acidic protein 1 OS=Homo sapiens OX=9606 GN=PRAP1 PE=1 SV=2	5.265	11	2	6	2	151	17.2	5.36	11.69	2
Q8NBF2	NHL repeat-containing protein 2 OS=Homo sapiens OX=9606 GN=NHLRC2 PE=1 SV=1	5.229	2	2	4	2	726	79.4	5.55	6.19	2
P02794	Ferritin heavy chain OS=Homo sapiens OX=9606 GN=FTH1 PE=1 SV=2	5.222	12	2	5	2	183	21.2	5.55	3.77	2
Q9UKM9	RNA-binding protein Raly OS=Homo sapiens OX=9606 GN=RALY PE=1 SV=1	5.171	22	3	4	3	306	32.4	9.17	6.12	3
P20701	Integrin alpha-L OS=Homo sapiens OX=9606 GN=ITGAL PE=1 SV=3	5.169	2	2	3	2	1170	128.7	5.63	2.16	2
Q14232	Translation initiation factor eIF-2B subunit alpha OS=Homo sapiens OX=9606 GN=EIF2B1 PE=1 SV=1	5.143	7	2	2	2	305	33.7	7.33	2.11	2
P13473	Lysosome-associated membrane glycoprotein 2 OS=Homo sapiens OX=9606 GN=LAMP2 PE=1 SV=2	5.143	6	2	3	2	410	44.9	5.63	4.28	2
P32189-1	Isoform 1 of Glycerol kinase OS=Homo sapiens OX=9606 GN=GK	5.106	4	2	3	2	524	57.5	6.32	4.32	2
P21964	Catechol O-methyltransferase OS=Homo sapiens OX=9606 GN=COMT PE=1 SV=2	5.098	6	2	4	2	271	30	5.47	7.44	2
Q9Y2Z0	Protein SGT1 homolog OS=Homo sapiens OX=9606 GN=SUGT1 PE=1 SV=3	5.093	5	2	2	2	365	41	5.16	3.62	2
O60313	Dynamin-like 120 kDa protein, mitochondrial OS=Homo sapiens OX=9606 GN=OPA1 PE=1 SV=3	5.056	2	3	3	3	960	111.6	7.87	1.95	3
P54619	5'-AMP-activated protein kinase subunit gamma-1 OS=Homo sapiens OX=9606 GN=PRKAG1 PE=1 SV=1	5.054	5	2	3	2	331	37.6	6.92	4.34	2
Q13618	Cullin-3 OS=Homo sapiens OX=9606 GN=CUL3 PE=1 SV=2	4.945	4	3	4	3	768	88.9	8.48	6.04	3
P31939	Bifunctional purine biosynthesis protein ATIC OS=Homo sapiens OX=9606 GN=ATIC PE=1 SV=3	4.933	4	2	3	2	592	64.6	6.71	3.75	2
Q14642	Inositol polyphosphate-5-phosphatase A OS=Homo sapiens OX=9606 GN=INPP5A PE=1 SV=1	4.898	4	2	2	2	412	47.8	7.03	0	2
Q9Y4I1	Unconventional myosin-Va OS=Homo sapiens OX=9606 GN=MYO5A PE=1 SV=2	4.888	2	3	4	3	1855	215.3	8.48	5.83	3
Q9UPN3	Microtubule-actin cross-linking factor 1, isoforms 1/2/3/5 OS=Homo sapiens OX=9606 GN=MACF1 PE=1 SV=4	4.875	0	2	2	2	7388	837.8	5.39	0	2
P02753	Retinol-binding protein 4 OS=Homo sapiens OX=9606 GN=RBP4 PE=1 SV=3	4.859	8	2	3	2	201	23	6.07	3.98	2
P39656	Dolichyl-diphosphooligosaccharide--protein glycosyltransferase 48 kDa subunit OS=Homo sapiens OX=9606 GN=DDOST PE=1 SV=4	4.856	4	2	2	2	456	50.8	6.55	2.41	2
Q15436	Protein transport protein Sec23A OS=Homo sapiens OX=9606 GN=SEC23A PE=1 SV=2	4.853	3	2	3	2	765	86.1	7.08	4.58	2
Q9Y383	Putative RNA-binding protein Luc7-like 2 OS=Homo sapiens OX=9606 GN=LUC7L2 PE=1 SV=2	4.837	4	2	2	2	392	46.5	10.01	3.59	2
Q9P126	C-type lectin domain family 1 member B OS=Homo sapiens OX=9606 GN=CLEC1B PE=1 SV=2	4.805	7	2	3	2	229	26.6	8.5	4.28	2
P62937	Peptidyl-prolyl cis-trans isomerase A OS=Homo sapiens OX=9606 GN=PPIA PE=1 SV=2	4.797	10	2	4	2	165	18	7.81	4.95	2
P48637	Glutathione synthetase OS=Homo sapiens OX=9606 GN=GSS PE=1 SV=1	4.772	4	2	3	2	474	52.4	5.92	7.05	2
P28070	Proteasome subunit beta type-4 OS=Homo sapiens OX=9606 GN=PSMB4 PE=1 SV=4	4.758	7	2	3	2	264	29.2	5.97	4.79	2
P02775	Platelet basic protein OS=Homo sapiens OX=9606 GN=PPBP PE=1 SV=3	4.747	14	2	3	2	128	13.9	8.79	4.18	2
O95819	Mitogen-activated protein kinase kinase kinase kinase 4 OS=Homo sapiens OX=9606 GN=MAP4K4 PE=1 SV=2	4.702	1	2	3	2	1239	142	7.46	4.19	2
P51812	Ribosomal protein S6 kinase alpha-3 OS=Homo sapiens OX=9606 GN=RPS6KA3 PE=1 SV=1	4.694	2	2	2	2	740	83.7	6.89	3.38	2
Q8TAQ2	SWI/SNF complex subunit SMARCC2 OS=Homo sapiens OX=9606 GN=SMARCC2 PE=1 SV=1	4.654	2	3	3	3	1214	132.8	5.69	1.86	3
P48509	CD151 antigen OS=Homo sapiens OX=9606 GN=CD151 PE=1 SV=3	4.571	6	2	3	2	253	28.3	7.47	5.85	2
P17655	Calpain-2 catalytic subunit OS=Homo sapiens OX=9606 GN=CAPN2 PE=1 SV=6	4.506	2	2	2	2	700	79.9	4.98	3.75	2
Q7Z6P3	Ras-related protein Rab-44 OS=Homo sapiens OX=9606 GN=RAB44 PE=1 SV=4	4.489	2	2	3	2	1021	110.8	5.08	4.28	2
P09669	Cytochrome c oxidase subunit 6C OS=Homo sapiens OX=9606 GN=COX6C PE=1 SV=2	4.487	19	3	5	3	75	8.8	10.39	7.13	3
P78324	Tyrosine-protein phosphatase non-receptor type substrate 1 OS=Homo sapiens OX=9606 GN=SIRPA PE=1 SV=2	4.475	4	2	3	2	504	54.9	6.98	3.39	2
Q70UQ0-4	Isoform 4 of Inhibitor of nuclear factor kappa-B kinase-interacting protein OS=Homo sapiens OX=9606 GN=IKBIP	4.46	5	2	2	2	377	43.1	4.92	2.46	2
P28331	NADH-ubiquinone oxidoreductase 75 kDa subunit, mitochondrial OS=Homo sapiens OX=9606 GN=NDUFS1 PE=1 SV=3	4.402	3	2	2	2	727	79.4	6.23	4.39	2
P17096	High mobility group protein HMG-I/HMG-Y OS=Homo sapiens OX=9606 GN=HMGA1 PE=1 SV=3	4.38	16	2	3	2	107	11.7	10.32	1.83	2
P20061	Transcobalamin-1 OS=Homo sapiens OX=9606 GN=TCN1 PE=1 SV=2	4.377	3	2	4	2	433	48.2	5.03	7.63	2
Q9BSL1	Ubiquitin-associated domain-containing protein 1 OS=Homo sapiens OX=9606 GN=UBAC1 PE=1 SV=1	4.37	5	2	4	2	405	45.3	4.92	6.41	2
P36959	GMP reductase 1 OS=Homo sapiens OX=9606 GN=GMPR PE=1 SV=1	4.355	5	2	3	2	345	37.4	7.06	6.8	2
O15173	Membrane-associated progesterone receptor component 2 OS=Homo sapiens OX=9606 GN=PGRMC2 PE=1 SV=1	4.355	13	2	3	2	223	23.8	4.88	1.71	2
P62256	Ubiquitin-conjugating enzyme E2 H OS=Homo sapiens OX=9606 GN=UBE2H PE=1 SV=1	4.352	13	2	2	2	183	20.6	4.67	2.43	2
P43307	Translocon-associated protein subunit alpha OS=Homo sapiens OX=9606 GN=SSR1 PE=1 SV=3	4.332	7	2	4	2	286	32.2	4.49	5.78	2
Q08477	Cytochrome P450 4F3 OS=Homo sapiens OX=9606 GN=CYP4F3 PE=1 SV=2	4.321	3	2	2	2	520	59.8	7.64	4.03	2
Q8N4L2	Type 2 phosphatidylinositol 4,5-bisphosphate 4-phosphatase OS=Homo sapiens OX=9606 GN=PIP4P2 PE=1 SV=1	4.285	7	2	2	2	257	28.1	8.68	2.21	2
P11233	Ras-related protein Ral-A OS=Homo sapiens OX=9606 GN=RALA PE=1 SV=1	4.258	8	2	2	1	206	23.6	7.11	4.17	2
Q99816	Tumor susceptibility gene 101 protein OS=Homo sapiens OX=9606 GN=TSG101 PE=1 SV=2	4.221	4	2	4	2	390	43.9	6.46	5.75	2
Q7L9L4	MOB kinase activator 1B OS=Homo sapiens OX=9606 GN=MOB1B PE=1 SV=3	4.213	9	2	3	2	216	25.1	6.73	5.52	2
Q07020	60S ribosomal protein L18 OS=Homo sapiens OX=9606 GN=RPL18 PE=1 SV=2	4.132	11	2	4	2	188	21.6	11.72	2.44	2
P10301	Ras-related protein R-Ras OS=Homo sapiens OX=9606 GN=RRAS PE=1 SV=1	4.016	7	2	3	2	218	23.5	6.93	5.67	2
P10606	Cytochrome c oxidase subunit 5B, mitochondrial OS=Homo sapiens OX=9606 GN=COX5B PE=1 SV=2	3.991	16	2	3	2	129	13.7	8.81	2.5	2
O14558	Heat shock protein beta-6 OS=Homo sapiens OX=9606 GN=HSPB6 PE=1 SV=2	3.988	14	2	2	2	160	17.1	6.4	2.02	2
P63165	Small ubiquitin-related modifier 1 OS=Homo sapiens OX=9606 GN=SUMO1 PE=1 SV=1	3.982	23	2	2	2	101	11.6	5.52	0	2
P17174	Aspartate aminotransferase, cytoplasmic OS=Homo sapiens OX=9606 GN=GOT1 PE=1 SV=3	3.945	5	2	2	2	413	46.2	7.01	3.74	2
P53680	AP-2 complex subunit sigma OS=Homo sapiens OX=9606 GN=AP2S1 PE=1 SV=2	3.928	11	2	3	2	142	17	6.18	5.1	2
Q15233	Non-POU domain-containing octamer-binding protein OS=Homo sapiens OX=9606 GN=NONO PE=1 SV=4	3.891	3	2	3	2	471	54.2	8.95	2.4	2
P43405	Tyrosine-protein kinase SYK OS=Homo sapiens OX=9606 GN=SYK PE=1 SV=1	3.873	3	2	3	2	635	72	8.25	3.89	2
Q01433	AMP deaminase 2 OS=Homo sapiens OX=9606 GN=AMPD2 PE=1 SV=2	3.794	2	3	4	3	879	100.6	6.93	1.86	3
P01768	Immunoglobulin heavy variable 3-30 OS=Homo sapiens OX=9606 GN=IGHV3-30 PE=1 SV=2	3.788	15	2	3	2	117	12.9	8.92	3.75	2
Q15046	Lysine--tRNA ligase OS=Homo sapiens OX=9606 GN=KARS1 PE=1 SV=3	3.723	3	2	2	2	597	68	6.35	4.2	2
Q14012	Calcium/calmodulin-dependent protein kinase type 1 OS=Homo sapiens OX=9606 GN=CAMK1 PE=1 SV=1	3.65	5	2	3	2	370	41.3	5.29	5.32	2
Q9UHD2	Serine/threonine-protein kinase TBK1 OS=Homo sapiens OX=9606 GN=TBK1 PE=1 SV=1	3.503	3	2	3	2	729	83.6	6.79	0	2
P06756	Integrin alpha-V OS=Homo sapiens OX=9606 GN=ITGAV PE=1 SV=2	3.399	2	2	3	2	1048	116	5.68	5.82	2
P43034	Platelet-activating factor acetylhydrolase IB subunit beta OS=Homo sapiens OX=9606 GN=PAFAH1B1 PE=1 SV=2	3.356	3	2	4	2	410	46.6	7.37	1.78	2
Q15005	Signal peptidase complex subunit 2 OS=Homo sapiens OX=9606 GN=SPCS2 PE=1 SV=3	3.29	6	2	3	2	226	25	8.47	5.62	2
P43487	Ran-specific GTPase-activating protein OS=Homo sapiens OX=9606 GN=RANBP1 PE=1 SV=1	3.29	8	2	3	2	201	23.3	5.29	1.61	2
O43681	ATPase GET3 OS=Homo sapiens OX=9606 GN=GET3 PE=1 SV=2	3.285	4	2	4	2	348	38.8	4.91	4.19	2
P49137	MAP kinase-activated protein kinase 2 OS=Homo sapiens OX=9606 GN=MAPKAPK2 PE=1 SV=1	3.245	5	2	4	2	400	45.5	8.68	3.99	2
P40197	Platelet glycoprotein V OS=Homo sapiens OX=9606 GN=GP5 PE=1 SV=1	3.198	3	2	3	2	560	60.9	9.63	5.09	2
O00764	Pyridoxal kinase OS=Homo sapiens OX=9606 GN=PDXK PE=1 SV=1	3.195	6	2	2	2	312	35.1	6.13	0	2
O75935	Dynactin subunit 3 OS=Homo sapiens OX=9606 GN=DCTN3 PE=1 SV=1	3.136	10	2	3	2	186	21.1	5.47	1.92	2
P00846	ATP synthase subunit a OS=Homo sapiens OX=9606 GN=MT-ATP6 PE=1 SV=1	3.09	7	2	2	2	226	24.8	10.1	1.83	2
Q15629	Translocating chain-associated membrane protein 1 OS=Homo sapiens OX=9606 GN=TRAM1 PE=1 SV=3	3.072	3	2	3	2	374	43	9.63	5.77	2
P32942	Intercellular adhesion molecule 3 OS=Homo sapiens OX=9606 GN=ICAM3 PE=1 SV=2	3.034	3	2	3	2	547	59.5	5.43	5.82	2
P07477	Trypsin-1 OS=Homo sapiens OX=9606 GN=PRSS1 PE=1 SV=1	2.933	11	2	3	2	247	26.5	6.51	3.65	2
Q6P2Q9	Pre-mRNA-processing-splicing factor 8 OS=Homo sapiens OX=9606 GN=PRPF8 PE=1 SV=2	2.845	1	2	2	2	2335	273.4	8.84	0	2
Q9UFN0	Protein NipSnap homolog 3A OS=Homo sapiens OX=9606 GN=NIPSNAP3A PE=1 SV=2	2.812	9	2	2	2	247	28.4	9.16	2.46	2
O43149	Zinc finger ZZ-type and EF-hand domain-containing protein 1 OS=Homo sapiens OX=9606 GN=ZZEF1 PE=1 SV=6	2.704	1	2	2	2	2961	330.9	5.95	1.74	2
Q8WZ42	Titin OS=Homo sapiens OX=9606 GN=TTN PE=1 SV=4	2.692	0	2	3	2	34350	3813.7	6.35	5.53	2
O00743	Serine/threonine-protein phosphatase 6 catalytic subunit OS=Homo sapiens OX=9606 GN=PPP6C PE=1 SV=1	2.661	5	2	3	2	305	35.1	5.69	0	2
Q96RL7	Vacuolar protein sorting-associated protein 13A OS=Homo sapiens OX=9606 GN=VPS13A PE=1 SV=2	2.581	1	2	2	2	3174	360	6.33	0	2

## Sheet: #3
Accession	Description	Sum PEP Score	Coverage [%]	# Peptides	# PSMs	# Unique Peptides	# AAs	MW [kDa]	calc. pI	Score Sequest HT: Sequest HT	# Peptides (by Search Engine): Sequest HT
P35579	Myosin-9 OS=Homo sapiens OX=9606 GN=MYH9 PE=1 SV=4	1311.29	60	149	461	149	1960	226.4	5.6	1452.97	149
P21333	Filamin-A OS=Homo sapiens OX=9606 GN=FLNA PE=1 SV=4	1211.8	64	135	405	126	2647	280.6	6.06	1341.21	135
P01024	Complement C3 OS=Homo sapiens OX=9606 GN=C3 PE=1 SV=2	937.693	62	96	416	96	1663	187	6.4	1379.42	96
Q9Y490	Talin-1 OS=Homo sapiens OX=9606 GN=TLN1 PE=1 SV=3	909.467	51	121	310	121	2541	269.6	6.07	953.97	121
P02768	Albumin OS=Homo sapiens OX=9606 GN=ALB PE=1 SV=2	596.569	73	54	260	54	609	69.3	6.28	869.5	54
P11277	Spectrin beta chain, erythrocytic OS=Homo sapiens OX=9606 GN=SPTB PE=1 SV=5	587.17	48	88	198	82	2137	246.3	5.27	576.14	88
P02671	Fibrinogen alpha chain OS=Homo sapiens OX=9606 GN=FGA PE=1 SV=2	482.058	47	46	310	46	866	94.9	6.01	882.66	46
P02549	Spectrin alpha chain, erythrocytic 1 OS=Homo sapiens OX=9606 GN=SPTA1 PE=1 SV=5	481.27	36	79	173	78	2419	279.8	5.05	504.8	79
P12814-3	Isoform 3 of Alpha-actinin-1 OS=Homo sapiens OX=9606 GN=ACTN1	457.777	60	50	158	33	914	105.5	5.41	510.58	50
P02675	Fibrinogen beta chain OS=Homo sapiens OX=9606 GN=FGB PE=1 SV=2	452.147	76	34	162	34	491	55.9	8.27	540.2	34
P07996	Thrombospondin-1 OS=Homo sapiens OX=9606 GN=THBS1 PE=1 SV=2	395.014	52	54	144	54	1170	129.3	4.94	423.23	54
P18206	Vinculin OS=Homo sapiens OX=9606 GN=VCL PE=1 SV=4	364.168	55	63	179	63	1134	123.7	5.66	495.01	63
P02751-1	Isoform 1 of Fibronectin OS=Homo sapiens OX=9606 GN=FN1	344.089	31	54	124	54	2386	262.5	5.71	335.69	54
P04114	Apolipoprotein B-100 OS=Homo sapiens OX=9606 GN=APOB PE=1 SV=2	336.126	18	76	139	76	4563	515.3	7.05	340.09	76
P0C0L5	Complement C4-B OS=Homo sapiens OX=9606 GN=C4B PE=1 SV=2	334.07	33	50	132	2	1744	192.6	7.27	411.44	50
P02679	Fibrinogen gamma chain OS=Homo sapiens OX=9606 GN=FGG PE=1 SV=3	323.79	74	32	125	32	453	51.5	5.62	389.83	32
P0C0L4	Complement C4-A OS=Homo sapiens OX=9606 GN=C4A PE=1 SV=2	319.654	32	49	128	1	1744	192.7	7.08	397.01	49
P01023	Alpha-2-macroglobulin OS=Homo sapiens OX=9606 GN=A2M PE=1 SV=3	318.907	34	45	114	41	1474	163.2	6.46	322.16	45
Q05682-4	Isoform 4 of Caldesmon OS=Homo sapiens OX=9606 GN=CALD1	281.563	55	35	91	3	538	62.6	6.37	277.35	35
O43707	Alpha-actinin-4 OS=Homo sapiens OX=9606 GN=ACTN4 PE=1 SV=2	277.571	48	36	98	22	911	104.8	5.44	302.21	36
Q05682-2	Isoform 2 of Caldesmon OS=Homo sapiens OX=9606 GN=CALD1	265.194	54	34	85	2	564	65.7	6.62	257.04	34
P60709	Actin, cytoplasmic 1 OS=Homo sapiens OX=9606 GN=ACTB PE=1 SV=1	257.688	58	21	104	10	375	41.7	5.48	304.53	21
P69905	Hemoglobin subunit alpha OS=Homo sapiens OX=9606 GN=HBA1 PE=1 SV=2	251.049	99	13	120	13	142	15.2	8.68	449.1	13
P48740	Mannan-binding lectin serine protease 1 OS=Homo sapiens OX=9606 GN=MASP1 PE=1 SV=3	242.694	40	25	81	7	699	79.2	5.49	272.47	25
P10909	Clusterin OS=Homo sapiens OX=9606 GN=CLU PE=1 SV=1	233.356	43	22	76	22	449	52.5	6.27	257.76	22
P01031	Complement C5 OS=Homo sapiens OX=9606 GN=C5 PE=1 SV=4	231.661	32	49	101	49	1676	188.2	6.52	275.46	49
P02787	Serotransferrin OS=Homo sapiens OX=9606 GN=TF PE=1 SV=3	229.145	47	32	93	32	698	77	7.12	269.42	32
P06753-2	Isoform 2 of Tropomyosin alpha-3 chain OS=Homo sapiens OX=9606 GN=TPM3	213.238	82	39	106	19	248	29	4.78	282.18	39
P08514	Integrin alpha-IIb OS=Homo sapiens OX=9606 GN=ITGA2B PE=1 SV=3	211.714	36	34	79	34	1039	113.3	5.38	256.01	34
P00450	Ceruloplasmin OS=Homo sapiens OX=9606 GN=CP PE=1 SV=1	208.052	26	26	63	26	1065	122.1	5.72	189.65	26
P48740-4	Isoform 4 of Mannan-binding lectin serine protease 1 OS=Homo sapiens OX=9606 GN=MASP1	207.521	40	23	73	6	615	68.9	5.34	238.3	23
Q13201	Multimerin-1 OS=Homo sapiens OX=9606 GN=MMRN1 PE=1 SV=3	202.82	27	32	74	32	1228	138	7.93	216.22	32
P00915	Carbonic anhydrase 1 OS=Homo sapiens OX=9606 GN=CA1 PE=1 SV=2	200.489	72	14	88	14	261	28.9	7.12	289.78	14
P67936	Tropomyosin alpha-4 chain OS=Homo sapiens OX=9606 GN=TPM4 PE=1 SV=3	194.597	69	33	97	8	248	28.5	4.69	247.15	33
P00488	Coagulation factor XIII A chain OS=Homo sapiens OX=9606 GN=F13A1 PE=1 SV=4	192.004	31	21	67	21	732	83.2	6.09	231.39	21
P01857	Immunoglobulin heavy constant gamma 1 OS=Homo sapiens OX=9606 GN=IGHG1 PE=1 SV=1	190.727	62	14	78	5	330	36.1	8.19	265.58	14
P67936-2	Isoform 2 of Tropomyosin alpha-4 chain OS=Homo sapiens OX=9606 GN=TPM4	189.783	67	35	98	7	284	32.7	4.73	227.97	35
P27797	Calreticulin OS=Homo sapiens OX=9606 GN=CALR PE=1 SV=1	187.604	56	21	62	21	417	48.1	4.44	183.09	21
O75083	WD repeat-containing protein 1 OS=Homo sapiens OX=9606 GN=WDR1 PE=1 SV=4	187.412	49	23	54	23	606	66.2	6.65	170.93	23
P01009	Alpha-1-antitrypsin OS=Homo sapiens OX=9606 GN=SERPINA1 PE=1 SV=3	181.826	51	21	56	21	418	46.7	5.59	196.36	21
P14618	Pyruvate kinase PKM OS=Homo sapiens OX=9606 GN=PKM PE=1 SV=4	178.447	49	25	54	24	531	57.9	7.84	191.46	25
P08670	Vimentin OS=Homo sapiens OX=9606 GN=VIM PE=1 SV=4	175.784	55	31	67	31	466	53.6	5.12	207.11	31
P09493-3	Isoform 3 of Tropomyosin alpha-1 chain OS=Homo sapiens OX=9606 GN=TPM1	175.519	69	35	84	1	284	32.9	4.78	224.82	35
P16157	Ankyrin-1 OS=Homo sapiens OX=9606 GN=ANK1 PE=1 SV=3	174.761	19	31	66	31	1881	206.1	6.01	176.03	31
Q14766	Latent-transforming growth factor beta-binding protein 1 OS=Homo sapiens OX=9606 GN=LTBP1 PE=1 SV=4	172.38	21	30	64	5	1721	186.7	5.96	144.36	30
P26038	Moesin OS=Homo sapiens OX=9606 GN=MSN PE=1 SV=3	172.3	38	33	84	25	577	67.8	6.4	226.23	33
P07951-2	Isoform 2 of Tropomyosin beta chain OS=Homo sapiens OX=9606 GN=TPM2	166.599	65	30	80	11	284	33	4.67	207.61	30
Q14247	Src substrate cortactin OS=Homo sapiens OX=9606 GN=CTTN PE=1 SV=2	164.994	56	29	71	29	550	61.5	5.4	190.67	29
P08603	Complement factor H OS=Homo sapiens OX=9606 GN=CFH PE=1 SV=4	164.205	29	28	65	26	1231	139	6.61	181.59	28
P48740-3	Isoform 3 of Mannan-binding lectin serine protease 1 OS=Homo sapiens OX=9606 GN=MASP1	163.275	49	18	58	2	380	43.6	4.7	195.57	18
P09493-8	Isoform 8 of Tropomyosin alpha-1 chain OS=Homo sapiens OX=9606 GN=TPM1	161.358	68	32	79	6	284	32.8	4.75	208.11	32
Q14766-3	Isoform 3 of Latent-transforming growth factor beta-binding protein 1 OS=Homo sapiens OX=9606 GN=LTBP1	159.608	24	26	57	1	1342	147.1	4.89	137.76	26
P68871	Hemoglobin subunit beta OS=Homo sapiens OX=9606 GN=HBB PE=1 SV=2	158.627	95	13	138	7	147	16	7.28	415.12	13
Q86UX7	Fermitin family homolog 3 OS=Homo sapiens OX=9606 GN=FERMT3 PE=1 SV=1	154.461	43	24	54	24	667	75.9	6.98	174.9	24
P05106	Integrin beta-3 OS=Homo sapiens OX=9606 GN=ITGB3 PE=1 SV=2	149.42	39	28	65	28	788	87	5.24	170.9	28
P00738	Haptoglobin OS=Homo sapiens OX=9606 GN=HP PE=1 SV=1	148.893	52	22	61	11	406	45.2	6.58	172.81	22
P06727	Apolipoprotein A-IV OS=Homo sapiens OX=9606 GN=APOA4 PE=1 SV=4	147.25	53	23	60	23	396	45.3	5.38	176.59	23
P04275	von Willebrand factor OS=Homo sapiens OX=9606 GN=VWF PE=1 SV=4	143.549	13	33	62	33	2813	309.1	5.48	130.66	33
Q16643	Drebrin OS=Homo sapiens OX=9606 GN=DBN1 PE=1 SV=4	140.069	40	21	51	21	649	71.4	4.45	130.42	21
P11021	Endoplasmic reticulum chaperone BiP OS=Homo sapiens OX=9606 GN=HSPA5 PE=1 SV=2	139.739	43	26	57	25	654	72.3	5.16	163.6	26
P01008	Antithrombin-III OS=Homo sapiens OX=9606 GN=SERPINC1 PE=1 SV=1	136.006	29	18	55	18	464	52.6	6.71	156.54	18
O00151	PDZ and LIM domain protein 1 OS=Homo sapiens OX=9606 GN=PDLIM1 PE=1 SV=4	135.381	71	18	44	18	329	36	7.02	131.13	18
P07900	Heat shock protein HSP 90-alpha OS=Homo sapiens OX=9606 GN=HSP90AA1 PE=1 SV=5	134.949	35	25	55	16	732	84.6	5.02	153.27	25
Q01082	Spectrin beta chain, non-erythrocytic 1 OS=Homo sapiens OX=9606 GN=SPTBN1 PE=1 SV=2	134.08	15	32	56	26	2364	274.4	5.57	114.14	32
P24844	Myosin regulatory light polypeptide 9 OS=Homo sapiens OX=9606 GN=MYL9 PE=1 SV=4	133.567	66	11	40	5	172	19.8	4.92	132.6	11
P02647	Apolipoprotein A-I OS=Homo sapiens OX=9606 GN=APOA1 PE=1 SV=1	133.236	76	24	67	24	267	30.8	5.76	171.88	24
P06753	Tropomyosin alpha-3 chain OS=Homo sapiens OX=9606 GN=TPM3 PE=1 SV=2	132.685	54	27	69	1	285	32.9	4.72	171.8	27
P06396-2	Isoform 2 of Gelsolin OS=Homo sapiens OX=9606 GN=GSN	132.108	39	24	56	1	731	80.6	5.85	155.74	24
P06396	Gelsolin OS=Homo sapiens OX=9606 GN=GSN PE=1 SV=1	131.956	36	24	56	1	782	85.6	6.28	155.21	24
P00918	Carbonic anhydrase 2 OS=Homo sapiens OX=9606 GN=CA2 PE=1 SV=2	128.767	68	15	37	15	260	29.2	7.4	132.16	15
P27824	Calnexin OS=Homo sapiens OX=9606 GN=CANX PE=1 SV=2	127.684	30	19	50	19	592	67.5	4.6	134.38	19
P01859	Immunoglobulin heavy constant gamma 2 OS=Homo sapiens OX=9606 GN=IGHG2 PE=1 SV=2	126.589	42	12	120	4	326	35.9	7.59	328	12
P04040	Catalase OS=Homo sapiens OX=9606 GN=CAT PE=1 SV=3	126.056	49	22	47	22	527	59.7	7.39	141.09	22
O95810	Caveolae-associated protein 2 OS=Homo sapiens OX=9606 GN=CAVIN2 PE=1 SV=3	126.044	53	20	50	20	425	47.1	5.21	136.05	20
P09493-5	Isoform 5 of Tropomyosin alpha-1 chain OS=Homo sapiens OX=9606 GN=TPM1	124.638	53	23	60	6	245	28.4	4.77	162.23	23
Q15149	Plectin OS=Homo sapiens OX=9606 GN=PLEC PE=1 SV=3	122.24	8	34	56	34	4684	531.5	5.96	115.16	34
P02042	Hemoglobin subunit delta OS=Homo sapiens OX=9606 GN=HBD PE=1 SV=2	119.9	84	11	102	5	147	16	8.05	293.69	11
O14950	Myosin regulatory light chain 12B OS=Homo sapiens OX=9606 GN=MYL12B PE=1 SV=2	119.636	66	11	36	5	172	19.8	4.84	123.89	11
Q9UDY2	Tight junction protein ZO-2 OS=Homo sapiens OX=9606 GN=TJP2 PE=1 SV=2	119.238	25	25	48	25	1190	133.9	7.4	110.58	25
Q15942	Zyxin OS=Homo sapiens OX=9606 GN=ZYX PE=1 SV=1	115.214	38	15	71	15	572	61.2	6.67	206.41	15
P02730	Band 3 anion transport protein OS=Homo sapiens OX=9606 GN=SLC4A1 PE=1 SV=3	115.061	23	17	46	17	911	101.7	5.19	126.35	17
Q0ZGT2	Nexilin OS=Homo sapiens OX=9606 GN=NEXN PE=1 SV=1	114.944	34	29	59	29	675	80.6	5.33	136.13	29
P02649	Apolipoprotein E OS=Homo sapiens OX=9606 GN=APOE PE=1 SV=1	113.436	64	24	55	24	317	36.1	5.73	146.38	24
P63104	14-3-3 protein zeta/delta OS=Homo sapiens OX=9606 GN=YWHAZ PE=1 SV=1	113.215	49	15	44	11	245	27.7	4.79	145.07	15
P07237	Protein disulfide-isomerase OS=Homo sapiens OX=9606 GN=P4HB PE=1 SV=3	113.132	48	22	51	22	508	57.1	4.87	125.42	22
P01871	Immunoglobulin heavy constant mu OS=Homo sapiens OX=9606 GN=IGHM PE=1 SV=4	111.949	40	16	58	16	453	49.4	6.77	155.04	16
O75116	Rho-associated protein kinase 2 OS=Homo sapiens OX=9606 GN=ROCK2 PE=1 SV=4	109.193	19	25	47	23	1388	160.8	6.02	106.59	25
P02788	Lactotransferrin OS=Homo sapiens OX=9606 GN=LTF PE=1 SV=6	108.905	32	21	45	21	710	78.1	8.12	114.87	21
Q9H4B7	Tubulin beta-1 chain OS=Homo sapiens OX=9606 GN=TUBB1 PE=1 SV=1	108.252	44	16	36	13	451	50.3	5.17	119.75	16
P13671	Complement component C6 OS=Homo sapiens OX=9606 GN=C6 PE=1 SV=3	108	29	26	54	26	934	104.7	6.76	132.2	26
P04075	Fructose-bisphosphate aldolase A OS=Homo sapiens OX=9606 GN=ALDOA PE=1 SV=2	107.829	54	19	43	16	364	39.4	8.09	131.95	19
P14625	Endoplasmin OS=Homo sapiens OX=9606 GN=HSP90B1 PE=1 SV=1	107.647	34	25	53	24	803	92.4	4.84	139.21	25
Q14624	Inter-alpha-trypsin inhibitor heavy chain H4 OS=Homo sapiens OX=9606 GN=ITIH4 PE=1 SV=4	106.809	24	18	41	18	930	103.3	6.98	111.17	18
P68133	Actin, alpha skeletal muscle OS=Homo sapiens OX=9606 GN=ACTA1 PE=1 SV=1	101.612	30	12	73	1	377	42	5.39	163.72	12
Q9HBI1	Beta-parvin OS=Homo sapiens OX=9606 GN=PARVB PE=1 SV=1	95.736	43	13	32	13	364	41.7	6.73	105.76	13
P30740	Leukocyte elastase inhibitor OS=Homo sapiens OX=9606 GN=SERPINB1 PE=1 SV=1	95.51	36	15	33	15	379	42.7	6.28	89.77	15
P08238	Heat shock protein HSP 90-beta OS=Homo sapiens OX=9606 GN=HSP90AB1 PE=1 SV=4	95.31	31	19	39	9	724	83.2	5.03	102.31	19
P32119	Peroxiredoxin-2 OS=Homo sapiens OX=9606 GN=PRDX2 PE=1 SV=5	94.187	74	14	40	13	198	21.9	5.97	123.19	14
Q01518	Adenylyl cyclase-associated protein 1 OS=Homo sapiens OX=9606 GN=CAP1 PE=1 SV=5	93.139	46	23	49	23	475	51.9	8.06	118.77	23
P30101	Protein disulfide-isomerase A3 OS=Homo sapiens OX=9606 GN=PDIA3 PE=1 SV=4	93	40	20	43	20	505	56.7	6.35	106.48	20
P04406	Glyceraldehyde-3-phosphate dehydrogenase OS=Homo sapiens OX=9606 GN=GAPDH PE=1 SV=3	92.265	50	14	32	14	335	36	8.46	86.28	14
P35609	Alpha-actinin-2 OS=Homo sapiens OX=9606 GN=ACTN2 PE=1 SV=1	90.094	14	11	29	1	894	103.8	5.45	97.29	11
P02765	Alpha-2-HS-glycoprotein OS=Homo sapiens OX=9606 GN=AHSG PE=1 SV=2	87.404	17	6	20	6	367	39.3	5.72	79.19	6
P11142	Heat shock cognate 71 kDa protein OS=Homo sapiens OX=9606 GN=HSPA8 PE=1 SV=1	86.433	32	21	40	15	646	70.9	5.52	101.32	21
P01860	Immunoglobulin heavy constant gamma 3 OS=Homo sapiens OX=9606 GN=IGHG3 PE=1 SV=2	86.331	44	13	109	4	377	41.3	7.9	280.16	13
Q14141	Septin-6 OS=Homo sapiens OX=9606 GN=SEPTIN6 PE=1 SV=4	86.292	35	15	31	6	434	49.7	6.67	91.7	15
Q9UJU6-2	Isoform 2 of Drebrin-like protein OS=Homo sapiens OX=9606 GN=DBNL	86.146	39	14	36	1	431	48.3	5.05	90.93	14
P16284	Platelet endothelial cell adhesion molecule OS=Homo sapiens OX=9606 GN=PECAM1 PE=1 SV=2	85.223	26	19	43	19	738	82.5	6.99	112.5	19
P23528	Cofilin-1 OS=Homo sapiens OX=9606 GN=CFL1 PE=1 SV=3	85.219	69	14	32	13	166	18.5	8.09	93.88	14
Q9UJU6	Drebrin-like protein OS=Homo sapiens OX=9606 GN=DBNL PE=1 SV=1	85.199	38	14	36	1	430	48.2	5.05	90.57	14
P60660-2	Isoform Smooth muscle of Myosin light polypeptide 6 OS=Homo sapiens OX=9606 GN=MYL6	83.913	89	12	29	12	151	17	4.55	89.27	12
P00747	Plasminogen OS=Homo sapiens OX=9606 GN=PLG PE=1 SV=2	83.363	23	17	31	17	810	90.5	7.24	68.09	17
P0DOX7	Immunoglobulin kappa light chain OS=Homo sapiens OX=9606 PE=1 SV=1	83.06	37	6	24	2	214	23.4	7.17	80.51	6
Q00610	Clathrin heavy chain 1 OS=Homo sapiens OX=9606 GN=CLTC PE=1 SV=5	82.177	13	20	33	20	1675	191.5	5.69	77.79	20
P01861	Immunoglobulin heavy constant gamma 4 OS=Homo sapiens OX=9606 GN=IGHG4 PE=1 SV=1	81.945	51	12	41	5	327	35.9	7.36	102.5	12
Q93084	Sarcoplasmic/endoplasmic reticulum calcium ATPase 3 OS=Homo sapiens OX=9606 GN=ATP2A3 PE=1 SV=3	81.911	18	17	37	1	999	109.2	5.52	90.72	17
P30041	Peroxiredoxin-6 OS=Homo sapiens OX=9606 GN=PRDX6 PE=1 SV=3	80.406	65	16	32	16	224	25	6.38	72.01	16
P01834	Immunoglobulin kappa constant OS=Homo sapiens OX=9606 GN=IGKC PE=1 SV=2	80.378	65	6	22	2	107	11.8	6.52	78.43	6
P21291	Cysteine and glycine-rich protein 1 OS=Homo sapiens OX=9606 GN=CSRP1 PE=1 SV=3	79.809	56	8	19	8	193	20.6	8.57	69.95	8
P52566	Rho GDP-dissociation inhibitor 2 OS=Homo sapiens OX=9606 GN=ARHGDIB PE=1 SV=3	79.726	58	12	30	12	201	23	5.21	79.32	12
P69892	Hemoglobin subunit gamma-2 OS=Homo sapiens OX=9606 GN=HBG2 PE=1 SV=2	79.676	80	11	27	1	147	16.1	7.2	85.72	11
P20810-6	Isoform 6 of Calpastatin OS=Homo sapiens OX=9606 GN=CAST	78.675	25	17	32	17	791	84.9	5.36	60.1	17
Q15485	Ficolin-2 OS=Homo sapiens OX=9606 GN=FCN2 PE=1 SV=2	78.637	39	12	48	12	313	34	6.77	118.43	12
P0DJI8	Serum amyloid A-1 protein OS=Homo sapiens OX=9606 GN=SAA1 PE=1 SV=1	78.374	51	8	25	8	122	13.5	6.79	87.7	8
Q9UBW5	Bridging integrator 2 OS=Homo sapiens OX=9606 GN=BIN2 PE=1 SV=3	76.596	37	14	32	14	565	61.8	5.15	79.33	14
Q9NQC3	Reticulon-4 OS=Homo sapiens OX=9606 GN=RTN4 PE=1 SV=2	76.46	12	8	15	8	1192	129.9	4.5	59.96	8
O14974-4	Isoform 4 of Protein phosphatase 1 regulatory subunit 12A OS=Homo sapiens OX=9606 GN=PPP1R12A	76.409	19	20	38	1	971	109	5.41	68.43	20
P04003	C4b-binding protein alpha chain OS=Homo sapiens OX=9606 GN=C4BPA PE=1 SV=2	76.014	28	17	39	17	597	67	7.3	89.93	17
O14974	Protein phosphatase 1 regulatory subunit 12A OS=Homo sapiens OX=9606 GN=PPP1R12A PE=1 SV=1	74.875	19	20	37	1	1030	115.2	5.4	64.5	20
Q93084-4	Isoform SERCA3G of Sarcoplasmic/endoplasmic reticulum calcium ATPase 3 OS=Homo sapiens OX=9606 GN=ATP2A3	74.085	18	17	36	1	998	109.1	5.57	82.16	17
Q9NVA2	Septin-11 OS=Homo sapiens OX=9606 GN=SEPTIN11 PE=1 SV=3	73.933	35	15	32	6	429	49.4	6.81	87.19	15
P06702	Protein S100-A9 OS=Homo sapiens OX=9606 GN=S100A9 PE=1 SV=1	73.846	75	8	29	8	114	13.2	6.13	89.13	8
P10643	Complement component C7 OS=Homo sapiens OX=9606 GN=C7 PE=1 SV=2	73.793	20	15	33	15	843	93.5	6.48	66.74	15
P69891	Hemoglobin subunit gamma-1 OS=Homo sapiens OX=9606 GN=HBG1 PE=1 SV=2	73.571	80	11	25	1	147	16.1	7.2	79.56	11
P00751	Complement factor B OS=Homo sapiens OX=9606 GN=CFB PE=1 SV=2	73.013	20	16	37	16	764	85.5	7.06	88.58	16
Q08495	Dematin OS=Homo sapiens OX=9606 GN=DMTN PE=1 SV=3	72.371	42	14	40	14	405	45.5	8.88	96.59	14
P07437	Tubulin beta chain OS=Homo sapiens OX=9606 GN=TUBB PE=1 SV=2	72.16	41	13	26	4	444	49.6	4.89	71.15	13
P06733	Alpha-enolase OS=Homo sapiens OX=9606 GN=ENO1 PE=1 SV=2	72.067	39	15	27	13	434	47.1	7.39	68.61	15
P37840	Alpha-synuclein OS=Homo sapiens OX=9606 GN=SNCA PE=1 SV=1	70.222	56	7	20	7	140	14.5	4.7	77.52	7
P01042	Kininogen-1 OS=Homo sapiens OX=9606 GN=KNG1 PE=1 SV=2	68.4	22	12	24	2	644	71.9	6.81	58.11	12
P20700	Lamin-B1 OS=Homo sapiens OX=9606 GN=LMNB1 PE=1 SV=2	68.329	27	17	27	17	586	66.4	5.16	63.45	17
P02748	Complement component C9 OS=Homo sapiens OX=9606 GN=C9 PE=1 SV=2	68.098	25	15	35	14	559	63.1	5.59	91.64	15
P00739	Haptoglobin-related protein OS=Homo sapiens OX=9606 GN=HPR PE=2 SV=2	67.62	24	12	31	1	348	39	7.09	85.16	12
P50395	Rab GDP dissociation inhibitor beta OS=Homo sapiens OX=9606 GN=GDI2 PE=1 SV=2	67.3	40	15	32	10	445	50.6	6.47	55.71	15
P13667	Protein disulfide-isomerase A4 OS=Homo sapiens OX=9606 GN=PDIA4 PE=1 SV=2	66.881	23	14	29	14	645	72.9	5.07	66.43	14
P14314	Glucosidase 2 subunit beta OS=Homo sapiens OX=9606 GN=PRKCSH PE=1 SV=2	66.873	20	16	32	16	528	59.4	4.41	71.45	16
P02763	Alpha-1-acid glycoprotein 1 OS=Homo sapiens OX=9606 GN=ORM1 PE=1 SV=1	66.869	30	6	23	5	201	23.5	5.02	85.09	6
P31946	14-3-3 protein beta/alpha OS=Homo sapiens OX=9606 GN=YWHAB PE=1 SV=3	66.56	37	10	30	5	246	28.1	4.83	79.71	10
Q12913	Receptor-type tyrosine-protein phosphatase eta OS=Homo sapiens OX=9606 GN=PTPRJ PE=1 SV=3	66.1	11	10	20	10	1337	145.9	5.58	67.28	10
P05164	Myeloperoxidase OS=Homo sapiens OX=9606 GN=MPO PE=1 SV=1	65.976	26	18	37	14	745	83.8	8.97	87.06	18
P06744	Glucose-6-phosphate isomerase OS=Homo sapiens OX=9606 GN=GPI PE=1 SV=4	65.65	24	13	28	13	558	63.1	8.32	73.42	13
P68371	Tubulin beta-4B chain OS=Homo sapiens OX=9606 GN=TUBB4B PE=1 SV=1	65.241	31	11	24	2	445	49.8	4.89	70.34	11
Q14847	LIM and SH3 domain protein 1 OS=Homo sapiens OX=9606 GN=LASP1 PE=1 SV=2	64.02	54	12	31	12	261	29.7	7.05	82.38	12
P29401	Transketolase OS=Homo sapiens OX=9606 GN=TKT PE=1 SV=3	63.744	24	11	24	11	623	67.8	7.66	60.61	11
Q15555	Microtubule-associated protein RP/EB family member 2 OS=Homo sapiens OX=9606 GN=MAPRE2 PE=1 SV=1	63.228	35	11	24	11	327	37	5.57	69.94	11
P01042-2	Isoform LMW of Kininogen-1 OS=Homo sapiens OX=9606 GN=KNG1	63.086	30	11	22	1	427	47.9	6.65	54.62	11
Q6UWP8	Suprabasin OS=Homo sapiens OX=9606 GN=SBSN PE=1 SV=2	62.497	27	7	19	7	590	60.5	7.01	53.3	7
P11171	Protein 4.1 OS=Homo sapiens OX=9606 GN=EPB41 PE=1 SV=4	62.272	17	12	30	12	864	97	5.58	83.13	12
P02766	Transthyretin OS=Homo sapiens OX=9606 GN=TTR PE=1 SV=1	62.152	49	5	14	5	147	15.9	5.76	65.98	5
P05155	Plasma protease C1 inhibitor OS=Homo sapiens OX=9606 GN=SERPING1 PE=1 SV=2	60.84	22	11	24	11	500	55.1	6.55	71.59	11
P27918	Properdin OS=Homo sapiens OX=9606 GN=CFP PE=1 SV=2	60.836	26	9	20	9	469	51.2	7.9	53.43	9
P62258	14-3-3 protein epsilon OS=Homo sapiens OX=9606 GN=YWHAE PE=1 SV=1	60.307	41	11	28	9	255	29.2	4.74	80.5	11
P27105	Stomatin OS=Homo sapiens OX=9606 GN=STOM PE=1 SV=3	59.899	37	9	25	9	288	31.7	7.88	65.64	9
P23229-6	Isoform Alpha-6X1X2A of Integrin alpha-6 OS=Homo sapiens OX=9606 GN=ITGA6	59.694	10	11	21	11	1112	124	6.61	50.41	11
O43852	Calumenin OS=Homo sapiens OX=9606 GN=CALU PE=1 SV=2	59.633	28	9	21	9	315	37.1	4.64	53.4	9
P01011	Alpha-1-antichymotrypsin OS=Homo sapiens OX=9606 GN=SERPINA3 PE=1 SV=2	59.595	25	13	25	13	423	47.6	5.52	55.73	13
P48059	LIM and senescent cell antigen-like-containing domain protein 1 OS=Homo sapiens OX=9606 GN=LIMS1 PE=1 SV=4	59.541	45	14	28	14	325	37.2	8.05	63.62	14
Q9UNZ2	NSFL1 cofactor p47 OS=Homo sapiens OX=9606 GN=NSFL1C PE=1 SV=2	59.296	40	10	20	10	370	40.5	5.1	56.55	10
P12259	Coagulation factor V OS=Homo sapiens OX=9606 GN=F5 PE=1 SV=4	58.902	7	14	26	14	2224	251.5	6.05	54.71	14
Q08397	Lysyl oxidase homolog 1 OS=Homo sapiens OX=9606 GN=LOXL1 PE=1 SV=2	58.266	28	10	28	10	574	63.1	7.52	67.57	10
Q16181	Septin-7 OS=Homo sapiens OX=9606 GN=SEPTIN7 PE=1 SV=2	58.051	22	13	24	13	437	50.6	8.63	55.43	13
P50851-2	Isoform 2 of Lipopolysaccharide-responsive and beige-like anchor protein OS=Homo sapiens OX=9606 GN=LRBA	58.043	5	12	20	12	2851	317.5	5.57	51.16	12
O15143	Actin-related protein 2/3 complex subunit 1B OS=Homo sapiens OX=9606 GN=ARPC1B PE=1 SV=3	57.077	26	9	20	9	372	40.9	8.35	59.19	9
Q71U36	Tubulin alpha-1A chain OS=Homo sapiens OX=9606 GN=TUBA1A PE=1 SV=1	56.816	30	11	26	2	451	50.1	5.06	65.39	11
Q06830	Peroxiredoxin-1 OS=Homo sapiens OX=9606 GN=PRDX1 PE=1 SV=1	56.75	61	12	27	9	199	22.1	8.13	54.85	12
P19827	Inter-alpha-trypsin inhibitor heavy chain H1 OS=Homo sapiens OX=9606 GN=ITIH1 PE=1 SV=3	56.442	15	10	20	10	911	101.3	6.79	59.16	10
Q14677	Clathrin interactor 1 OS=Homo sapiens OX=9606 GN=CLINT1 PE=1 SV=1	56.21	25	15	29	15	625	68.2	6.42	54.13	15
P04004	Vitronectin OS=Homo sapiens OX=9606 GN=VTN PE=1 SV=1	56.142	19	10	32	10	478	54.3	5.8	82.73	10
P68366	Tubulin alpha-4A chain OS=Homo sapiens OX=9606 GN=TUBA4A PE=1 SV=1	55.95	26	11	27	2	448	49.9	5.06	68.55	11
Q9Y6C2	EMILIN-1 OS=Homo sapiens OX=9606 GN=EMILIN1 PE=1 SV=3	55.411	15	11	20	11	1016	106.6	5.17	46.91	11
P37837	Transaldolase OS=Homo sapiens OX=9606 GN=TALDO1 PE=1 SV=2	54.593	34	14	25	14	337	37.5	6.81	62.29	14
P16109	P-selectin OS=Homo sapiens OX=9606 GN=SELP PE=1 SV=3	54.565	12	11	22	11	830	90.8	6.6	49.84	11
P04083	Annexin A1 OS=Homo sapiens OX=9606 GN=ANXA1 PE=1 SV=2	54.499	34	10	20	10	346	38.7	7.02	55.12	10
P19823	Inter-alpha-trypsin inhibitor heavy chain H2 OS=Homo sapiens OX=9606 GN=ITIH2 PE=1 SV=2	54.365	15	13	28	13	946	106.4	6.86	58.99	13
Q13576	Ras GTPase-activating-like protein IQGAP2 OS=Homo sapiens OX=9606 GN=IQGAP2 PE=1 SV=4	54.324	13	15	26	15	1575	180.5	5.64	56.69	15
P31948	Stress-induced-phosphoprotein 1 OS=Homo sapiens OX=9606 GN=STIP1 PE=1 SV=1	53.468	28	19	36	19	543	62.6	6.8	70.86	19
Q5JSH3	WD repeat-containing protein 44 OS=Homo sapiens OX=9606 GN=WDR44 PE=1 SV=1	53.403	15	12	19	12	913	101.3	5.45	47.18	12
P11215	Integrin alpha-M OS=Homo sapiens OX=9606 GN=ITGAM PE=1 SV=2	53.004	13	14	27	14	1152	127.1	7.23	55.08	14
P33241	Lymphocyte-specific protein 1 OS=Homo sapiens OX=9606 GN=LSP1 PE=1 SV=1	52.742	32	8	16	8	339	37.2	4.74	53.76	8
O15144	Actin-related protein 2/3 complex subunit 2 OS=Homo sapiens OX=9606 GN=ARPC2 PE=1 SV=1	52.725	30	10	23	10	300	34.3	7.36	65.33	10
P11678	Eosinophil peroxidase OS=Homo sapiens OX=9606 GN=EPX PE=1 SV=2	52.724	18	17	33	13	715	81	10.29	69.51	17
P11413	Glucose-6-phosphate 1-dehydrogenase OS=Homo sapiens OX=9606 GN=G6PD PE=1 SV=4	52.682	33	19	38	19	515	59.2	6.84	71.52	19
P00491	Purine nucleoside phosphorylase OS=Homo sapiens OX=9606 GN=PNP PE=1 SV=2	52.643	43	10	20	10	289	32.1	6.95	57.96	10
P02760	Protein AMBP OS=Homo sapiens OX=9606 GN=AMBP PE=1 SV=1	52.331	30	9	21	9	352	39	6.25	51.39	9
P18669	Phosphoglycerate mutase 1 OS=Homo sapiens OX=9606 GN=PGAM1 PE=1 SV=2	52.223	37	7	18	7	254	28.8	7.18	49.74	7
P55072	Transitional endoplasmic reticulum ATPase OS=Homo sapiens OX=9606 GN=VCP PE=1 SV=4	52.211	22	16	25	16	806	89.3	5.26	48.98	16
P16615	Sarcoplasmic/endoplasmic reticulum calcium ATPase 2 OS=Homo sapiens OX=9606 GN=ATP2A2 PE=1 SV=1	52.097	12	12	21	8	1042	114.7	5.34	49.42	12
P07384	Calpain-1 catalytic subunit OS=Homo sapiens OX=9606 GN=CAPN1 PE=1 SV=1	51.892	17	13	30	13	714	81.8	5.67	77.86	13
P14317	Hematopoietic lineage cell-specific protein OS=Homo sapiens OX=9606 GN=HCLS1 PE=1 SV=3	51.843	21	10	24	10	486	54	4.81	64.07	10
O60610	Protein diaphanous homolog 1 OS=Homo sapiens OX=9606 GN=DIAPH1 PE=1 SV=2	51.822	12	16	29	16	1272	141.3	5.41	52.89	16
P04264	Keratin, type II cytoskeletal 1 OS=Homo sapiens OX=9606 GN=KRT1 PE=1 SV=6	51.772	17	12	21	10	644	66	8.12	55.17	12
P06576	ATP synthase subunit beta, mitochondrial OS=Homo sapiens OX=9606 GN=ATP5F1B PE=1 SV=3	51.742	19	8	15	8	529	56.5	5.4	44.13	8
P07195	L-lactate dehydrogenase B chain OS=Homo sapiens OX=9606 GN=LDHB PE=1 SV=2	51.718	28	9	21	8	334	36.6	6.05	48.1	9
P0DP25	Calmodulin-3 OS=Homo sapiens OX=9606 GN=CALM3 PE=1 SV=1	51.268	37	8	19	8	149	16.8	4.22	51.32	8
P07737	Profilin-1 OS=Homo sapiens OX=9606 GN=PFN1 PE=1 SV=2	51.137	60	8	21	8	140	15	8.27	63.53	8
P78371	T-complex protein 1 subunit beta OS=Homo sapiens OX=9606 GN=CCT2 PE=1 SV=4	51.058	18	8	17	8	535	57.5	6.46	39.9	8
P51659	Peroxisomal multifunctional enzyme type 2 OS=Homo sapiens OX=9606 GN=HSD17B4 PE=1 SV=3	50.701	12	7	16	7	736	79.6	8.84	42.05	7
P61224	Ras-related protein Rap-1b OS=Homo sapiens OX=9606 GN=RAP1B PE=1 SV=1	50.567	38	9	22	9	184	20.8	5.78	58.71	9
P02790	Hemopexin OS=Homo sapiens OX=9606 GN=HPX PE=1 SV=2	50.408	26	12	32	12	462	51.6	7.02	80.93	12
P02753	Retinol-binding protein 4 OS=Homo sapiens OX=9606 GN=RBP4 PE=1 SV=3	49.928	49	8	34	8	201	23	6.07	97.74	8
Q32MZ4-3	Isoform 3 of Leucine-rich repeat flightless-interacting protein 1 OS=Homo sapiens OX=9606 GN=LRRFIP1	49.476	19	13	22	13	752	82.6	4.61	33.45	13
P61106	Ras-related protein Rab-14 OS=Homo sapiens OX=9606 GN=RAB14 PE=1 SV=4	49.17	54	9	17	9	215	23.9	6.21	48.99	9
Q13586	Stromal interaction molecule 1 OS=Homo sapiens OX=9606 GN=STIM1 PE=1 SV=3	49.152	14	8	20	8	685	77.4	6.67	48.1	8
P52907	F-actin-capping protein subunit alpha-1 OS=Homo sapiens OX=9606 GN=CAPZA1 PE=1 SV=3	48.522	36	8	16	8	286	32.9	5.69	35.6	8
P0DMV9	Heat shock 70 kDa protein 1B OS=Homo sapiens OX=9606 GN=HSPA1B PE=1 SV=1	48.257	14	9	22	4	641	70	5.66	57.28	9
P62491	Ras-related protein Rab-11A OS=Homo sapiens OX=9606 GN=RAB11A PE=1 SV=3	48.099	41	9	19	9	216	24.4	6.57	55.76	9
P50552	Vasodilator-stimulated phosphoprotein OS=Homo sapiens OX=9606 GN=VASP PE=1 SV=3	47.93	32	11	21	11	380	39.8	8.94	46.16	11
Q9NY65	Tubulin alpha-8 chain OS=Homo sapiens OX=9606 GN=TUBA8 PE=1 SV=1	47.886	21	8	21	2	449	50.1	5.06	60.99	8
P47756-2	Isoform 2 of F-actin-capping protein subunit beta OS=Homo sapiens OX=9606 GN=CAPZB	47.451	37	10	21	10	272	30.6	6	53.11	10
P07738	Bisphosphoglycerate mutase OS=Homo sapiens OX=9606 GN=BPGM PE=1 SV=2	47.204	29	7	17	7	259	30	6.54	47.69	7
O75636	Ficolin-3 OS=Homo sapiens OX=9606 GN=FCN3 PE=1 SV=2	47.121	29	9	20	9	299	32.9	6.67	62.01	9
Q9ULV4	Coronin-1C OS=Homo sapiens OX=9606 GN=CORO1C PE=1 SV=1	46.342	15	11	22	11	474	53.2	7.08	58.55	11
O15117-3	Isoform 3 of FYN-binding protein 1 OS=Homo sapiens OX=9606 GN=FYB1	45.619	16	10	20	10	839	91.6	6.9	52.61	10
P00746	Complement factor D OS=Homo sapiens OX=9606 GN=CFD PE=1 SV=5	45.433	32	7	15	7	253	27	7.71	33.67	7
Q9H0U4	Ras-related protein Rab-1B OS=Homo sapiens OX=9606 GN=RAB1B PE=1 SV=1	45.146	50	9	20	4	201	22.2	5.73	48.62	9
P61160	Actin-related protein 2 OS=Homo sapiens OX=9606 GN=ACTR2 PE=1 SV=1	45.076	24	8	16	8	394	44.7	6.74	40.83	8
P68104	Elongation factor 1-alpha 1 OS=Homo sapiens OX=9606 GN=EEF1A1 PE=1 SV=1	44.906	20	9	20	9	462	50.1	9.01	57.17	9
Q13642-1	Isoform 1 of Four and a half LIM domains protein 1 OS=Homo sapiens OX=9606 GN=FHL1	44.73	35	10	23	10	280	31.9	8.32	52.2	10
P04179	Superoxide dismutase [Mn], mitochondrial OS=Homo sapiens OX=9606 GN=SOD2 PE=1 SV=3	44.48	40	9	19	9	222	24.7	8.25	56.28	9
P00441	Superoxide dismutase [Cu-Zn] OS=Homo sapiens OX=9606 GN=SOD1 PE=1 SV=2	44.365	43	4	9	4	154	15.9	6.13	39.02	4
P50990	T-complex protein 1 subunit theta OS=Homo sapiens OX=9606 GN=CCT8 PE=1 SV=4	44.356	19	11	22	11	548	59.6	5.6	53.91	11
Q6IBS0	Twinfilin-2 OS=Homo sapiens OX=9606 GN=TWF2 PE=1 SV=2	44.086	36	10	17	9	349	39.5	6.84	39.18	10
P07358	Complement component C8 beta chain OS=Homo sapiens OX=9606 GN=C8B PE=1 SV=3	43.906	16	9	18	9	591	67	8.13	38.05	9
P01889	HLA class I histocompatibility antigen, B alpha chain OS=Homo sapiens OX=9606 GN=HLA-B PE=1 SV=3	43.816	24	6	12	4	362	40.4	5.85	36.56	6
P60174	Triosephosphate isomerase OS=Homo sapiens OX=9606 GN=TPI1 PE=1 SV=4	43.63	38	8	14	8	249	26.7	6.9	33.77	8
P07357	Complement component C8 alpha chain OS=Homo sapiens OX=9606 GN=C8A PE=1 SV=2	43.607	21	10	20	10	584	65.1	6.47	40.5	10
P22692	Insulin-like growth factor-binding protein 4 OS=Homo sapiens OX=9606 GN=IGFBP4 PE=1 SV=2	43.491	28	6	15	6	258	27.9	7.15	47.09	6
P06454	Prothymosin alpha OS=Homo sapiens OX=9606 GN=PTMA PE=1 SV=2	43.416	27	5	14	5	111	12.2	3.78	38.66	5
O00187	Mannan-binding lectin serine protease 2 OS=Homo sapiens OX=9606 GN=MASP2 PE=1 SV=4	42.952	14	9	20	9	686	75.7	5.63	53.54	9
P80188	Neutrophil gelatinase-associated lipocalin OS=Homo sapiens OX=9606 GN=LCN2 PE=1 SV=2	42.891	33	5	14	5	198	22.6	8.91	39.87	5
Q0VD83	Apolipoprotein B receptor OS=Homo sapiens OX=9606 GN=APOBR PE=1 SV=3	42.86	10	8	15	8	1097	115.6	4.4	29.85	8
P61981	14-3-3 protein gamma OS=Homo sapiens OX=9606 GN=YWHAG PE=1 SV=2	42.558	36	10	23	7	247	28.3	4.89	52.61	10
P01876	Immunoglobulin heavy constant alpha 1 OS=Homo sapiens OX=9606 GN=IGHA1 PE=1 SV=2	42.536	35	10	22	6	353	37.6	6.51	68.09	10
P63241	Eukaryotic translation initiation factor 5A-1 OS=Homo sapiens OX=9606 GN=EIF5A PE=1 SV=2	42.214	40	8	15	8	154	16.8	5.24	40.26	8
P78417	Glutathione S-transferase omega-1 OS=Homo sapiens OX=9606 GN=GSTO1 PE=1 SV=2	42.042	37	12	24	12	241	27.5	6.6	60.76	12
P35241	Radixin OS=Homo sapiens OX=9606 GN=RDX PE=1 SV=1	41.761	11	11	24	3	583	68.5	6.37	56.38	11
Q05209	Tyrosine-protein phosphatase non-receptor type 12 OS=Homo sapiens OX=9606 GN=PTPN12 PE=1 SV=3	41.644	13	8	15	8	780	88.1	5.62	40.85	8
Q16819	Meprin A subunit alpha OS=Homo sapiens OX=9606 GN=MEP1A PE=1 SV=2	41.165	7	3	10	3	746	84.4	5.72	39.96	3
P02775	Platelet basic protein OS=Homo sapiens OX=9606 GN=PPBP PE=1 SV=3	41.016	44	6	15	6	128	13.9	8.79	48.9	6
O00299	Chloride intracellular channel protein 1 OS=Homo sapiens OX=9606 GN=CLIC1 PE=1 SV=4	40.227	41	7	15	7	241	26.9	5.17	44.9	7
O14745	Na(+)/H(+) exchange regulatory cofactor NHE-RF1 OS=Homo sapiens OX=9606 GN=SLC9A3R1 PE=1 SV=4	40.225	26	10	17	10	358	38.8	5.77	28.6	10
Q16799	Reticulon-1 OS=Homo sapiens OX=9606 GN=RTN1 PE=1 SV=1	40.201	13	7	16	7	776	83.6	4.69	37.42	7
Q14254	Flotillin-2 OS=Homo sapiens OX=9606 GN=FLOT2 PE=1 SV=2	40.187	26	11	19	11	428	47	5.25	47.7	11
O14672	Disintegrin and metalloproteinase domain-containing protein 10 OS=Homo sapiens OX=9606 GN=ADAM10 PE=1 SV=1	40.098	12	6	11	6	748	84.1	7.77	29.96	6
Q15691	Microtubule-associated protein RP/EB family member 1 OS=Homo sapiens OX=9606 GN=MAPRE1 PE=1 SV=3	40.048	31	6	12	6	268	30	5.14	36.26	6
P00558	Phosphoglycerate kinase 1 OS=Homo sapiens OX=9606 GN=PGK1 PE=1 SV=3	39.934	18	7	16	7	417	44.6	8.1	42.02	7
Q13464	Rho-associated protein kinase 1 OS=Homo sapiens OX=9606 GN=ROCK1 PE=1 SV=1	39.745	9	12	19	10	1354	158.1	5.9	38.71	12
Q9NZN3	EH domain-containing protein 3 OS=Homo sapiens OX=9606 GN=EHD3 PE=1 SV=2	38.909	16	8	18	5	535	60.8	6.57	43.94	8
P14543	Nidogen-1 OS=Homo sapiens OX=9606 GN=NID1 PE=1 SV=3	38.661	9	10	19	10	1247	136.3	5.29	44.77	10
Q99497	Parkinson disease protein 7 OS=Homo sapiens OX=9606 GN=PARK7 PE=1 SV=2	38.628	52	9	16	9	189	19.9	6.79	41.07	9
P05067	Amyloid-beta precursor protein OS=Homo sapiens OX=9606 GN=APP PE=1 SV=3	38.197	15	12	18	12	770	86.9	4.82	38.13	12
P42566	Epidermal growth factor receptor substrate 15 OS=Homo sapiens OX=9606 GN=EPS15 PE=1 SV=2	38.095	13	9	12	9	896	98.6	4.64	22.2	9
P27348	14-3-3 protein theta OS=Homo sapiens OX=9606 GN=YWHAQ PE=1 SV=1	38.013	22	6	20	2	245	27.7	4.78	50.9	6
Q96HC4	PDZ and LIM domain protein 5 OS=Homo sapiens OX=9606 GN=PDLIM5 PE=1 SV=5	37.971	24	10	16	10	596	63.9	8.21	32.47	10
P05109	Protein S100-A8 OS=Homo sapiens OX=9606 GN=S100A8 PE=1 SV=1	37.81	62	8	21	8	93	10.8	7.03	58.57	8
P05556	Integrin beta-1 OS=Homo sapiens OX=9606 GN=ITGB1 PE=1 SV=2	37.75	14	11	21	11	798	88.4	5.39	42.99	11
P61158	Actin-related protein 3 OS=Homo sapiens OX=9606 GN=ACTR3 PE=1 SV=3	37.718	22	8	16	8	418	47.3	5.88	42.46	8
P48426-2	Isoform 2 of Phosphatidylinositol 5-phosphate 4-kinase type-2 alpha OS=Homo sapiens OX=9606 GN=PIP4K2A	37.602	26	8	16	8	347	39.8	6.21	39.41	8
Q13418	Integrin-linked protein kinase OS=Homo sapiens OX=9606 GN=ILK PE=1 SV=2	37.502	27	13	27	13	452	51.4	8.07	56.83	13
P30043	Flavin reductase (NADPH) OS=Homo sapiens OX=9606 GN=BLVRB PE=1 SV=3	37.44	28	4	12	4	206	22.1	7.65	49.11	4
Q9UNF0	Protein kinase C and casein kinase substrate in neurons protein 2 OS=Homo sapiens OX=9606 GN=PACSIN2 PE=1 SV=2	37.197	19	9	14	9	486	55.7	5.2	36.77	9
P80511	Protein S100-A12 OS=Homo sapiens OX=9606 GN=S100A12 PE=1 SV=2	37.059	47	5	10	5	92	10.6	6.25	41.31	5
Q9Y608-4	Isoform 4 of Leucine-rich repeat flightless-interacting protein 2 OS=Homo sapiens OX=9606 GN=LRRFIP2	36.547	19	8	19	8	424	48.3	5.41	45.01	8
P55145	Mesencephalic astrocyte-derived neurotrophic factor OS=Homo sapiens OX=9606 GN=MANF PE=1 SV=3	36.504	20	5	13	5	182	20.7	8.69	37.15	5
P29692	Elongation factor 1-delta OS=Homo sapiens OX=9606 GN=EEF1D PE=1 SV=5	36.411	26	5	11	1	281	31.1	5.01	29.2	5
P13747	HLA class I histocompatibility antigen, alpha chain E OS=Homo sapiens OX=9606 GN=HLA-E PE=1 SV=4	36.2	16	5	11	3	358	40	5.83	31.29	5
P51858	Hepatoma-derived growth factor OS=Homo sapiens OX=9606 GN=HDGF PE=1 SV=1	35.924	35	9	15	9	240	26.8	4.73	28.78	9
P52209	6-phosphogluconate dehydrogenase, decarboxylating OS=Homo sapiens OX=9606 GN=PGD PE=1 SV=3	35.898	20	10	18	10	483	53.1	7.23	44.63	10
Q9H4M9	EH domain-containing protein 1 OS=Homo sapiens OX=9606 GN=EHD1 PE=1 SV=2	35.712	15	8	17	5	534	60.6	6.83	45.9	8
P62820	Ras-related protein Rab-1A OS=Homo sapiens OX=9606 GN=RAB1A PE=1 SV=3	35.203	45	9	18	4	205	22.7	6.21	44.38	9
Q9UBC2	Epidermal growth factor receptor substrate 15-like 1 OS=Homo sapiens OX=9606 GN=EPS15L1 PE=1 SV=1	35.111	10	8	17	8	864	94.2	5.11	38.96	8
P31146	Coronin-1A OS=Homo sapiens OX=9606 GN=CORO1A PE=1 SV=4	35.101	21	9	19	9	461	51	6.68	43.41	9
P04792	Heat shock protein beta-1 OS=Homo sapiens OX=9606 GN=HSPB1 PE=1 SV=2	35.049	37	7	14	7	205	22.8	6.4	39.55	7
P33176	Kinesin-1 heavy chain OS=Homo sapiens OX=9606 GN=KIF5B PE=1 SV=1	34.884	10	10	16	10	963	109.6	6.51	27.52	10
P13645	Keratin, type I cytoskeletal 10 OS=Homo sapiens OX=9606 GN=KRT10 PE=1 SV=6	34.88	15	7	14	7	584	58.8	5.21	35.7	7
P19652	Alpha-1-acid glycoprotein 2 OS=Homo sapiens OX=9606 GN=ORM2 PE=1 SV=2	34.84	27	6	14	5	201	23.6	5.11	34.07	6
P12429	Annexin A3 OS=Homo sapiens OX=9606 GN=ANXA3 PE=1 SV=3	34.697	29	10	13	10	323	36.4	5.92	26.72	10
P08567	Pleckstrin OS=Homo sapiens OX=9606 GN=PLEK PE=1 SV=3	34.431	17	4	8	4	350	40.1	8.28	34.16	4
P50502	Hsc70-interacting protein OS=Homo sapiens OX=9606 GN=ST13 PE=1 SV=2	33.934	21	7	14	7	369	41.3	5.27	34.01	7
Q15746	Myosin light chain kinase, smooth muscle OS=Homo sapiens OX=9606 GN=MYLK PE=1 SV=4	33.876	7	9	18	9	1914	210.6	6.15	32.84	9
P09972	Fructose-bisphosphate aldolase C OS=Homo sapiens OX=9606 GN=ALDOC PE=1 SV=2	33.789	13	5	13	2	364	39.4	6.87	43.01	5
P48643	T-complex protein 1 subunit epsilon OS=Homo sapiens OX=9606 GN=CCT5 PE=1 SV=1	33.782	19	11	18	11	541	59.6	5.66	37.05	11
P12931	Proto-oncogene tyrosine-protein kinase Src OS=Homo sapiens OX=9606 GN=SRC PE=1 SV=3	33.771	16	8	15	6	536	59.8	7.42	36.41	8
Q9BXR6	Complement factor H-related protein 5 OS=Homo sapiens OX=9606 GN=CFHR5 PE=1 SV=1	33.433	18	10	20	10	569	64.4	7.06	43.2	10
P54578	Ubiquitin carboxyl-terminal hydrolase 14 OS=Homo sapiens OX=9606 GN=USP14 PE=1 SV=3	33.135	20	11	14	11	494	56	5.3	20.72	11
P04439	HLA class I histocompatibility antigen, A alpha chain OS=Homo sapiens OX=9606 GN=HLA-A PE=1 SV=2	33.126	18	5	10	4	365	40.8	6	35.02	5
P29350	Tyrosine-protein phosphatase non-receptor type 6 OS=Homo sapiens OX=9606 GN=PTPN6 PE=1 SV=1	33.088	17	10	19	10	595	67.5	7.78	44.18	10
P15311	Ezrin OS=Homo sapiens OX=9606 GN=EZR PE=1 SV=4	33.03	8	7	17	1	586	69.4	6.27	44.45	7
P24557	Thromboxane-A synthase OS=Homo sapiens OX=9606 GN=TBXAS1 PE=1 SV=3	32.978	14	6	13	6	533	60.5	7.62	34.57	6
P23588	Eukaryotic translation initiation factor 4B OS=Homo sapiens OX=9606 GN=EIF4B PE=1 SV=2	32.739	14	7	13	7	611	69.1	5.73	26.78	7
P04899	Guanine nucleotide-binding protein G(i) subunit alpha-2 OS=Homo sapiens OX=9606 GN=GNAI2 PE=1 SV=3	32.63	20	7	15	1	355	40.4	5.54	40.21	7
P51149	Ras-related protein Rab-7a OS=Homo sapiens OX=9606 GN=RAB7A PE=1 SV=1	32.466	46	9	16	9	207	23.5	6.7	36.36	9
P22392-2	Isoform 3 of Nucleoside diphosphate kinase B OS=Homo sapiens OX=9606 GN=NME2	32.458	44	8	18	8	267	30.1	8.92	37.8	8
Q06323	Proteasome activator complex subunit 1 OS=Homo sapiens OX=9606 GN=PSME1 PE=1 SV=1	32.129	29	7	16	7	249	28.7	6.02	34.17	7
Q16891	MICOS complex subunit MIC60 OS=Homo sapiens OX=9606 GN=IMMT PE=1 SV=1	32.059	10	7	14	7	758	83.6	6.48	29.65	7
P0DOY2	Immunoglobulin lambda constant 2 OS=Homo sapiens OX=9606 GN=IGLC2 PE=1 SV=1	31.863	42	3	12	2	106	11.3	7.24	33.95	3
P0DOX8	Immunoglobulin lambda-1 light chain OS=Homo sapiens OX=9606 PE=1 SV=1	31.68	28	5	17	4	216	22.8	6.76	42.03	5
P25311	Zinc-alpha-2-glycoprotein OS=Homo sapiens OX=9606 GN=AZGP1 PE=1 SV=2	31.234	23	7	15	7	298	34.2	6.05	29.86	7
P08133	Annexin A6 OS=Homo sapiens OX=9606 GN=ANXA6 PE=1 SV=3	31.183	15	11	19	11	673	75.8	5.6	22.22	11
P20073	Annexin A7 OS=Homo sapiens OX=9606 GN=ANXA7 PE=1 SV=3	31.166	20	9	16	9	488	52.7	5.68	37.25	9
Q92614	Unconventional myosin-XVIIIa OS=Homo sapiens OX=9606 GN=MYO18A PE=1 SV=3	30.778	4	7	10	7	2054	233	6.3	22.29	7
P31150	Rab GDP dissociation inhibitor alpha OS=Homo sapiens OX=9606 GN=GDI1 PE=1 SV=2	30.733	20	8	16	3	447	50.6	5.14	30.48	8
Q15084	Protein disulfide-isomerase A6 OS=Homo sapiens OX=9606 GN=PDIA6 PE=1 SV=1	30.632	20	7	16	7	440	48.1	5.08	33.98	7
Q9GZP4	PITH domain-containing protein 1 OS=Homo sapiens OX=9606 GN=PITHD1 PE=1 SV=1	30.238	33	5	10	5	211	24.2	5.74	20.65	5
P61204	ADP-ribosylation factor 3 OS=Homo sapiens OX=9606 GN=ARF3 PE=1 SV=2	30.215	36	6	14	5	181	20.6	7.43	33.55	6
P29692-3	Isoform 3 of Elongation factor 1-delta OS=Homo sapiens OX=9606 GN=EEF1D	30.161	27	5	11	1	257	28.5	4.92	24.27	5
O75369	Filamin-B OS=Homo sapiens OX=9606 GN=FLNB PE=1 SV=2	29.832	3	10	21	1	2602	278	5.73	44.42	10
Q9Y4L1	Hypoxia up-regulated protein 1 OS=Homo sapiens OX=9606 GN=HYOU1 PE=1 SV=1	29.734	10	9	12	9	999	111.3	5.22	19.08	9
O00194	Ras-related protein Rab-27B OS=Homo sapiens OX=9606 GN=RAB27B PE=1 SV=4	29.718	35	7	17	6	218	24.6	5.52	40.08	7
O60763	General vesicular transport factor p115 OS=Homo sapiens OX=9606 GN=USO1 PE=1 SV=2	29.485	12	7	12	7	962	107.8	4.91	26.48	7
P23284	Peptidyl-prolyl cis-trans isomerase B OS=Homo sapiens OX=9606 GN=PPIB PE=1 SV=2	29.469	34	9	19	9	216	23.7	9.41	31.87	9
P05107	Integrin beta-2 OS=Homo sapiens OX=9606 GN=ITGB2 PE=1 SV=2	29.455	7	5	10	5	769	84.7	6.95	24.22	5
P40227	T-complex protein 1 subunit zeta OS=Homo sapiens OX=9606 GN=CCT6A PE=1 SV=3	29.168	17	10	18	10	531	58	6.68	38.07	10
P50995	Annexin A11 OS=Homo sapiens OX=9606 GN=ANXA11 PE=1 SV=1	29.075	16	8	13	8	505	54.4	7.65	29.69	8
O75955	Flotillin-1 OS=Homo sapiens OX=9606 GN=FLOT1 PE=1 SV=3	28.928	19	9	15	9	427	47.3	7.49	33.11	9
Q04917	14-3-3 protein eta OS=Homo sapiens OX=9606 GN=YWHAH PE=1 SV=4	28.672	27	8	15	6	246	28.2	4.84	32.96	8
Q16775	Hydroxyacylglutathione hydrolase, mitochondrial OS=Homo sapiens OX=9606 GN=HAGH PE=1 SV=2	28.626	26	6	11	6	308	33.8	8.12	26.94	6
P08754	Guanine nucleotide-binding protein G(i) subunit alpha-3 OS=Homo sapiens OX=9606 GN=GNAI3 PE=1 SV=3	28.548	20	7	15	1	354	40.5	5.69	35.45	7
P01137	Transforming growth factor beta-1 proprotein OS=Homo sapiens OX=9606 GN=TGFB1 PE=1 SV=2	28.49	13	5	11	5	390	44.3	8.53	26.34	5
P00338	L-lactate dehydrogenase A chain OS=Homo sapiens OX=9606 GN=LDHA PE=1 SV=2	28.427	23	7	13	6	332	36.7	8.27	25.8	7
P34932	Heat shock 70 kDa protein 4 OS=Homo sapiens OX=9606 GN=HSPA4 PE=1 SV=4	28.384	12	8	14	8	840	94.3	5.19	26.55	8
P16452	Protein 4.2 OS=Homo sapiens OX=9606 GN=EPB42 PE=1 SV=3	28.351	12	8	16	8	691	77	8.09	31.36	8
P38646	Stress-70 protein, mitochondrial OS=Homo sapiens OX=9606 GN=HSPA9 PE=1 SV=2	28.122	12	8	14	7	679	73.6	6.16	22.09	8
P10809	60 kDa heat shock protein, mitochondrial OS=Homo sapiens OX=9606 GN=HSPD1 PE=1 SV=2	28.009	16	9	16	9	573	61	5.87	41.72	9
P80303	Nucleobindin-2 OS=Homo sapiens OX=9606 GN=NUCB2 PE=1 SV=3	27.908	11	4	6	4	420	50.2	5.12	20.28	4
P04196	Histidine-rich glycoprotein OS=Homo sapiens OX=9606 GN=HRG PE=1 SV=1	27.864	15	8	16	8	525	59.5	7.5	35.26	8
Q9NR12	PDZ and LIM domain protein 7 OS=Homo sapiens OX=9606 GN=PDLIM7 PE=1 SV=1	27.707	17	8	14	8	457	49.8	8.41	31.84	8
Q96C19	EF-hand domain-containing protein D2 OS=Homo sapiens OX=9606 GN=EFHD2 PE=1 SV=1	27.502	29	6	11	6	240	26.7	5.2	27.62	6
P58546	Myotrophin OS=Homo sapiens OX=9606 GN=MTPN PE=1 SV=2	27.274	47	4	7	4	118	12.9	5.52	19.05	4
P07451	Carbonic anhydrase 3 OS=Homo sapiens OX=9606 GN=CA3 PE=1 SV=3	26.844	23	5	12	5	260	29.5	7.34	26.34	5
P04632	Calpain small subunit 1 OS=Homo sapiens OX=9606 GN=CAPNS1 PE=1 SV=1	26.735	24	7	14	7	268	28.3	5.2	31.28	7
P09211	Glutathione S-transferase P OS=Homo sapiens OX=9606 GN=GSTP1 PE=1 SV=2	26.673	33	5	8	5	210	23.3	5.64	17.55	5
Q16543	Hsp90 co-chaperone Cdc37 OS=Homo sapiens OX=9606 GN=CDC37 PE=1 SV=1	26.418	13	6	12	6	378	44.4	5.25	26.13	6
P07359	Platelet glycoprotein Ib alpha chain OS=Homo sapiens OX=9606 GN=GP1BA PE=1 SV=2	26.252	10	6	15	6	652	71.5	6.29	34.87	6
P35237	Serpin B6 OS=Homo sapiens OX=9606 GN=SERPINB6 PE=1 SV=3	26.064	19	7	13	7	376	42.6	5.27	19	7
Q15019	Septin-2 OS=Homo sapiens OX=9606 GN=SEPTIN2 PE=1 SV=1	25.954	19	6	13	6	361	41.5	6.6	23.69	6
P11766	Alcohol dehydrogenase class-3 OS=Homo sapiens OX=9606 GN=ADH5 PE=1 SV=4	25.796	16	6	12	6	374	39.7	7.49	31.02	6
Q01524	Defensin-6 OS=Homo sapiens OX=9606 GN=DEFA6 PE=1 SV=1	25.723	57	4	7	4	100	11	5.38	26	4
P61006	Ras-related protein Rab-8A OS=Homo sapiens OX=9606 GN=RAB8A PE=1 SV=1	25.698	37	9	17	4	207	23.7	9.07	33.4	9
Q70J99	Protein unc-13 homolog D OS=Homo sapiens OX=9606 GN=UNC13D PE=1 SV=1	25.647	8	7	13	7	1090	123.2	6.65	29.9	7
P62805	Histone H4 OS=Homo sapiens OX=9606 GN=H4C1 PE=1 SV=2	25.38	39	4	11	4	103	11.4	11.36	31.17	4
O43665	Regulator of G-protein signaling 10 OS=Homo sapiens OX=9606 GN=RGS10 PE=1 SV=3	25.213	28	4	8	4	181	21.2	7.49	10.8	4
Q15363	Transmembrane emp24 domain-containing protein 2 OS=Homo sapiens OX=9606 GN=TMED2 PE=1 SV=1	25.064	18	4	10	4	201	22.7	5.17	26.44	4
P52565	Rho GDP-dissociation inhibitor 1 OS=Homo sapiens OX=9606 GN=ARHGDIA PE=1 SV=3	25.041	27	5	10	5	204	23.2	5.11	20.71	5
Q7LDG7	RAS guanyl-releasing protein 2 OS=Homo sapiens OX=9606 GN=RASGRP2 PE=1 SV=1	24.992	9	5	10	5	609	69.2	7.8	23.55	5
P11169	Solute carrier family 2, facilitated glucose transporter member 3 OS=Homo sapiens OX=9606 GN=SLC2A3 PE=1 SV=1	24.948	11	5	8	5	496	53.9	7.2	23.09	5
P13798	Acylamino-acid-releasing enzyme OS=Homo sapiens OX=9606 GN=APEH PE=1 SV=4	24.906	10	6	8	6	732	81.2	5.48	17.64	6
Q10567	AP-1 complex subunit beta-1 OS=Homo sapiens OX=9606 GN=AP1B1 PE=1 SV=2	24.765	9	7	11	7	949	104.6	5.06	18.56	7
Q8TC12	Retinol dehydrogenase 11 OS=Homo sapiens OX=9606 GN=RDH11 PE=1 SV=2	24.705	12	3	7	3	318	35.4	8.82	20.2	3
Q13094	Lymphocyte cytosolic protein 2 OS=Homo sapiens OX=9606 GN=LCP2 PE=1 SV=1	24.698	13	7	12	7	533	60.2	6.27	26.17	7
P08575	Receptor-type tyrosine-protein phosphatase C OS=Homo sapiens OX=9606 GN=PTPRC PE=1 SV=3	24.48	5	5	12	5	1306	147.4	6.15	21.19	5
Q9P2E9	Ribosome-binding protein 1 OS=Homo sapiens OX=9606 GN=RRBP1 PE=1 SV=5	24.256	9	10	15	10	1410	152.4	8.6	19.27	10
P30085	UMP-CMP kinase OS=Homo sapiens OX=9606 GN=CMPK1 PE=1 SV=3	24.225	29	6	12	6	196	22.2	5.57	16.85	6
P10645	Chromogranin-A OS=Homo sapiens OX=9606 GN=CHGA PE=1 SV=7	24.097	23	5	7	5	457	50.7	4.6	17.14	5
P02654	Apolipoprotein C-I OS=Homo sapiens OX=9606 GN=APOC1 PE=1 SV=1	23.968	35	5	14	5	83	9.3	8.47	36.5	5
Q96C24	Synaptotagmin-like protein 4 OS=Homo sapiens OX=9606 GN=SYTL4 PE=1 SV=2	23.962	13	7	13	7	671	76	8.98	24.53	7
P50148	Guanine nucleotide-binding protein G(q) subunit alpha OS=Homo sapiens OX=9606 GN=GNAQ PE=1 SV=4	23.951	19	8	13	4	359	42.1	5.68	20.18	8
Q01813	ATP-dependent 6-phosphofructokinase, platelet type OS=Homo sapiens OX=9606 GN=PFKP PE=1 SV=2	23.933	8	5	9	3	784	85.5	7.55	20.37	5
P62987	Ubiquitin-60S ribosomal protein L40 OS=Homo sapiens OX=9606 GN=UBA52 PE=1 SV=2	23.731	37	5	18	5	128	14.7	9.83	32.32	5
P0DOX2	Immunoglobulin alpha-2 heavy chain OS=Homo sapiens OX=9606 PE=1 SV=2	23.629	15	7	13	2	455	48.9	6.67	33.03	7
Q13867	Bleomycin hydrolase OS=Homo sapiens OX=9606 GN=BLMH PE=1 SV=1	23.529	12	4	8	4	455	52.5	6.27	17.67	4
P20742	Pregnancy zone protein OS=Homo sapiens OX=9606 GN=PZP PE=1 SV=4	23.493	4	6	12	2	1482	163.8	6.38	20.18	6
Q9P1Z2	Calcium-binding and coiled-coil domain-containing protein 1 OS=Homo sapiens OX=9606 GN=CALCOCO1 PE=1 SV=2	23.491	12	6	11	6	691	77.3	4.82	19.62	6
Q15365	Poly(rC)-binding protein 1 OS=Homo sapiens OX=9606 GN=PCBP1 PE=1 SV=2	23.415	24	6	10	3	356	37.5	7.09	22.44	6
Q7KZF4	Staphylococcal nuclease domain-containing protein 1 OS=Homo sapiens OX=9606 GN=SND1 PE=1 SV=1	23.371	7	6	9	6	910	101.9	7.17	20.41	6
Q9Y6F6-1	Isoform 1 of Inositol 1,4,5-triphosphate receptor associated 1 OS=Homo sapiens OX=9606 GN=IRAG1	23.341	10	7	10	7	885	96.1	5.58	15.89	7
P62826	GTP-binding nuclear protein Ran OS=Homo sapiens OX=9606 GN=RAN PE=1 SV=3	23.258	39	7	11	7	216	24.4	7.49	23.3	7
P35527	Keratin, type I cytoskeletal 9 OS=Homo sapiens OX=9606 GN=KRT9 PE=1 SV=3	22.996	14	6	10	6	623	62	5.24	19.65	6
Q14697	Neutral alpha-glucosidase AB OS=Homo sapiens OX=9606 GN=GANAB PE=1 SV=3	22.746	8	9	13	9	944	106.8	6.14	29.37	9
P37802	Transgelin-2 OS=Homo sapiens OX=9606 GN=TAGLN2 PE=1 SV=3	22.742	31	6	11	6	199	22.4	8.25	30.86	6
P09496-2	Isoform Non-brain of Clathrin light chain A OS=Homo sapiens OX=9606 GN=CLTA	22.61	28	6	11	6	218	23.6	4.53	21.48	6
P31997	Carcinoembryonic antigen-related cell adhesion molecule 8 OS=Homo sapiens OX=9606 GN=CEACAM8 PE=1 SV=2	22.53	17	4	8	4	349	38.1	7.39	12.57	4
Q14203	Dynactin subunit 1 OS=Homo sapiens OX=9606 GN=DCTN1 PE=1 SV=3	22.495	5	8	14	8	1278	141.6	5.81	27.35	8
P23142	Fibulin-1 OS=Homo sapiens OX=9606 GN=FBLN1 PE=1 SV=4	22.478	8	4	6	4	703	77.2	5.22	15.72	4
Q8WWA1	Transmembrane protein 40 OS=Homo sapiens OX=9606 GN=TMEM40 PE=1 SV=2	22.406	18	3	7	3	233	25.5	5.59	19.03	3
O00139-2	Isoform 2 of Kinesin-like protein KIF2A OS=Homo sapiens OX=9606 GN=KIF2A	22.184	10	5	8	5	660	75	6.4	15.89	5
P61026	Ras-related protein Rab-10 OS=Homo sapiens OX=9606 GN=RAB10 PE=1 SV=1	22.083	28	7	14	5	200	22.5	8.38	25.15	7
Q9UL25	Ras-related protein Rab-21 OS=Homo sapiens OX=9606 GN=RAB21 PE=1 SV=3	21.927	19	3	6	3	225	24.3	7.94	18.02	3
P30086	Phosphatidylethanolamine-binding protein 1 OS=Homo sapiens OX=9606 GN=PEBP1 PE=1 SV=3	21.917	30	4	8	4	187	21	7.53	20.09	4
P61978	Heterogeneous nuclear ribonucleoprotein K OS=Homo sapiens OX=9606 GN=HNRNPK PE=1 SV=1	21.903	16	6	9	6	463	50.9	5.54	16.98	6
P02743	Serum amyloid P-component OS=Homo sapiens OX=9606 GN=APCS PE=1 SV=2	21.655	25	6	13	6	223	25.4	6.54	34.59	6
Q13200	26S proteasome non-ATPase regulatory subunit 2 OS=Homo sapiens OX=9606 GN=PSMD2 PE=1 SV=3	21.651	8	7	11	7	908	100.1	5.2	25.51	7
Q27J81	Inverted formin-2 OS=Homo sapiens OX=9606 GN=INF2 PE=1 SV=2	21.644	7	6	9	6	1249	135.5	5.38	19.96	6
P13796	Plastin-2 OS=Homo sapiens OX=9606 GN=LCP1 PE=1 SV=6	21.607	10	5	8	5	627	70.2	5.43	18.82	5
Q15833	Syntaxin-binding protein 2 OS=Homo sapiens OX=9606 GN=STXBP2 PE=1 SV=2	21.604	11	5	9	5	593	66.4	6.55	18.76	5
O75558	Syntaxin-11 OS=Homo sapiens OX=9606 GN=STX11 PE=1 SV=1	21.597	19	5	8	5	287	33.2	6.55	18.23	5
P21926	CD9 antigen OS=Homo sapiens OX=9606 GN=CD9 PE=1 SV=4	21.492	13	5	12	5	228	25.4	7.15	23.07	5
P00734	Prothrombin OS=Homo sapiens OX=9606 GN=F2 PE=1 SV=2	21.463	9	4	7	4	622	70	5.9	16.86	4
P26641	Elongation factor 1-gamma OS=Homo sapiens OX=9606 GN=EEF1G PE=1 SV=3	21.459	12	7	12	7	437	50.1	6.67	26.44	7
P05546	Heparin cofactor 2 OS=Homo sapiens OX=9606 GN=SERPIND1 PE=1 SV=3	21.332	13	6	13	6	499	57	6.9	24.91	6
P62328	Thymosin beta-4 OS=Homo sapiens OX=9606 GN=TMSB4X PE=1 SV=2	21.323	77	5	12	5	44	5.1	5.06	17.77	5
P08311	Cathepsin G OS=Homo sapiens OX=9606 GN=CTSG PE=1 SV=2	21.276	15	5	12	5	255	28.8	11.19	24.58	5
Q93052	Lipoma-preferred partner OS=Homo sapiens OX=9606 GN=LPP PE=1 SV=1	21.266	17	5	7	5	612	65.7	7.37	16.41	5
P26583	High mobility group protein B2 OS=Homo sapiens OX=9606 GN=HMGB2 PE=1 SV=2	21.198	20	4	9	4	209	24	7.81	24.15	4
Q86VS8	Protein Hook homolog 3 OS=Homo sapiens OX=9606 GN=HOOK3 PE=1 SV=2	20.957	8	5	7	5	718	83.1	5.17	11.99	5
Q14019	Coactosin-like protein OS=Homo sapiens OX=9606 GN=COTL1 PE=1 SV=3	20.952	28	7	18	7	142	15.9	5.67	33.47	7
Q92530	Proteasome inhibitor PI31 subunit OS=Homo sapiens OX=9606 GN=PSMF1 PE=1 SV=2	20.904	15	4	8	4	271	29.8	5.74	19.98	4
P50402	Emerin OS=Homo sapiens OX=9606 GN=EMD PE=1 SV=1	20.874	24	5	8	5	254	29	5.5	18.89	5
P09104	Gamma-enolase OS=Homo sapiens OX=9606 GN=ENO2 PE=1 SV=3	20.661	11	4	8	2	434	47.2	5.03	17.75	4
P20340	Ras-related protein Rab-6A OS=Homo sapiens OX=9606 GN=RAB6A PE=1 SV=3	20.59	28	6	10	1	208	23.6	5.54	15.57	6
P28300	Protein-lysine 6-oxidase OS=Homo sapiens OX=9606 GN=LOX PE=1 SV=2	20.417	10	3	8	3	417	46.9	8.09	21.22	3
Q14974	Importin subunit beta-1 OS=Homo sapiens OX=9606 GN=KPNB1 PE=1 SV=2	20.409	4	2	6	2	876	97.1	4.78	13.92	2
O76074	cGMP-specific 3',5'-cyclic phosphodiesterase OS=Homo sapiens OX=9606 GN=PDE5A PE=1 SV=2	20.398	6	5	10	5	875	99.9	6.09	21.63	5
P16949	Stathmin OS=Homo sapiens OX=9606 GN=STMN1 PE=1 SV=3	20.196	38	8	13	8	149	17.3	5.97	24.41	8
P40926	Malate dehydrogenase, mitochondrial OS=Homo sapiens OX=9606 GN=MDH2 PE=1 SV=3	20.169	18	6	12	6	338	35.5	8.68	24.18	6
P55209	Nucleosome assembly protein 1-like 1 OS=Homo sapiens OX=9606 GN=NAP1L1 PE=1 SV=1	20.16	7	2	6	1	391	45.3	4.46	22.09	2
Q92619	Rho GTPase-activating protein 45 OS=Homo sapiens OX=9606 GN=ARHGAP45 PE=1 SV=2	20.146	7	6	11	6	1136	124.5	6.1	21.14	6
Q9NTK5	Obg-like ATPase 1 OS=Homo sapiens OX=9606 GN=OLA1 PE=1 SV=2	20.005	11	4	9	4	396	44.7	7.81	21.72	4
O95197	Reticulon-3 OS=Homo sapiens OX=9606 GN=RTN3 PE=1 SV=2	19.946	6	3	7	3	1032	112.5	4.96	18.74	3
Q9NRW1	Ras-related protein Rab-6B OS=Homo sapiens OX=9606 GN=RAB6B PE=1 SV=1	19.809	33	7	11	2	208	23.4	5.53	17.79	7
P02656	Apolipoprotein C-III OS=Homo sapiens OX=9606 GN=APOC3 PE=1 SV=1	19.707	34	3	12	3	99	10.8	5.41	27.11	3
P04844	Dolichyl-diphosphooligosaccharide--protein glycosyltransferase subunit 2 OS=Homo sapiens OX=9606 GN=RPN2 PE=1 SV=3	19.665	7	3	6	3	631	69.2	5.69	19.72	3
P05154	Plasma serine protease inhibitor OS=Homo sapiens OX=9606 GN=SERPINA5 PE=1 SV=3	19.657	15	5	7	5	406	45.6	9.26	14.32	5
Q9UQ80	Proliferation-associated protein 2G4 OS=Homo sapiens OX=9606 GN=PA2G4 PE=1 SV=3	19.595	16	6	11	6	394	43.8	6.55	25.65	6
Q8TF42	Ubiquitin-associated and SH3 domain-containing protein B OS=Homo sapiens OX=9606 GN=UBASH3B PE=1 SV=2	19.565	9	6	11	6	649	72.6	6.93	23.27	6
O75223	Gamma-glutamylcyclotransferase OS=Homo sapiens OX=9606 GN=GGCT PE=1 SV=1	19.564	28	5	9	5	188	21	5.14	22.12	5
Q96DZ9	CKLF-like MARVEL transmembrane domain-containing protein 5 OS=Homo sapiens OX=9606 GN=CMTM5 PE=1 SV=2	19.432	17	3	6	3	223	24.6	6.62	19.12	3
Q9UBU3	Appetite-regulating hormone OS=Homo sapiens OX=9606 GN=GHRL PE=1 SV=1	19.41	22	2	6	2	117	12.9	5.5	16.91	2
Q96FW1	Ubiquitin thioesterase OTUB1 OS=Homo sapiens OX=9606 GN=OTUB1 PE=1 SV=2	19.335	19	4	6	4	271	31.3	4.94	12.19	4
P02652	Apolipoprotein A-II OS=Homo sapiens OX=9606 GN=APOA2 PE=1 SV=1	19.316	21	4	12	4	100	11.2	6.62	33.09	4
P11216	Glycogen phosphorylase, brain form OS=Homo sapiens OX=9606 GN=PYGB PE=1 SV=5	19.279	8	7	13	5	843	96.6	6.86	26.75	7
P08185	Corticosteroid-binding globulin OS=Homo sapiens OX=9606 GN=SERPINA6 PE=1 SV=1	19.211	8	2	4	2	405	45.1	6.04	11.82	2
P05090	Apolipoprotein D OS=Homo sapiens OX=9606 GN=APOD PE=1 SV=1	19.155	30	5	12	5	189	21.3	5.15	24.76	5
O15511	Actin-related protein 2/3 complex subunit 5 OS=Homo sapiens OX=9606 GN=ARPC5 PE=1 SV=3	19.155	48	4	9	4	151	16.3	5.67	10.05	4
Q9NTJ5	Phosphatidylinositol-3-phosphatase SAC1 OS=Homo sapiens OX=9606 GN=SACM1L PE=1 SV=2	19.115	10	6	10	6	587	66.9	7.12	19.05	6
Q13162	Peroxiredoxin-4 OS=Homo sapiens OX=9606 GN=PRDX4 PE=1 SV=1	19.069	21	5	10	3	271	30.5	6.29	19.19	5
P48735	Isocitrate dehydrogenase [NADP], mitochondrial OS=Homo sapiens OX=9606 GN=IDH2 PE=1 SV=2	18.975	8	4	9	4	452	50.9	8.69	22.49	4
P54920	Alpha-soluble NSF attachment protein OS=Homo sapiens OX=9606 GN=NAPA PE=1 SV=3	18.935	12	3	6	3	295	33.2	5.36	14.96	3
P17858	ATP-dependent 6-phosphofructokinase, liver type OS=Homo sapiens OX=9606 GN=PFKL PE=1 SV=6	18.879	7	5	10	3	780	85	7.5	23.78	5
P26447	Protein S100-A4 OS=Homo sapiens OX=9606 GN=S100A4 PE=1 SV=1	18.844	28	4	12	4	101	11.7	6.11	25.94	4
P01034	Cystatin-C OS=Homo sapiens OX=9606 GN=CST3 PE=1 SV=1	18.781	37	4	9	4	146	15.8	8.75	19	4
Q14008	Cytoskeleton-associated protein 5 OS=Homo sapiens OX=9606 GN=CKAP5 PE=1 SV=3	18.759	2	5	7	5	2032	225.4	7.8	11.41	5
P07360	Complement component C8 gamma chain OS=Homo sapiens OX=9606 GN=C8G PE=1 SV=3	18.716	25	4	8	4	202	22.3	8.31	18.41	4
Q03591	Complement factor H-related protein 1 OS=Homo sapiens OX=9606 GN=CFHR1 PE=1 SV=2	18.665	15	5	9	1	330	37.6	7.39	23.54	5
P43034	Platelet-activating factor acetylhydrolase IB subunit beta OS=Homo sapiens OX=9606 GN=PAFAH1B1 PE=1 SV=2	18.662	17	6	9	6	410	46.6	7.37	13.89	6
P40121	Macrophage-capping protein OS=Homo sapiens OX=9606 GN=CAPG PE=1 SV=2	18.655	14	5	9	5	348	38.5	6.19	15.92	5
P19367	Hexokinase-1 OS=Homo sapiens OX=9606 GN=HK1 PE=1 SV=3	18.645	7	8	14	8	917	102.4	6.8	21.98	8
O14818	Proteasome subunit alpha type-7 OS=Homo sapiens OX=9606 GN=PSMA7 PE=1 SV=1	18.562	22	4	6	4	248	27.9	8.46	16.1	4
Q3ZCW2	Galectin-related protein OS=Homo sapiens OX=9606 GN=LGALSL PE=1 SV=2	18.457	27	4	7	4	172	19	5.35	13.39	4
O43396	Thioredoxin-like protein 1 OS=Homo sapiens OX=9606 GN=TXNL1 PE=1 SV=3	18.454	20	5	9	5	289	32.2	4.96	17.92	5
Q16851	UTP--glucose-1-phosphate uridylyltransferase OS=Homo sapiens OX=9606 GN=UGP2 PE=1 SV=5	18.395	14	7	12	7	508	56.9	8.15	26.16	7
Q6PJW8	Consortin OS=Homo sapiens OX=9606 GN=CNST PE=1 SV=3	18.246	6	5	6	5	725	79.5	4.53	13.63	5
P30048	Thioredoxin-dependent peroxide reductase, mitochondrial OS=Homo sapiens OX=9606 GN=PRDX3 PE=1 SV=3	18.102	22	5	9	5	256	27.7	7.78	23.29	5
P41218	Myeloid cell nuclear differentiation antigen OS=Homo sapiens OX=9606 GN=MNDA PE=1 SV=1	18.08	13	4	9	4	407	45.8	9.76	21.12	4
Q13637	Ras-related protein Rab-32 OS=Homo sapiens OX=9606 GN=RAB32 PE=1 SV=3	18.039	19	3	6	3	225	25	6.54	12.95	3
P99999	Cytochrome c OS=Homo sapiens OX=9606 GN=CYCS PE=1 SV=2	17.984	37	4	7	4	105	11.7	9.57	16.22	4
O00233	26S proteasome non-ATPase regulatory subunit 9 OS=Homo sapiens OX=9606 GN=PSMD9 PE=1 SV=3	17.984	23	5	9	5	223	24.7	6.95	16.62	5
Q13813	Spectrin alpha chain, non-erythrocytic 1 OS=Homo sapiens OX=9606 GN=SPTAN1 PE=1 SV=3	17.971	2	6	8	5	2472	284.4	5.35	13.11	6
O75347	Tubulin-specific chaperone A OS=Homo sapiens OX=9606 GN=TBCA PE=1 SV=3	17.963	36	4	8	4	108	12.8	5.29	20.69	4
P25788	Proteasome subunit alpha type-3 OS=Homo sapiens OX=9606 GN=PSMA3 PE=1 SV=2	17.927	13	3	7	3	255	28.4	5.33	19.34	3
P43652	Afamin OS=Homo sapiens OX=9606 GN=AFM PE=1 SV=1	17.893	10	7	14	7	599	69	5.9	24.48	7
P02749	Beta-2-glycoprotein 1 OS=Homo sapiens OX=9606 GN=APOH PE=1 SV=3	17.851	21	6	11	6	345	38.3	7.97	27.85	6
Q9H939	Proline-serine-threonine phosphatase-interacting protein 2 OS=Homo sapiens OX=9606 GN=PSTPIP2 PE=1 SV=4	17.816	14	5	11	5	334	38.8	8.48	22.58	5
P11234	Ras-related protein Ral-B OS=Homo sapiens OX=9606 GN=RALB PE=1 SV=1	17.691	22	5	9	5	206	23.4	6.62	17.06	5
Q99832	T-complex protein 1 subunit eta OS=Homo sapiens OX=9606 GN=CCT7 PE=1 SV=2	17.601	10	6	10	6	543	59.3	7.65	15.92	6
P48444	Coatomer subunit delta OS=Homo sapiens OX=9606 GN=ARCN1 PE=1 SV=1	17.546	9	5	7	5	511	57.2	6.21	13.9	5
P50991	T-complex protein 1 subunit delta OS=Homo sapiens OX=9606 GN=CCT4 PE=1 SV=4	17.466	8	4	7	4	539	57.9	7.83	15.88	4
P35908	Keratin, type II cytoskeletal 2 epidermal OS=Homo sapiens OX=9606 GN=KRT2 PE=1 SV=2	17.452	9	6	9	4	639	65.4	8	18.12	6
P13489	Ribonuclease inhibitor OS=Homo sapiens OX=9606 GN=RNH1 PE=1 SV=2	17.429	10	4	7	4	461	49.9	4.82	14.12	4
P17612	cAMP-dependent protein kinase catalytic subunit alpha OS=Homo sapiens OX=9606 GN=PRKACA PE=1 SV=2	17.394	14	6	11	6	351	40.6	8.79	22.38	6
P07858	Cathepsin B OS=Homo sapiens OX=9606 GN=CTSB PE=1 SV=3	17.257	12	3	7	3	339	37.8	6.3	10.79	3
Q9H4X1	Regulator of cell cycle RGCC OS=Homo sapiens OX=9606 GN=RGCC PE=1 SV=1	17.108	45	4	5	4	137	14.6	4.75	13.34	4
Q15366	Poly(rC)-binding protein 2 OS=Homo sapiens OX=9606 GN=PCBP2 PE=1 SV=1	17.047	17	4	7	1	365	38.6	6.79	16.78	4
Q5QNW6	Histone H2B type 2-F OS=Homo sapiens OX=9606 GN=H2BC18 PE=1 SV=3	17.023	24	4	7	4	126	13.9	10.32	15.38	4
P51572	B-cell receptor-associated protein 31 OS=Homo sapiens OX=9606 GN=BCAP31 PE=1 SV=3	16.976	22	5	8	5	246	28	8.44	18.76	5
Q9HB71	Calcyclin-binding protein OS=Homo sapiens OX=9606 GN=CACYBP PE=1 SV=2	16.942	12	3	6	3	228	26.2	8.25	9.7	3
P09429	High mobility group protein B1 OS=Homo sapiens OX=9606 GN=HMGB1 PE=1 SV=3	16.914	15	2	3	2	215	24.9	5.74	10.82	2
P10720	Platelet factor 4 variant OS=Homo sapiens OX=9606 GN=PF4V1 PE=1 SV=1	16.881	31	3	8	3	104	11.5	9.1	18.93	3
Q9Y251	Heparanase OS=Homo sapiens OX=9606 GN=HPSE PE=1 SV=2	16.868	8	4	7	4	543	61.1	9.28	18.43	4
Q9NX63	MICOS complex subunit MIC19 OS=Homo sapiens OX=9606 GN=CHCHD3 PE=1 SV=1	16.844	18	4	8	4	227	26.1	8.28	17.3	4
Q13228	Methanethiol oxidase OS=Homo sapiens OX=9606 GN=SELENBP1 PE=1 SV=2	16.842	10	4	8	4	472	52.4	6.37	16.45	4
P01591	Immunoglobulin J chain OS=Homo sapiens OX=9606 GN=JCHAIN PE=1 SV=4	16.785	19	3	6	3	159	18.1	5.24	15.06	3
P11166	Solute carrier family 2, facilitated glucose transporter member 1 OS=Homo sapiens OX=9606 GN=SLC2A1 PE=1 SV=2	16.775	10	3	6	3	492	54	8.72	23.65	3
P61586	Transforming protein RhoA OS=Homo sapiens OX=9606 GN=RHOA PE=1 SV=1	16.767	23	4	9	4	193	21.8	6.1	19.86	4
Q9Y376	Calcium-binding protein 39 OS=Homo sapiens OX=9606 GN=CAB39 PE=1 SV=1	16.72	12	4	11	4	341	39.8	6.89	16.45	4
P54725	UV excision repair protein RAD23 homolog A OS=Homo sapiens OX=9606 GN=RAD23A PE=1 SV=1	16.468	20	6	9	5	363	39.6	4.58	15.77	6
P01768	Immunoglobulin heavy variable 3-30 OS=Homo sapiens OX=9606 GN=IGHV3-30 PE=1 SV=2	16.422	25	3	10	2	117	12.9	8.92	20.79	3
P24158	Myeloblastin OS=Homo sapiens OX=9606 GN=PRTN3 PE=1 SV=3	16.273	18	3	5	3	256	27.8	8.35	14.9	3
Q13442	28 kDa heat- and acid-stable phosphoprotein OS=Homo sapiens OX=9606 GN=PDAP1 PE=1 SV=1	16.247	16	2	5	2	181	20.6	8.87	14.47	2
Q9Y277	Voltage-dependent anion-selective channel protein 3 OS=Homo sapiens OX=9606 GN=VDAC3 PE=1 SV=1	16.232	18	4	6	4	283	30.6	8.66	14.8	4
P08697	Alpha-2-antiplasmin OS=Homo sapiens OX=9606 GN=SERPINF2 PE=1 SV=3	15.947	12	6	10	6	491	54.5	6.29	17.69	6
Q9BSJ8	Extended synaptotagmin-1 OS=Homo sapiens OX=9606 GN=ESYT1 PE=1 SV=1	15.868	5	5	8	5	1104	122.8	5.83	16.34	5
P00740	Coagulation factor IX OS=Homo sapiens OX=9606 GN=F9 PE=1 SV=2	15.867	10	3	5	3	461	51.7	5.47	12.14	3
P13498	Cytochrome b-245 light chain OS=Homo sapiens OX=9606 GN=CYBA PE=1 SV=3	15.748	34	5	10	5	195	21	9.54	18.88	5
O14618	Copper chaperone for superoxide dismutase OS=Homo sapiens OX=9606 GN=CCS PE=1 SV=1	15.713	16	5	9	5	274	29	5.58	20.79	5
O15231	Zinc finger protein 185 OS=Homo sapiens OX=9606 GN=ZNF185 PE=1 SV=3	15.569	11	4	8	4	689	73.5	7.01	8.79	4
Q9Y696	Chloride intracellular channel protein 4 OS=Homo sapiens OX=9606 GN=CLIC4 PE=1 SV=4	15.538	14	3	8	3	253	28.8	5.59	20	3
P04843	Dolichyl-diphosphooligosaccharide--protein glycosyltransferase subunit 1 OS=Homo sapiens OX=9606 GN=RPN1 PE=1 SV=1	15.495	8	5	8	5	607	68.5	6.38	14.88	5
Q9Y5S2	Serine/threonine-protein kinase MRCK beta OS=Homo sapiens OX=9606 GN=CDC42BPB PE=1 SV=2	15.359	2	3	6	3	1711	194.2	6.37	14.04	3
P00352	Retinal dehydrogenase 1 OS=Homo sapiens OX=9606 GN=ALDH1A1 PE=1 SV=2	15.356	10	4	7	4	501	54.8	6.73	14.62	4
P35606	Coatomer subunit beta' OS=Homo sapiens OX=9606 GN=COPB2 PE=1 SV=2	15.338	5	4	8	4	906	102.4	5.27	17.13	4
P08493	Matrix Gla protein OS=Homo sapiens OX=9606 GN=MGP PE=1 SV=2	15.319	39	4	7	4	103	12.3	9.67	16.25	4
Q9NS28	Regulator of G-protein signaling 18 OS=Homo sapiens OX=9606 GN=RGS18 PE=1 SV=1	15.312	20	4	8	4	235	27.6	7.91	21.41	4
P18085	ADP-ribosylation factor 4 OS=Homo sapiens OX=9606 GN=ARF4 PE=1 SV=3	15.304	16	3	7	2	180	20.5	7.14	16.46	3
Q96SB3	Neurabin-2 OS=Homo sapiens OX=9606 GN=PPP1R9B PE=1 SV=3	15.286	6	4	5	4	817	89.3	4.97	11.47	4
A0A0B4J1X5	Immunoglobulin heavy variable 3-74 OS=Homo sapiens OX=9606 GN=IGHV3-74 PE=3 SV=1	15.238	25	3	8	1	117	12.8	8.66	22.66	3
Q07507	Dermatopontin OS=Homo sapiens OX=9606 GN=DPT PE=1 SV=2	15.181	18	3	6	3	201	24	4.82	17.88	3
P02746	Complement C1q subcomponent subunit B OS=Homo sapiens OX=9606 GN=C1QB PE=1 SV=3	15.079	14	3	8	3	253	26.7	8.63	19.12	3
P35611	Alpha-adducin OS=Homo sapiens OX=9606 GN=ADD1 PE=1 SV=2	15.056	8	5	8	4	737	80.9	5.83	15.86	5
P45880	Voltage-dependent anion-selective channel protein 2 OS=Homo sapiens OX=9606 GN=VDAC2 PE=1 SV=2	15.039	19	4	6	4	294	31.5	7.56	16.13	4
Q14BN4	Sarcolemmal membrane-associated protein OS=Homo sapiens OX=9606 GN=SLMAP PE=1 SV=1	15.007	8	5	7	5	828	95.1	5.47	8.63	5
Q9C0C9	(E3-independent) E2 ubiquitin-conjugating enzyme OS=Homo sapiens OX=9606 GN=UBE2O PE=1 SV=3	14.945	4	4	8	4	1292	141.2	5.12	16.91	4
O75822	Eukaryotic translation initiation factor 3 subunit J OS=Homo sapiens OX=9606 GN=EIF3J PE=1 SV=2	14.777	9	2	5	2	258	29	4.83	14.63	2
P60900	Proteasome subunit alpha type-6 OS=Homo sapiens OX=9606 GN=PSMA6 PE=1 SV=1	14.724	16	4	8	4	246	27.4	6.76	19.12	4
Q9HDC9	Adipocyte plasma membrane-associated protein OS=Homo sapiens OX=9606 GN=APMAP PE=1 SV=2	14.718	12	4	9	4	416	46.5	6.16	21.97	4
P14780	Matrix metalloproteinase-9 OS=Homo sapiens OX=9606 GN=MMP9 PE=1 SV=3	14.693	8	5	9	5	707	78.4	6.06	17.3	5
P10599	Thioredoxin OS=Homo sapiens OX=9606 GN=TXN PE=1 SV=3	14.581	32	3	5	3	105	11.7	4.92	14.63	3
P53618	Coatomer subunit beta OS=Homo sapiens OX=9606 GN=COPB1 PE=1 SV=3	14.547	4	3	4	3	953	107.1	6.05	7.14	3
P46459	Vesicle-fusing ATPase OS=Homo sapiens OX=9606 GN=NSF PE=1 SV=3	14.476	5	4	10	4	744	82.5	6.95	19.35	4
P36871	Phosphoglucomutase-1 OS=Homo sapiens OX=9606 GN=PGM1 PE=1 SV=3	14.439	9	5	6	5	562	61.4	6.76	11.38	5
Q04323	UBX domain-containing protein 1 OS=Homo sapiens OX=9606 GN=UBXN1 PE=1 SV=2	14.398	21	5	7	5	297	33.3	5.25	11.04	5
P07225	Vitamin K-dependent protein S OS=Homo sapiens OX=9606 GN=PROS1 PE=1 SV=1	14.359	6	4	7	4	676	75.1	5.67	16.24	4
P00568	Adenylate kinase isoenzyme 1 OS=Homo sapiens OX=9606 GN=AK1 PE=1 SV=3	14.347	21	4	8	4	194	21.6	8.63	16.08	4
P49247	Ribose-5-phosphate isomerase OS=Homo sapiens OX=9606 GN=RPIA PE=1 SV=3	14.286	12	3	5	3	311	33.2	8.54	9.67	3
Q9Y5Z4	Heme-binding protein 2 OS=Homo sapiens OX=9606 GN=HEBP2 PE=1 SV=1	14.24	20	4	6	4	205	22.9	4.63	13.39	4
O94804	Serine/threonine-protein kinase 10 OS=Homo sapiens OX=9606 GN=STK10 PE=1 SV=1	14.195	6	6	9	6	968	112.1	6.95	13.88	6
P49411	Elongation factor Tu, mitochondrial OS=Homo sapiens OX=9606 GN=TUFM PE=1 SV=2	14.195	7	2	3	2	452	49.5	7.61	5.46	2
P63208	S-phase kinase-associated protein 1 OS=Homo sapiens OX=9606 GN=SKP1 PE=1 SV=2	14.088	18	5	9	5	163	18.6	4.54	18.61	5
Q07021	Complement component 1 Q subcomponent-binding protein, mitochondrial OS=Homo sapiens OX=9606 GN=C1QBP PE=1 SV=1	14.067	12	2	4	2	282	31.3	4.84	8.01	2
P28482	Mitogen-activated protein kinase 1 OS=Homo sapiens OX=9606 GN=MAPK1 PE=1 SV=3	14.055	10	4	9	4	360	41.4	6.98	20.67	4
P49407	Beta-arrestin-1 OS=Homo sapiens OX=9606 GN=ARRB1 PE=1 SV=2	13.999	7	2	6	2	418	47	6.2	13.49	2
Q07960	Rho GTPase-activating protein 1 OS=Homo sapiens OX=9606 GN=ARHGAP1 PE=1 SV=1	13.953	7	3	5	3	439	50.4	6.29	10.36	3
Q9UHB6	LIM domain and actin-binding protein 1 OS=Homo sapiens OX=9606 GN=LIMA1 PE=1 SV=1	13.935	5	3	8	3	759	85.2	6.84	13.15	3
P15170	Eukaryotic peptide chain release factor GTP-binding subunit ERF3A OS=Homo sapiens OX=9606 GN=GSPT1 PE=1 SV=1	13.9	5	2	4	2	499	55.7	5.62	13.45	2
Q96T51	RUN and FYVE domain-containing protein 1 OS=Homo sapiens OX=9606 GN=RUFY1 PE=1 SV=2	13.836	7	5	6	5	708	79.8	5.74	9.64	5
P00390	Glutathione reductase, mitochondrial OS=Homo sapiens OX=9606 GN=GSR PE=1 SV=2	13.794	7	3	6	3	522	56.2	8.5	15.55	3
Q15404	Ras suppressor protein 1 OS=Homo sapiens OX=9606 GN=RSU1 PE=1 SV=3	13.79	16	5	9	5	277	31.5	8.65	20.7	5
Q99685	Monoglyceride lipase OS=Homo sapiens OX=9606 GN=MGLL PE=1 SV=2	13.773	12	3	5	3	303	33.2	6.99	14.19	3
P29144	Tripeptidyl-peptidase 2 OS=Homo sapiens OX=9606 GN=TPP2 PE=1 SV=4	13.77	4	3	6	3	1249	138.3	6.32	10.81	3
O75390	Citrate synthase, mitochondrial OS=Homo sapiens OX=9606 GN=CS PE=1 SV=2	13.682	9	4	6	4	466	51.7	8.32	10.22	4
O43182	Rho GTPase-activating protein 6 OS=Homo sapiens OX=9606 GN=ARHGAP6 PE=1 SV=3	13.643	5	4	5	4	974	105.9	7.36	5.8	4
A2NJV5	Immunoglobulin kappa variable 2-29 OS=Homo sapiens OX=9606 GN=IGKV2-29 PE=3 SV=2	13.581	26	3	6	2	120	13.1	7.28	17.42	3
P02774	Vitamin D-binding protein OS=Homo sapiens OX=9606 GN=GC PE=1 SV=2	13.558	7	4	10	4	474	52.9	5.45	17.82	4
Q5TDH0	Protein DDI1 homolog 2 OS=Homo sapiens OX=9606 GN=DDI2 PE=1 SV=1	13.519	13	3	5	3	399	44.5	5.05	14.33	3
P49588	Alanine--tRNA ligase, cytoplasmic OS=Homo sapiens OX=9606 GN=AARS1 PE=1 SV=2	13.384	4	4	6	4	968	106.7	5.53	10.92	4
P04921	Glycophorin-C OS=Homo sapiens OX=9606 GN=GYPC PE=1 SV=1	13.359	27	2	3	2	128	13.8	4.84	11.13	2
Q15075	Early endosome antigen 1 OS=Homo sapiens OX=9606 GN=EEA1 PE=1 SV=2	13.326	4	5	6	5	1411	162.4	5.68	4.36	5
P40925	Malate dehydrogenase, cytoplasmic OS=Homo sapiens OX=9606 GN=MDH1 PE=1 SV=4	13.295	10	3	6	3	334	36.4	7.36	14.77	3
P04156	Major prion protein OS=Homo sapiens OX=9606 GN=PRNP PE=1 SV=1	13.255	12	3	5	3	253	27.6	9	16.37	3
Q9NQ75	Cas scaffolding protein family member 4 OS=Homo sapiens OX=9606 GN=CASS4 PE=1 SV=2	13.231	7	4	6	4	786	87.1	7.08	5.93	4
P80723	Brain acid soluble protein 1 OS=Homo sapiens OX=9606 GN=BASP1 PE=1 SV=2	13.195	40	5	8	5	227	22.7	4.63	7.81	5
P06312	Immunoglobulin kappa variable 4-1 OS=Homo sapiens OX=9606 GN=IGKV4-1 PE=1 SV=1	13.071	36	4	8	4	121	13.4	5.25	18	4
P61769	Beta-2-microglobulin OS=Homo sapiens OX=9606 GN=B2M PE=1 SV=1	13.044	22	3	8	3	119	13.7	6.52	18.65	3
P20962	Parathymosin OS=Homo sapiens OX=9606 GN=PTMS PE=1 SV=2	12.972	12	2	6	2	102	11.5	4.16	8.15	2
P51452	Dual specificity protein phosphatase 3 OS=Homo sapiens OX=9606 GN=DUSP3 PE=1 SV=1	12.935	12	2	4	2	185	20.5	7.8	9.08	2
Q9HAB8	Phosphopantothenate--cysteine ligase OS=Homo sapiens OX=9606 GN=PPCS PE=1 SV=2	12.923	13	4	7	4	311	34	6.71	10.07	4
P16152	Carbonyl reductase [NADPH] 1 OS=Homo sapiens OX=9606 GN=CBR1 PE=1 SV=3	12.788	17	4	7	4	277	30.4	8.32	11.93	4
P60981	Destrin OS=Homo sapiens OX=9606 GN=DSTN PE=1 SV=3	12.766	16	3	7	2	165	18.5	7.85	17.15	3
P50453	Serpin B9 OS=Homo sapiens OX=9606 GN=SERPINB9 PE=1 SV=1	12.611	6	2	2	2	376	42.4	5.86	6.4	2
P23246	Splicing factor, proline- and glutamine-rich OS=Homo sapiens OX=9606 GN=SFPQ PE=1 SV=2	12.515	6	3	5	3	707	76.1	9.44	14.92	3
P16671	Platelet glycoprotein 4 OS=Homo sapiens OX=9606 GN=CD36 PE=1 SV=2	12.51	10	4	7	4	472	53	7.96	15.09	4
P41240	Tyrosine-protein kinase CSK OS=Homo sapiens OX=9606 GN=CSK PE=1 SV=1	12.506	7	3	6	3	450	50.7	7.06	14.35	3
P22626	Heterogeneous nuclear ribonucleoproteins A2/B1 OS=Homo sapiens OX=9606 GN=HNRNPA2B1 PE=1 SV=2	12.41	15	4	6	3	353	37.4	8.95	6.9	4
O75339	Cartilage intermediate layer protein 1 OS=Homo sapiens OX=9606 GN=CILP PE=1 SV=4	12.382	3	3	6	3	1184	132.5	8.41	14.44	3
Q15631	Translin OS=Homo sapiens OX=9606 GN=TSN PE=1 SV=1	12.34	14	3	6	3	228	26.2	6.44	16.59	3
Q9H299	SH3 domain-binding glutamic acid-rich-like protein 3 OS=Homo sapiens OX=9606 GN=SH3BGRL3 PE=1 SV=1	12.298	40	3	6	3	93	10.4	4.93	17.75	3
Q16555	Dihydropyrimidinase-related protein 2 OS=Homo sapiens OX=9606 GN=DPYSL2 PE=1 SV=1	12.273	6	2	4	2	572	62.3	6.38	14.72	2
P36980	Complement factor H-related protein 2 OS=Homo sapiens OX=9606 GN=CFHR2 PE=1 SV=1	12.263	13	4	6	1	270	30.6	6.38	13.49	4
P18065	Insulin-like growth factor-binding protein 2 OS=Homo sapiens OX=9606 GN=IGFBP2 PE=1 SV=2	12.201	10	3	6	3	325	34.8	7.5	15.39	3
P41226	Ubiquitin-like modifier-activating enzyme 7 OS=Homo sapiens OX=9606 GN=UBA7 PE=1 SV=2	12.198	3	2	3	2	1012	111.6	6.04	9.19	2
P24666	Low molecular weight phosphotyrosine protein phosphatase OS=Homo sapiens OX=9606 GN=ACP1 PE=1 SV=3	12.179	24	3	5	3	158	18	6.74	11.71	3
P59665	Neutrophil defensin 1 OS=Homo sapiens OX=9606 GN=DEFA1 PE=1 SV=1	12.157	20	4	7	4	94	10.2	6.99	15.71	4
P05198	Eukaryotic translation initiation factor 2 subunit 1 OS=Homo sapiens OX=9606 GN=EIF2S1 PE=1 SV=3	12.14	9	3	6	3	315	36.1	5.08	8.89	3
P08962	CD63 antigen OS=Homo sapiens OX=9606 GN=CD63 PE=1 SV=2	12.096	8	2	7	2	238	25.6	7.81	13.44	2
Q9Y624	Junctional adhesion molecule A OS=Homo sapiens OX=9606 GN=F11R PE=1 SV=1	12.052	19	5	8	5	299	32.6	7.9	13.89	5
P35813	Protein phosphatase 1A OS=Homo sapiens OX=9606 GN=PPM1A PE=1 SV=1	12.009	6	2	4	2	382	42.4	5.36	10.5	2
Q9UKY7	Protein CDV3 homolog OS=Homo sapiens OX=9606 GN=CDV3 PE=1 SV=1	11.907	28	2	4	2	258	27.3	6.4	9.96	2
P02545	Prelamin-A/C OS=Homo sapiens OX=9606 GN=LMNA PE=1 SV=1	11.892	6	4	6	4	664	74.1	7.02	5.77	4
P02100	Hemoglobin subunit epsilon OS=Homo sapiens OX=9606 GN=HBE1 PE=1 SV=2	11.864	18	3	6	1	147	16.2	8.63	16.54	3
Q9Y4D1	Disheveled-associated activator of morphogenesis 1 OS=Homo sapiens OX=9606 GN=DAAM1 PE=1 SV=2	11.862	3	3	4	3	1078	123.4	7.23	6.2	3
P13716	Delta-aminolevulinic acid dehydratase OS=Homo sapiens OX=9606 GN=ALAD PE=1 SV=1	11.854	7	2	5	2	330	36.3	6.79	14.08	2
P08758	Annexin A5 OS=Homo sapiens OX=9606 GN=ANXA5 PE=1 SV=2	11.828	7	3	6	3	320	35.9	5.05	9.84	3
P01619	Immunoglobulin kappa variable 3-20 OS=Homo sapiens OX=9606 GN=IGKV3-20 PE=1 SV=2	11.809	22	2	4	2	116	12.5	4.96	14.17	2
Q14165	Malectin OS=Homo sapiens OX=9606 GN=MLEC PE=1 SV=1	11.798	16	4	5	4	292	32.2	5.41	8.17	4
Q13045	Protein flightless-1 homolog OS=Homo sapiens OX=9606 GN=FLII PE=1 SV=2	11.755	3	4	7	4	1269	144.7	6.05	11.86	4
Q9NS69	Mitochondrial import receptor subunit TOM22 homolog OS=Homo sapiens OX=9606 GN=TOMM22 PE=1 SV=3	11.748	26	2	2	2	142	15.5	4.34	6.02	2
Q9Y2Z0	Protein SGT1 homolog OS=Homo sapiens OX=9606 GN=SUGT1 PE=1 SV=3	11.728	13	4	5	4	365	41	5.16	9.44	4
Q9BR76	Coronin-1B OS=Homo sapiens OX=9606 GN=CORO1B PE=1 SV=1	11.708	7	4	9	4	489	54.2	5.88	19.69	4
P01780	Immunoglobulin heavy variable 3-7 OS=Homo sapiens OX=9606 GN=IGHV3-7 PE=1 SV=2	11.66	25	3	6	2	117	12.9	6.57	14.72	3
O15145	Actin-related protein 2/3 complex subunit 3 OS=Homo sapiens OX=9606 GN=ARPC3 PE=1 SV=3	11.647	20	4	10	4	178	20.5	8.59	17.74	4
Q8TEA8	D-aminoacyl-tRNA deacylase 1 OS=Homo sapiens OX=9606 GN=DTD1 PE=1 SV=2	11.631	19	3	5	3	209	23.4	8.24	12.63	3
Q15389	Angiopoietin-1 OS=Homo sapiens OX=9606 GN=ANGPT1 PE=1 SV=2	11.629	8	4	4	4	498	57.5	6.76	6.94	4
P08519	Apolipoprotein(a) OS=Homo sapiens OX=9606 GN=LPA PE=1 SV=1	11.622	15	3	5	3	4548	501	5.88	11.89	3
O95837	Guanine nucleotide-binding protein subunit alpha-14 OS=Homo sapiens OX=9606 GN=GNA14 PE=1 SV=1	11.579	13	5	7	1	355	41.5	6.07	11.52	5
P09871	Complement C1s subcomponent OS=Homo sapiens OX=9606 GN=C1S PE=1 SV=1	11.46	5	3	8	2	688	76.6	4.96	15.7	3
P53004	Biliverdin reductase A OS=Homo sapiens OX=9606 GN=BLVRA PE=1 SV=2	11.457	13	4	7	4	296	33.4	6.44	12.42	4
P06241	Tyrosine-protein kinase Fyn OS=Homo sapiens OX=9606 GN=FYN PE=1 SV=3	11.38	6	3	5	1	537	60.7	6.67	10.13	3
P17213	Bactericidal permeability-increasing protein OS=Homo sapiens OX=9606 GN=BPI PE=1 SV=4	11.324	5	2	4	2	487	53.9	9.38	9.91	2
Q01433	AMP deaminase 2 OS=Homo sapiens OX=9606 GN=AMPD2 PE=1 SV=2	11.321	4	4	4	4	879	100.6	6.93	3.49	4
P60891	Ribose-phosphate pyrophosphokinase 1 OS=Homo sapiens OX=9606 GN=PRPS1 PE=1 SV=2	11.142	13	5	11	5	318	34.8	6.98	14.01	5
Q5M775	Cytospin-B OS=Homo sapiens OX=9606 GN=SPECC1 PE=1 SV=1	11.12	3	4	8	4	1068	118.5	6.7	16.36	4
Q8TD55	Pleckstrin homology domain-containing family O member 2 OS=Homo sapiens OX=9606 GN=PLEKHO2 PE=1 SV=1	11.104	7	3	4	3	490	53.3	5.43	9.49	3
Q8NBI5	Solute carrier family 43 member 3 OS=Homo sapiens OX=9606 GN=SLC43A3 PE=1 SV=2	11.032	4	2	4	2	491	54.5	8.53	5.71	2
P51692	Signal transducer and activator of transcription 5B OS=Homo sapiens OX=9606 GN=STAT5B PE=1 SV=2	11.026	5	4	6	4	787	89.8	6.05	11.82	4
O60234	Glia maturation factor gamma OS=Homo sapiens OX=9606 GN=GMFG PE=1 SV=1	11.016	27	5	8	5	142	16.8	5.26	15.2	5
P14324	Farnesyl pyrophosphate synthase OS=Homo sapiens OX=9606 GN=FDPS PE=1 SV=4	10.977	9	3	5	3	419	48.2	6.15	11.98	3
P28072	Proteasome subunit beta type-6 OS=Homo sapiens OX=9606 GN=PSMB6 PE=1 SV=4	10.867	12	3	6	3	239	25.3	4.92	14.91	3
P05156	Complement factor I OS=Homo sapiens OX=9606 GN=CFI PE=1 SV=2	10.825	5	3	4	3	583	65.7	7.5	8.89	3
P06748	Nucleophosmin OS=Homo sapiens OX=9606 GN=NPM1 PE=1 SV=2	10.822	12	4	8	4	294	32.6	4.78	10.2	4
Q8N392	Rho GTPase-activating protein 18 OS=Homo sapiens OX=9606 GN=ARHGAP18 PE=1 SV=3	10.818	5	4	7	4	663	74.9	6.44	13.25	4
P46977	Dolichyl-diphosphooligosaccharide--protein glycosyltransferase subunit STT3A OS=Homo sapiens OX=9606 GN=STT3A PE=1 SV=2	10.808	6	4	5	4	705	80.5	8.07	9.44	4
P28676	Grancalcin OS=Homo sapiens OX=9606 GN=GCA PE=1 SV=2	10.808	14	2	3	2	217	24	5.21	6.86	2
Q99439	Calponin-2 OS=Homo sapiens OX=9606 GN=CNN2 PE=1 SV=4	10.805	10	3	5	3	309	33.7	7.33	10.18	3
O43813	Glutathione S-transferase LANCL1 OS=Homo sapiens OX=9606 GN=LANCL1 PE=1 SV=1	10.751	9	3	4	3	399	45.3	7.75	9.62	3
P21796	Voltage-dependent anion-selective channel protein 1 OS=Homo sapiens OX=9606 GN=VDAC1 PE=1 SV=2	10.75	13	2	3	2	283	30.8	8.54	7.57	2
Q684P5	Rap1 GTPase-activating protein 2 OS=Homo sapiens OX=9606 GN=RAP1GAP2 PE=1 SV=2	10.701	4	3	6	3	730	80	6.67	10.1	3
Q96FZ7	Charged multivesicular body protein 6 OS=Homo sapiens OX=9606 GN=CHMP6 PE=1 SV=3	10.696	13	2	3	2	201	23.5	5.31	5.8	2
P25705	ATP synthase subunit alpha, mitochondrial OS=Homo sapiens OX=9606 GN=ATP5F1A PE=1 SV=1	10.575	7	5	8	5	553	59.7	9.13	15.64	5
Q8IUI8	Cytokine receptor-like factor 3 OS=Homo sapiens OX=9606 GN=CRLF3 PE=1 SV=2	10.544	9	3	3	3	442	49.7	5.14	6.71	3
P14770	Platelet glycoprotein IX OS=Homo sapiens OX=9606 GN=GP9 PE=1 SV=3	10.534	15	2	4	2	177	19	6.34	13.31	2
P09960	Leukotriene A-4 hydrolase OS=Homo sapiens OX=9606 GN=LTA4H PE=1 SV=2	10.502	8	5	8	5	611	69.2	6.18	4.57	5
P60953	Cell division control protein 42 homolog OS=Homo sapiens OX=9606 GN=CDC42 PE=1 SV=2	10.483	12	2	6	2	191	21.2	6.55	9.16	2
P23219	Prostaglandin G/H synthase 1 OS=Homo sapiens OX=9606 GN=PTGS1 PE=1 SV=2	10.464	4	2	4	2	599	68.6	7.23	9.8	2
Q9UNH7	Sorting nexin-6 OS=Homo sapiens OX=9606 GN=SNX6 PE=1 SV=1	10.461	6	3	5	2	406	46.6	6.16	4.04	3
O43294	Transforming growth factor beta-1-induced transcript 1 protein OS=Homo sapiens OX=9606 GN=TGFB1I1 PE=1 SV=2	10.436	13	3	5	3	461	49.8	7.03	11.23	3
Q15369	Elongin-C OS=Homo sapiens OX=9606 GN=ELOC PE=1 SV=1	10.415	21	2	4	2	112	12.5	4.78	8.98	2
P02655	Apolipoprotein C-II OS=Homo sapiens OX=9606 GN=APOC2 PE=1 SV=1	10.225	27	3	6	3	101	11.3	4.72	14.79	3
Q96RT1	Erbin OS=Homo sapiens OX=9606 GN=ERBIN PE=1 SV=2	10.182	2	3	5	3	1412	158.2	5.5	8.16	3
P35613	Basigin OS=Homo sapiens OX=9606 GN=BSG PE=1 SV=2	10.176	7	2	3	2	385	42.2	5.66	7.96	2
Q15056	Eukaryotic translation initiation factor 4H OS=Homo sapiens OX=9606 GN=EIF4H PE=1 SV=5	10.152	13	3	6	3	248	27.4	7.23	9.1	3
Q6NXS1	Protein phosphatase inhibitor 2 family member B OS=Homo sapiens OX=9606 GN=PPP1R2B PE=1 SV=2	10.152	12	2	3	2	205	23.1	4.87	8.67	2
P49755	Transmembrane emp24 domain-containing protein 10 OS=Homo sapiens OX=9606 GN=TMED10 PE=1 SV=2	10.131	9	2	4	2	219	25	7.44	12.64	2
P19086	Guanine nucleotide-binding protein G(z) subunit alpha OS=Homo sapiens OX=9606 GN=GNAZ PE=1 SV=3	10.073	9	3	4	2	355	40.9	7.61	6.92	3
P53621	Coatomer subunit alpha OS=Homo sapiens OX=9606 GN=COPA PE=1 SV=2	10.047	3	3	6	3	1224	138.3	7.66	11.04	3
O95721	Synaptosomal-associated protein 29 OS=Homo sapiens OX=9606 GN=SNAP29 PE=1 SV=1	9.997	10	2	2	2	258	29	5.81	5.44	2
Q9BUL8	Programmed cell death protein 10 OS=Homo sapiens OX=9606 GN=PDCD10 PE=1 SV=1	9.931	19	3	5	3	212	24.7	8.19	9.65	3
P30622	CAP-Gly domain-containing linker protein 1 OS=Homo sapiens OX=9606 GN=CLIP1 PE=1 SV=2	9.923	3	3	4	3	1438	162.1	5.36	5.83	3
Q01469	Fatty acid-binding protein 5 OS=Homo sapiens OX=9606 GN=FABP5 PE=1 SV=3	9.923	21	3	6	3	135	15.2	7.01	11.86	3
Q09666	Neuroblast differentiation-associated protein AHNAK OS=Homo sapiens OX=9606 GN=AHNAK PE=1 SV=2	9.889	3	3	3	3	5890	628.7	6.15	4.03	3
O60229-6	Isoform 6 of Kalirin OS=Homo sapiens OX=9606 GN=KALRN	9.874	3	3	6	3	1257	141.1	6.32	9.22	3
A0A0C4DH38	Immunoglobulin heavy variable 5-51 OS=Homo sapiens OX=9606 GN=IGHV5-51 PE=3 SV=1	9.849	19	2	2	2	117	12.7	8.27	5.2	2
Q86UP2	Kinectin OS=Homo sapiens OX=9606 GN=KTN1 PE=1 SV=1	9.825	3	4	4	4	1357	156.2	5.64	3.78	4
Q9UKE5	TRAF2 and NCK-interacting protein kinase OS=Homo sapiens OX=9606 GN=TNIK PE=1 SV=1	9.789	4	4	5	4	1360	154.8	7.17	4.99	4
P23526	Adenosylhomocysteinase OS=Homo sapiens OX=9606 GN=AHCY PE=1 SV=4	9.777	7	3	4	3	432	47.7	6.34	8.3	3
Q05655	Protein kinase C delta type OS=Homo sapiens OX=9606 GN=PRKCD PE=1 SV=2	9.741	4	3	4	3	676	77.5	7.75	7.38	3
P24534	Elongation factor 1-beta OS=Homo sapiens OX=9606 GN=EEF1B2 PE=1 SV=3	9.706	16	4	7	4	225	24.7	4.67	12.33	4
Q92930	Ras-related protein Rab-8B OS=Homo sapiens OX=9606 GN=RAB8B PE=1 SV=2	9.68	20	5	7	1	207	23.6	9.07	12.16	5
P20618	Proteasome subunit beta type-1 OS=Homo sapiens OX=9606 GN=PSMB1 PE=1 SV=2	9.571	12	2	3	2	241	26.5	8.13	7.05	2
O43866	CD5 antigen-like OS=Homo sapiens OX=9606 GN=CD5L PE=1 SV=1	9.535	12	3	4	3	347	38.1	5.47	7.14	3
P59998	Actin-related protein 2/3 complex subunit 4 OS=Homo sapiens OX=9606 GN=ARPC4 PE=1 SV=3	9.533	16	3	6	3	168	19.7	8.43	14.02	3
P42768	Wiskott-Aldrich syndrome protein OS=Homo sapiens OX=9606 GN=WAS PE=1 SV=4	9.516	5	2	4	2	502	52.9	6.64	11.39	2
P05771-2	Isoform Beta-II of Protein kinase C beta type OS=Homo sapiens OX=9606 GN=PRKCB	9.468	4	3	5	3	673	77	7.02	8.61	3
Q14344	Guanine nucleotide-binding protein subunit alpha-13 OS=Homo sapiens OX=9606 GN=GNA13 PE=1 SV=2	9.467	8	3	4	1	377	44	8	9.97	3
P26639	Threonine--tRNA ligase 1, cytoplasmic OS=Homo sapiens OX=9606 GN=TARS1 PE=1 SV=3	9.449	3	2	4	2	723	83.4	6.67	11.45	2
Q96G03	Phosphoglucomutase-2 OS=Homo sapiens OX=9606 GN=PGM2 PE=1 SV=4	9.445	8	4	7	4	612	68.2	6.73	11.7	4
P05141	ADP/ATP translocase 2 OS=Homo sapiens OX=9606 GN=SLC25A5 PE=1 SV=7	9.444	8	4	8	4	298	32.8	9.69	16.72	4
Q5H9R7	Serine/threonine-protein phosphatase 6 regulatory subunit 3 OS=Homo sapiens OX=9606 GN=PPP6R3 PE=1 SV=2	9.44	4	3	6	3	873	97.6	4.6	8.85	3
Q14764	Major vault protein OS=Homo sapiens OX=9606 GN=MVP PE=1 SV=4	9.439	3	3	5	3	893	99.3	5.48	8.87	3
P61019	Ras-related protein Rab-2A OS=Homo sapiens OX=9606 GN=RAB2A PE=1 SV=1	9.368	12	2	3	2	212	23.5	6.54	9.27	2
Q9BZL4	Protein phosphatase 1 regulatory subunit 12C OS=Homo sapiens OX=9606 GN=PPP1R12C PE=1 SV=1	9.331	3	2	4	2	782	84.8	5.57	6.52	2
Q32P51	Heterogeneous nuclear ribonucleoprotein A1-like 2 OS=Homo sapiens OX=9606 GN=HNRNPA1L2 PE=2 SV=2	9.283	12	3	6	2	320	34.2	9	0	3
O75563	Src kinase-associated phosphoprotein 2 OS=Homo sapiens OX=9606 GN=SKAP2 PE=1 SV=1	9.276	8	3	6	3	359	41.2	4.69	15.89	3
P16402	Histone H1.3 OS=Homo sapiens OX=9606 GN=H1-3 PE=1 SV=2	9.273	13	3	6	3	221	22.3	11.02	13.81	3
P49748	Very long-chain specific acyl-CoA dehydrogenase, mitochondrial OS=Homo sapiens OX=9606 GN=ACADVL PE=1 SV=1	9.266	5	3	5	3	655	70.3	8.75	4.83	3
P62937	Peptidyl-prolyl cis-trans isomerase A OS=Homo sapiens OX=9606 GN=PPIA PE=1 SV=2	9.226	15	3	5	3	165	18	7.81	11.59	3
Q96AX2	Ras-related protein Rab-37 OS=Homo sapiens OX=9606 GN=RAB37 PE=1 SV=3	9.211	12	3	5	3	223	24.8	6.35	9.85	3
Q9UFN0	Protein NipSnap homolog 3A OS=Homo sapiens OX=9606 GN=NIPSNAP3A PE=1 SV=2	9.152	9	2	5	2	247	28.4	9.16	12.16	2
P63000	Ras-related C3 botulinum toxin substrate 1 OS=Homo sapiens OX=9606 GN=RAC1 PE=1 SV=1	9.146	17	4	7	2	192	21.4	8.5	14.53	4
Q00765	Receptor expression-enhancing protein 5 OS=Homo sapiens OX=9606 GN=REEP5 PE=1 SV=3	9.144	11	3	4	3	189	21.5	8.1	10.65	3
P41250	Glycine--tRNA ligase OS=Homo sapiens OX=9606 GN=GARS1 PE=1 SV=3	9.103	4	3	4	3	739	83.1	7.03	8.72	3
P40763	Signal transducer and activator of transcription 3 OS=Homo sapiens OX=9606 GN=STAT3 PE=1 SV=2	9.089	6	2	2	2	770	88	6.3	4.64	2
P43304	Glycerol-3-phosphate dehydrogenase, mitochondrial OS=Homo sapiens OX=9606 GN=GPD2 PE=1 SV=3	9.074	5	4	7	4	727	80.8	7.69	11	4
P23381	Tryptophan--tRNA ligase, cytoplasmic OS=Homo sapiens OX=9606 GN=WARS1 PE=1 SV=2	9.069	5	2	4	2	471	53.1	6.23	8.64	2
Q4G0F5	Vacuolar protein sorting-associated protein 26B OS=Homo sapiens OX=9606 GN=VPS26B PE=1 SV=2	9.063	11	3	5	3	336	39.1	7.36	4.52	3
Q00325	Phosphate carrier protein, mitochondrial OS=Homo sapiens OX=9606 GN=SLC25A3 PE=1 SV=2	9.013	9	4	7	4	362	40.1	9.38	14.56	4
P55083	Microfibril-associated glycoprotein 4 OS=Homo sapiens OX=9606 GN=MFAP4 PE=1 SV=2	8.978	9	2	4	2	255	28.6	5.63	11.07	2
P49908	Selenoprotein P OS=Homo sapiens OX=9606 GN=SELENOP PE=1 SV=3	8.958	6	2	4	2	381	43.2	7.87	8.48	2
Q9NRY5	Protein FAM114A2 OS=Homo sapiens OX=9606 GN=FAM114A2 PE=1 SV=4	8.944	7	3	4	3	505	55.4	4.88	7.07	3
P09681	Gastric inhibitory polypeptide OS=Homo sapiens OX=9606 GN=GIP PE=1 SV=1	8.937	9	2	3	2	153	17.1	8	5.68	2
Q92686	Neurogranin OS=Homo sapiens OX=9606 GN=NRGN PE=1 SV=1	8.921	19	2	2	2	78	7.6	7.87	6.13	2
P61803	Dolichyl-diphosphooligosaccharide--protein glycosyltransferase subunit DAD1 OS=Homo sapiens OX=9606 GN=DAD1 PE=1 SV=3	8.921	19	2	4	2	113	12.5	7.08	10.85	2
Q9UJC5	SH3 domain-binding glutamic acid-rich-like protein 2 OS=Homo sapiens OX=9606 GN=SH3BGRL2 PE=1 SV=2	8.877	20	2	2	2	107	12.3	6.71	5.78	2
P54727	UV excision repair protein RAD23 homolog B OS=Homo sapiens OX=9606 GN=RAD23B PE=1 SV=1	8.842	11	3	6	2	409	43.1	4.84	8	3
P43405	Tyrosine-protein kinase SYK OS=Homo sapiens OX=9606 GN=SYK PE=1 SV=1	8.839	5	3	5	3	635	72	8.25	7.84	3
P51606	N-acylglucosamine 2-epimerase OS=Homo sapiens OX=9606 GN=RENBP PE=1 SV=2	8.837	6	3	5	3	427	48.8	6.37	9.82	3
Q9UL46	Proteasome activator complex subunit 2 OS=Homo sapiens OX=9606 GN=PSME2 PE=1 SV=4	8.784	14	4	7	4	239	27.4	5.73	10.5	4
Q16777	Histone H2A type 2-C OS=Homo sapiens OX=9606 GN=H2AC20 PE=1 SV=4	8.732	23	4	6	4	129	14	10.9	14.27	4
Q8WUM4	Programmed cell death 6-interacting protein OS=Homo sapiens OX=9606 GN=PDCD6IP PE=1 SV=1	8.697	4	3	5	3	868	96	6.52	8.68	3
P17987	T-complex protein 1 subunit alpha OS=Homo sapiens OX=9606 GN=TCP1 PE=1 SV=1	8.661	6	3	5	3	556	60.3	6.11	9.37	3
P51148	Ras-related protein Rab-5C OS=Homo sapiens OX=9606 GN=RAB5C PE=1 SV=2	8.649	11	2	3	2	216	23.5	8.41	6.68	2
P14868	Aspartate--tRNA ligase, cytoplasmic OS=Homo sapiens OX=9606 GN=DARS1 PE=1 SV=2	8.616	10	4	5	4	501	57.1	6.55	10.83	4
P30044	Peroxiredoxin-5, mitochondrial OS=Homo sapiens OX=9606 GN=PRDX5 PE=1 SV=4	8.608	12	2	4	2	214	22.1	8.7	7.29	2
Q8IY22	C-Maf-inducing protein OS=Homo sapiens OX=9606 GN=CMIP PE=1 SV=3	8.589	3	2	2	2	773	86.3	6.7	5.82	2
Q5XPI4	E3 ubiquitin-protein ligase RNF123 OS=Homo sapiens OX=9606 GN=RNF123 PE=1 SV=1	8.536	1	2	6	2	1314	148.4	6.74	1.75	2
Q14240	Eukaryotic initiation factor 4A-II OS=Homo sapiens OX=9606 GN=EIF4A2 PE=1 SV=2	8.508	7	3	5	1	407	46.4	5.48	9.32	3
P05121	Plasminogen activator inhibitor 1 OS=Homo sapiens OX=9606 GN=SERPINE1 PE=1 SV=1	8.507	6	2	4	2	402	45	7.2	5.82	2
P10644	cAMP-dependent protein kinase type I-alpha regulatory subunit OS=Homo sapiens OX=9606 GN=PRKAR1A PE=1 SV=1	8.493	9	2	3	2	381	43	5.35	5.16	2
Q99733	Nucleosome assembly protein 1-like 4 OS=Homo sapiens OX=9606 GN=NAP1L4 PE=1 SV=1	8.473	6	2	4	1	375	42.8	4.69	10.69	2
Q13617	Cullin-2 OS=Homo sapiens OX=9606 GN=CUL2 PE=1 SV=2	8.417	3	2	4	2	745	86.9	6.92	9.22	2
Q9Y678	Coatomer subunit gamma-1 OS=Homo sapiens OX=9606 GN=COPG1 PE=1 SV=1	8.36	3	3	4	3	874	97.7	5.47	7.12	3
O94919	Endonuclease domain-containing 1 protein OS=Homo sapiens OX=9606 GN=ENDOD1 PE=1 SV=2	8.353	4	2	3	2	500	55	5.71	6.69	2
P24539	ATP synthase F(0) complex subunit B1, mitochondrial OS=Homo sapiens OX=9606 GN=ATP5PB PE=1 SV=2	8.339	8	2	4	2	256	28.9	9.36	6.98	2
Q8IWA5	Choline transporter-like protein 2 OS=Homo sapiens OX=9606 GN=SLC44A2 PE=1 SV=3	8.281	4	4	6	4	706	80.1	8.57	3.27	4
P19878	Neutrophil cytosol factor 2 OS=Homo sapiens OX=9606 GN=NCF2 PE=1 SV=2	8.251	8	3	4	3	526	59.7	6.16	5.89	3
P13224	Platelet glycoprotein Ib beta chain OS=Homo sapiens OX=9606 GN=GP1BB PE=1 SV=1	8.239	14	3	6	3	206	21.7	9.31	14.2	3
P09622	Dihydrolipoyl dehydrogenase, mitochondrial OS=Homo sapiens OX=9606 GN=DLD PE=1 SV=2	8.208	6	3	4	3	509	54.1	7.85	8.66	3
P30613	Pyruvate kinase PKLR OS=Homo sapiens OX=9606 GN=PKLR PE=1 SV=2	8.183	5	3	4	2	574	61.8	7.74	8.56	3
P17980	26S proteasome regulatory subunit 6A OS=Homo sapiens OX=9606 GN=PSMC3 PE=1 SV=3	8.145	7	2	4	2	439	49.2	5.24	10.91	2
P55036	26S proteasome non-ATPase regulatory subunit 4 OS=Homo sapiens OX=9606 GN=PSMD4 PE=1 SV=1	8.143	11	3	6	3	377	40.7	4.79	7.2	3
P20160	Azurocidin OS=Homo sapiens OX=9606 GN=AZU1 PE=1 SV=3	8.125	8	2	4	2	251	26.9	9.5	10.8	2
O75791	GRB2-related adapter protein 2 OS=Homo sapiens OX=9606 GN=GRAP2 PE=1 SV=1	8.055	11	3	4	3	330	37.9	6.95	5.21	3
Q9Y613	FH1/FH2 domain-containing protein 1 OS=Homo sapiens OX=9606 GN=FHOD1 PE=1 SV=3	7.944	3	3	5	3	1164	126.5	6.39	10.24	3
P21980	Protein-glutamine gamma-glutamyltransferase 2 OS=Homo sapiens OX=9606 GN=TGM2 PE=1 SV=2	7.909	4	3	6	3	687	77.3	5.22	8.97	3
Q9H2G2	STE20-like serine/threonine-protein kinase OS=Homo sapiens OX=9606 GN=SLK PE=1 SV=1	7.891	2	2	4	2	1235	142.6	5.15	7.36	2
P50570	Dynamin-2 OS=Homo sapiens OX=9606 GN=DNM2 PE=1 SV=2	7.882	4	2	4	2	870	98	7.44	4.19	2
P51153	Ras-related protein Rab-13 OS=Homo sapiens OX=9606 GN=RAB13 PE=1 SV=1	7.878	12	3	6	1	203	22.8	9.19	10.88	3
P0DP57	Secreted Ly-6/uPAR domain-containing protein 2 OS=Homo sapiens OX=9606 GN=SLURP2 PE=1 SV=1	7.83	25	2	4	2	97	10.2	6.62	7.14	2
Q9BZF9	Uveal autoantigen with coiled-coil domains and ankyrin repeats OS=Homo sapiens OX=9606 GN=UACA PE=1 SV=2	7.823	2	2	2	2	1416	162.4	7.03	4.72	2
P09525	Annexin A4 OS=Homo sapiens OX=9606 GN=ANXA4 PE=1 SV=4	7.823	7	2	2	2	319	35.9	6.13	4.23	2
P07602	Prosaposin OS=Homo sapiens OX=9606 GN=PSAP PE=1 SV=2	7.732	4	2	3	2	524	58.1	5.17	7.31	2
P02747	Complement C1q subcomponent subunit C OS=Homo sapiens OX=9606 GN=C1QC PE=1 SV=3	7.726	13	2	4	2	245	25.8	8.41	8.14	2
Q4V328	GRIP1-associated protein 1 OS=Homo sapiens OX=9606 GN=GRIPAP1 PE=1 SV=2	7.698	4	4	5	4	841	95.9	5.11	5.93	4
Q15063	Periostin OS=Homo sapiens OX=9606 GN=POSTN PE=1 SV=2	7.581	4	3	5	3	836	93.3	7.53	3.36	3
Q9GZZ9	Ubiquitin-like modifier-activating enzyme 5 OS=Homo sapiens OX=9606 GN=UBA5 PE=1 SV=1	7.577	5	2	3	2	404	44.8	4.84	3.42	2
Q16531	DNA damage-binding protein 1 OS=Homo sapiens OX=9606 GN=DDB1 PE=1 SV=1	7.56	2	3	4	3	1140	126.9	5.26	4.53	3
P42574	Caspase-3 OS=Homo sapiens OX=9606 GN=CASP3 PE=1 SV=2	7.546	9	3	5	3	277	31.6	6.54	12.99	3
Q13976	cGMP-dependent protein kinase 1 OS=Homo sapiens OX=9606 GN=PRKG1 PE=1 SV=3	7.489	3	2	3	2	671	76.3	6.04	5.61	2
P20851	C4b-binding protein beta chain OS=Homo sapiens OX=9606 GN=C4BPB PE=1 SV=1	7.409	12	3	6	3	252	28.3	5.14	10.02	3
P36955	Pigment epithelium-derived factor OS=Homo sapiens OX=9606 GN=SERPINF1 PE=1 SV=4	7.39	6	3	4	3	418	46.3	6.38	5.72	3
P53396	ATP-citrate synthase OS=Homo sapiens OX=9606 GN=ACLY PE=1 SV=3	7.366	2	3	5	3	1101	120.8	7.33	7.31	3
P45974	Ubiquitin carboxyl-terminal hydrolase 5 OS=Homo sapiens OX=9606 GN=USP5 PE=1 SV=2	7.347	3	2	3	2	858	95.7	5.03	6.24	2
P13727	Bone marrow proteoglycan OS=Homo sapiens OX=9606 GN=PRG2 PE=1 SV=2	7.32	10	2	4	2	222	25.2	6.76	11.06	2
P30273	High affinity immunoglobulin epsilon receptor subunit gamma OS=Homo sapiens OX=9606 GN=FCER1G PE=1 SV=1	7.258	23	2	4	2	86	9.7	7.12	10.3	2
Q08722	Leukocyte surface antigen CD47 OS=Homo sapiens OX=9606 GN=CD47 PE=1 SV=1	7.254	7	3	5	3	323	35.2	7.21	12.03	3
Q7L576	Cytoplasmic FMR1-interacting protein 1 OS=Homo sapiens OX=9606 GN=CYFIP1 PE=1 SV=1	7.216	2	3	4	3	1253	145.1	6.9	6.38	3
O60268	Uncharacterized protein KIAA0513 OS=Homo sapiens OX=9606 GN=KIAA0513 PE=1 SV=1	7.138	5	2	3	2	411	46.6	5.06	4.11	2
P09486	SPARC OS=Homo sapiens OX=9606 GN=SPARC PE=1 SV=1	7.127	11	2	3	2	303	34.6	4.84	6.9	2
Q9UDT6	CAP-Gly domain-containing linker protein 2 OS=Homo sapiens OX=9606 GN=CLIP2 PE=1 SV=1	7.014	3	3	4	3	1046	115.8	6.73	3.65	3
P49257	Protein ERGIC-53 OS=Homo sapiens OX=9606 GN=LMAN1 PE=1 SV=2	6.951	4	2	3	2	510	57.5	6.77	6.04	2
P07910	Heterogeneous nuclear ribonucleoproteins C1/C2 OS=Homo sapiens OX=9606 GN=HNRNPC PE=1 SV=4	6.889	7	2	3	2	306	33.7	5.08	7.36	2
P67775	Serine/threonine-protein phosphatase 2A catalytic subunit alpha isoform OS=Homo sapiens OX=9606 GN=PPP2CA PE=1 SV=1	6.856	8	3	6	3	309	35.6	5.54	8.24	3
Q16204	Coiled-coil domain-containing protein 6 OS=Homo sapiens OX=9606 GN=CCDC6 PE=1 SV=2	6.849	4	2	3	2	474	53.3	7.34	6.73	2
A0A075B6R9	Probable non-functional immunoglobulin kappa variable 2D-24 OS=Homo sapiens OX=9606 GN=IGKV2D-24 PE=1 SV=1	6.823	17	2	5	1	120	13.1	8.87	10.77	2
O14558	Heat shock protein beta-6 OS=Homo sapiens OX=9606 GN=HSPB6 PE=1 SV=2	6.641	14	2	3	2	160	17.1	6.4	7.59	2
P06703	Protein S100-A6 OS=Homo sapiens OX=9606 GN=S100A6 PE=1 SV=1	6.626	19	3	5	3	90	10.2	5.48	10.58	3
Q9UNF1	Melanoma-associated antigen D2 OS=Homo sapiens OX=9606 GN=MAGED2 PE=1 SV=2	6.618	3	2	3	2	606	64.9	9.32	2.96	2
Q9ULH1	Arf-GAP with SH3 domain, ANK repeat and PH domain-containing protein 1 OS=Homo sapiens OX=9606 GN=ASAP1 PE=1 SV=4	6.598	2	2	3	2	1129	125.4	7.31	4.34	2
Q99719	Septin-5 OS=Homo sapiens OX=9606 GN=SEPTIN5 PE=1 SV=1	6.517	5	2	3	2	369	42.8	6.67	7.65	2
P62136	Serine/threonine-protein phosphatase PP1-alpha catalytic subunit OS=Homo sapiens OX=9606 GN=PPP1CA PE=1 SV=1	6.503	7	2	4	2	330	37.5	6.33	3.7	2
P51665	26S proteasome non-ATPase regulatory subunit 7 OS=Homo sapiens OX=9606 GN=PSMD7 PE=1 SV=2	6.468	6	2	4	2	324	37	6.77	7.93	2
Q04637	Eukaryotic translation initiation factor 4 gamma 1 OS=Homo sapiens OX=9606 GN=EIF4G1 PE=1 SV=4	6.449	2	2	3	2	1599	175.4	5.33	4.29	2
Q56UQ5	TPT1-like protein OS=Homo sapiens OX=9606 PE=2 SV=2	6.387	14	2	4	2	140	15.7	6.19	8.5	2
Q9NZQ3	NCK-interacting protein with SH3 domain OS=Homo sapiens OX=9606 GN=NCKIPSD PE=1 SV=1	6.369	3	2	2	2	722	78.9	6.38	4.7	2
O43399	Tumor protein D54 OS=Homo sapiens OX=9606 GN=TPD52L2 PE=1 SV=2	6.36	9	2	4	2	206	22.2	5.36	7.59	2
Q15257	Serine/threonine-protein phosphatase 2A activator OS=Homo sapiens OX=9606 GN=PTPA PE=1 SV=3	6.357	7	3	6	3	358	40.6	5.94	10.03	3
P07998	Ribonuclease pancreatic OS=Homo sapiens OX=9606 GN=RNASE1 PE=1 SV=4	6.339	21	2	3	2	156	17.6	8.79	3.94	2
P04839	Cytochrome b-245 heavy chain OS=Homo sapiens OX=9606 GN=CYBB PE=1 SV=2	6.335	3	2	3	2	570	65.3	8.63	5.15	2
Q9NUQ9	CYFIP-related Rac1 interactor B OS=Homo sapiens OX=9606 GN=CYRIB PE=1 SV=1	6.319	9	2	3	2	324	36.7	6.06	7.37	2
Q13043	Serine/threonine-protein kinase 4 OS=Homo sapiens OX=9606 GN=STK4 PE=1 SV=2	6.311	7	3	6	3	487	55.6	5.07	5.54	3
P49913	Cathelicidin antimicrobial peptide OS=Homo sapiens OX=9606 GN=CAMP PE=1 SV=1	6.305	11	3	5	3	170	19.3	9.41	6.94	3
Q07866	Kinesin light chain 1 OS=Homo sapiens OX=9606 GN=KLC1 PE=1 SV=2	6.297	4	2	3	2	573	65.3	6.2	6.32	2
O43312	Protein MTSS 1 OS=Homo sapiens OX=9606 GN=MTSS1 PE=1 SV=2	6.276	4	2	2	2	755	82.2	6.92	3.32	2
P00736	Complement C1r subcomponent OS=Homo sapiens OX=9606 GN=C1R PE=1 SV=2	6.229	3	2	3	2	705	80.1	6.21	6.34	2
O75131	Copine-3 OS=Homo sapiens OX=9606 GN=CPNE3 PE=1 SV=1	6.209	3	2	3	2	537	60.1	5.85	7.19	2
Q96HN2	Adenosylhomocysteinase 3 OS=Homo sapiens OX=9606 GN=AHCYL2 PE=1 SV=1	6.196	5	3	5	3	611	66.7	7.36	0	3
P05160	Coagulation factor XIII B chain OS=Homo sapiens OX=9606 GN=F13B PE=1 SV=3	6.195	3	2	4	2	661	75.5	6.39	4.66	2
P20292	Arachidonate 5-lipoxygenase-activating protein OS=Homo sapiens OX=9606 GN=ALOX5AP PE=1 SV=2	6.179	11	2	3	2	161	18.1	8.44	7.21	2
P16930	Fumarylacetoacetase OS=Homo sapiens OX=9606 GN=FAH PE=1 SV=2	6.174	5	2	4	2	419	46.3	6.95	9.12	2
A0FGR8-2	Isoform 2 of Extended synaptotagmin-2 OS=Homo sapiens OX=9606 GN=ESYT2	6.174	3	2	3	2	893	98.8	8.68	4.19	2
Q9Y2B0	Protein canopy homolog 2 OS=Homo sapiens OX=9606 GN=CNPY2 PE=1 SV=1	6.127	18	3	5	3	182	20.6	4.92	5.02	3
O43561	Linker for activation of T-cells family member 1 OS=Homo sapiens OX=9606 GN=LAT PE=1 SV=1	6.084	10	2	3	2	262	27.9	4.39	3.57	2
Q8NBF2	NHL repeat-containing protein 2 OS=Homo sapiens OX=9606 GN=NHLRC2 PE=1 SV=1	6.075	3	2	4	2	726	79.4	5.55	6.12	2
Q9NP58	ATP-binding cassette sub-family B member 6 OS=Homo sapiens OX=9606 GN=ABCB6 PE=1 SV=1	6.059	2	2	2	2	842	93.8	8.48	2.09	2
Q96NZ9	Proline-rich acidic protein 1 OS=Homo sapiens OX=9606 GN=PRAP1 PE=1 SV=2	6.054	11	2	4	2	151	17.2	5.36	8.21	2
P15153	Ras-related C3 botulinum toxin substrate 2 OS=Homo sapiens OX=9606 GN=RAC2 PE=1 SV=1	6.022	9	3	5	1	192	21.4	7.61	8.37	3
Q13177	Serine/threonine-protein kinase PAK 2 OS=Homo sapiens OX=9606 GN=PAK2 PE=1 SV=3	6.004	3	2	4	2	524	58	5.96	4.55	2
Q12792	Twinfilin-1 OS=Homo sapiens OX=9606 GN=TWF1 PE=1 SV=3	5.956	6	2	4	1	350	40.3	6.96	6.35	2
Q99426	Tubulin-folding cofactor B OS=Homo sapiens OX=9606 GN=TBCB PE=1 SV=2	5.93	11	3	4	3	244	27.3	5.15	2.61	3
Q9P270	SLAIN motif-containing protein 2 OS=Homo sapiens OX=9606 GN=SLAIN2 PE=1 SV=2	5.929	4	2	3	2	581	62.5	9.45	5.94	2
O15400	Syntaxin-7 OS=Homo sapiens OX=9606 GN=STX7 PE=1 SV=4	5.926	7	2	4	2	261	29.8	5.55	8.65	2
P31947	14-3-3 protein sigma OS=Homo sapiens OX=9606 GN=SFN PE=1 SV=1	5.924	9	3	6	1	248	27.8	4.74	13.1	3
Q9Y3B3	Transmembrane emp24 domain-containing protein 7 OS=Homo sapiens OX=9606 GN=TMED7 PE=1 SV=2	5.919	9	2	2	2	224	25.2	6.89	1.76	2
P06737	Glycogen phosphorylase, liver form OS=Homo sapiens OX=9606 GN=PYGL PE=1 SV=4	5.89	3	3	6	1	847	97.1	7.17	10.7	3
O43747	AP-1 complex subunit gamma-1 OS=Homo sapiens OX=9606 GN=AP1G1 PE=1 SV=5	5.889	3	3	4	3	822	91.3	6.8	3.63	3
P51809	Vesicle-associated membrane protein 7 OS=Homo sapiens OX=9606 GN=VAMP7 PE=1 SV=3	5.857	9	2	3	2	220	24.9	8.6	2.28	2
P13473	Lysosome-associated membrane glycoprotein 2 OS=Homo sapiens OX=9606 GN=LAMP2 PE=1 SV=2	5.846	4	2	4	2	410	44.9	5.63	5.83	2
P09382	Galectin-1 OS=Homo sapiens OX=9606 GN=LGALS1 PE=1 SV=2	5.842	13	2	3	2	135	14.7	5.5	4.17	2
Q9NX76	CKLF-like MARVEL transmembrane domain-containing protein 6 OS=Homo sapiens OX=9606 GN=CMTM6 PE=1 SV=1	5.84	14	2	2	2	183	20.4	5.29	5.27	2
O43493	Trans-Golgi network integral membrane protein 2 OS=Homo sapiens OX=9606 GN=TGOLN2 PE=1 SV=4	5.824	6	2	3	2	437	45.9	5.63	4.62	2
P27338	Amine oxidase [flavin-containing] B OS=Homo sapiens OX=9606 GN=MAOB PE=1 SV=3	5.77	5	3	5	3	520	58.7	7.5	4.71	3
Q9UPN3	Microtubule-actin cross-linking factor 1, isoforms 1/2/3/5 OS=Homo sapiens OX=9606 GN=MACF1 PE=1 SV=4	5.761	0	2	3	2	7388	837.8	5.39	3.76	2
Q5VVQ6	Ubiquitin thioesterase OTU1 OS=Homo sapiens OX=9606 GN=YOD1 PE=1 SV=1	5.731	7	2	4	2	348	38.3	6.11	6.77	2
Q9Y5X3	Sorting nexin-5 OS=Homo sapiens OX=9606 GN=SNX5 PE=1 SV=1	5.701	4	2	3	1	404	46.8	6.76	4.04	2
P52564	Dual specificity mitogen-activated protein kinase kinase 6 OS=Homo sapiens OX=9606 GN=MAP2K6 PE=1 SV=1	5.689	5	2	4	2	334	37.5	7.39	9.01	2
Q16881	Thioredoxin reductase 1, cytoplasmic OS=Homo sapiens OX=9606 GN=TXNRD1 PE=1 SV=3	5.667	3	2	4	2	649	70.9	7.39	7.4	2
P08246	Neutrophil elastase OS=Homo sapiens OX=9606 GN=ELANE PE=1 SV=1	5.629	6	2	4	2	267	28.5	9.35	8.7	2
P54577	Tyrosine--tRNA ligase, cytoplasmic OS=Homo sapiens OX=9606 GN=YARS1 PE=1 SV=4	5.604	4	2	3	2	528	59.1	7.05	5.3	2
Q86VP6	Cullin-associated NEDD8-dissociated protein 1 OS=Homo sapiens OX=9606 GN=CAND1 PE=1 SV=2	5.558	1	2	4	2	1230	136.3	5.78	4.13	2
P17301	Integrin alpha-2 OS=Homo sapiens OX=9606 GN=ITGA2 PE=1 SV=1	5.546	2	2	3	2	1181	129.2	5.31	7.09	2
P53814	Smoothelin OS=Homo sapiens OX=9606 GN=SMTN PE=1 SV=7	5.534	2	2	3	2	917	99	9.07	4.18	2
Q9Y3P9	Rab GTPase-activating protein 1 OS=Homo sapiens OX=9606 GN=RABGAP1 PE=1 SV=3	5.506	2	2	4	2	1069	121.7	5.25	6.14	2
Q15286	Ras-related protein Rab-35 OS=Homo sapiens OX=9606 GN=RAB35 PE=1 SV=1	5.467	9	2	4	2	201	23	8.29	5.55	2
Q9UIB8	SLAM family member 5 OS=Homo sapiens OX=9606 GN=CD84 PE=1 SV=1	5.463	5	2	3	2	345	38.8	7.06	1.62	2
P25774	Cathepsin S OS=Homo sapiens OX=9606 GN=CTSS PE=1 SV=3	5.462	8	3	5	3	331	37.5	8.34	10.25	3
P67812	Signal peptidase complex catalytic subunit SEC11A OS=Homo sapiens OX=9606 GN=SEC11A PE=1 SV=1	5.462	9	2	2	2	179	20.6	9.48	3.94	2
P05543	Thyroxine-binding globulin OS=Homo sapiens OX=9606 GN=SERPINA7 PE=1 SV=2	5.458	4	2	4	2	415	46.3	6.3	3.85	2
P35612	Beta-adducin OS=Homo sapiens OX=9606 GN=ADD2 PE=1 SV=3	5.452	2	2	4	1	726	80.8	5.92	6.45	2
P49189	4-trimethylaminobutyraldehyde dehydrogenase OS=Homo sapiens OX=9606 GN=ALDH9A1 PE=1 SV=3	5.424	4	2	2	2	494	53.8	5.87	2.27	2
P13639	Elongation factor 2 OS=Homo sapiens OX=9606 GN=EEF2 PE=1 SV=4	5.418	3	2	4	2	858	95.3	6.83	1.91	2
Q02790	Peptidyl-prolyl cis-trans isomerase FKBP4 OS=Homo sapiens OX=9606 GN=FKBP4 PE=1 SV=3	5.418	8	3	5	3	459	51.8	5.43	7.62	3
Q9UBS4	DnaJ homolog subfamily B member 11 OS=Homo sapiens OX=9606 GN=DNAJB11 PE=1 SV=1	5.416	9	3	3	3	358	40.5	6.18	3.46	3
P48637	Glutathione synthetase OS=Homo sapiens OX=9606 GN=GSS PE=1 SV=1	5.413	3	2	4	2	474	52.4	5.92	9.26	2
Q13618	Cullin-3 OS=Homo sapiens OX=9606 GN=CUL3 PE=1 SV=2	5.403	2	2	3	2	768	88.9	8.48	5.26	2
Q14789	Golgin subfamily B member 1 OS=Homo sapiens OX=9606 GN=GOLGB1 PE=1 SV=2	5.383	1	3	3	3	3259	375.8	5	3.53	3
Q14739	Delta(14)-sterol reductase LBR OS=Homo sapiens OX=9606 GN=LBR PE=1 SV=2	5.378	3	2	3	2	615	70.7	9.36	6.14	2
P20645	Cation-dependent mannose-6-phosphate receptor OS=Homo sapiens OX=9606 GN=M6PR PE=1 SV=1	5.37	9	2	3	2	277	31	5.83	5.01	2
O60256	Phosphoribosyl pyrophosphate synthase-associated protein 2 OS=Homo sapiens OX=9606 GN=PRPSAP2 PE=1 SV=1	5.328	6	2	2	2	369	40.9	7.44	1.64	2
P25786	Proteasome subunit alpha type-1 OS=Homo sapiens OX=9606 GN=PSMA1 PE=1 SV=1	5.261	8	2	3	2	263	29.5	6.61	3.58	2
O95782	AP-2 complex subunit alpha-1 OS=Homo sapiens OX=9606 GN=AP2A1 PE=1 SV=3	5.259	2	2	4	2	977	107.5	7.03	7.34	2
P36507	Dual specificity mitogen-activated protein kinase kinase 2 OS=Homo sapiens OX=9606 GN=MAP2K2 PE=1 SV=1	5.224	5	2	2	2	400	44.4	6.55	3.94	2
P22234	Multifunctional protein ADE2 OS=Homo sapiens OX=9606 GN=PAICS PE=1 SV=3	5.101	4	2	2	2	425	47	7.23	4.1	2
P60842	Eukaryotic initiation factor 4A-I OS=Homo sapiens OX=9606 GN=EIF4A1 PE=1 SV=1	5.09	6	3	5	1	406	46.1	5.48	9.08	3
Q9UII2	ATPase inhibitor, mitochondrial OS=Homo sapiens OX=9606 GN=ATP5IF1 PE=1 SV=1	5.081	17	2	4	2	106	12.2	9.35	8.36	2
P40197	Platelet glycoprotein V OS=Homo sapiens OX=9606 GN=GP5 PE=1 SV=1	5.048	3	2	3	2	560	60.9	9.63	5.45	2
P78559	Microtubule-associated protein 1A OS=Homo sapiens OX=9606 GN=MAP1A PE=1 SV=6	5.018	1	2	3	2	2803	305.3	4.92	3.34	2
P29622	Kallistatin OS=Homo sapiens OX=9606 GN=SERPINA4 PE=1 SV=3	5.013	4	2	2	2	427	48.5	7.75	0	2
Q99460	26S proteasome non-ATPase regulatory subunit 1 OS=Homo sapiens OX=9606 GN=PSMD1 PE=1 SV=2	4.953	2	2	3	2	953	105.8	5.39	1.7	2
Q9BX67	Junctional adhesion molecule C OS=Homo sapiens OX=9606 GN=JAM3 PE=1 SV=1	4.947	6	2	4	2	310	35	7.59	9.28	2
P37235	Hippocalcin-like protein 1 OS=Homo sapiens OX=9606 GN=HPCAL1 PE=1 SV=3	4.942	13	2	3	2	193	22.3	5.35	0	2
Q13492	Phosphatidylinositol-binding clathrin assembly protein OS=Homo sapiens OX=9606 GN=PICALM PE=1 SV=2	4.881	3	2	2	2	652	70.7	7.9	1.69	2
P07355	Annexin A2 OS=Homo sapiens OX=9606 GN=ANXA2 PE=1 SV=2	4.873	9	2	2	2	339	38.6	7.75	0	2
Q9H2K8	Serine/threonine-protein kinase TAO3 OS=Homo sapiens OX=9606 GN=TAOK3 PE=1 SV=2	4.863	2	2	3	1	898	105.3	7.3	4.79	2
Q7L9L4	MOB kinase activator 1B OS=Homo sapiens OX=9606 GN=MOB1B PE=1 SV=3	4.846	9	2	3	2	216	25.1	6.73	1.75	2
P51159	Ras-related protein Rab-27A OS=Homo sapiens OX=9606 GN=RAB27A PE=1 SV=3	4.831	9	2	3	1	221	24.9	5.22	6.51	2
Q14696	LRP chaperone MESD OS=Homo sapiens OX=9606 GN=MESD PE=1 SV=2	4.706	12	2	3	2	234	26.1	7.78	7.17	2
Q6Q788	Apolipoprotein A-V OS=Homo sapiens OX=9606 GN=APOA5 PE=1 SV=1	4.693	7	2	3	2	366	41.2	6.43	0	2
P22695	Cytochrome b-c1 complex subunit 2, mitochondrial OS=Homo sapiens OX=9606 GN=UQCRC2 PE=1 SV=3	4.661	6	2	3	2	453	48.4	8.63	0	2
Q13011	Delta(3,5)-Delta(2,4)-dienoyl-CoA isomerase, mitochondrial OS=Homo sapiens OX=9606 GN=ECH1 PE=1 SV=2	4.549	5	2	3	2	328	35.8	8	6.09	2
Q4KMQ2	Anoctamin-6 OS=Homo sapiens OX=9606 GN=ANO6 PE=1 SV=2	4.539	2	2	3	2	910	106.1	7.77	4.12	2
P26599	Polypyrimidine tract-binding protein 1 OS=Homo sapiens OX=9606 GN=PTBP1 PE=1 SV=1	4.528	4	2	3	2	531	57.2	9.17	3.57	2
O75298	Reticulon-2 OS=Homo sapiens OX=9606 GN=RTN2 PE=1 SV=1	4.525	3	2	3	2	545	59.2	5.31	6	2
Q96E17	Ras-related protein Rab-3C OS=Homo sapiens OX=9606 GN=RAB3C PE=1 SV=1	4.525	10	2	3	1	227	25.9	5.24	4.34	2
P30405	Peptidyl-prolyl cis-trans isomerase F, mitochondrial OS=Homo sapiens OX=9606 GN=PPIF PE=1 SV=1	4.502	8	2	3	2	207	22	9.38	5.7	2
O75368	SH3 domain-binding glutamic acid-rich-like protein OS=Homo sapiens OX=9606 GN=SH3BGRL PE=1 SV=1	4.495	18	2	3	2	114	12.8	5.25	4.32	2
P49137	MAP kinase-activated protein kinase 2 OS=Homo sapiens OX=9606 GN=MAPKAPK2 PE=1 SV=1	4.479	4	2	4	2	400	45.5	8.68	7.25	2
P31751	RAC-beta serine/threonine-protein kinase OS=Homo sapiens OX=9606 GN=AKT2 PE=1 SV=2	4.348	4	2	3	2	481	55.7	6.37	4.13	2
Q8N3D4	EH domain-binding protein 1-like protein 1 OS=Homo sapiens OX=9606 GN=EHBP1L1 PE=1 SV=2	4.334	2	2	3	2	1523	161.8	4.83	0	2
Q05315	Galectin-10 OS=Homo sapiens OX=9606 GN=CLC PE=1 SV=3	4.334	14	3	6	3	142	16.4	7.37	7.86	3
Q9H7M9	V-type immunoglobulin domain-containing suppressor of T-cell activation OS=Homo sapiens OX=9606 GN=VSIR PE=1 SV=3	4.334	5	2	4	2	311	33.9	6.95	9.18	2
P42892	Endothelin-converting enzyme 1 OS=Homo sapiens OX=9606 GN=ECE1 PE=1 SV=2	4.33	2	2	3	2	770	87.1	5.88	2.11	2
Q9BSL1	Ubiquitin-associated domain-containing protein 1 OS=Homo sapiens OX=9606 GN=UBAC1 PE=1 SV=1	4.325	4	2	5	2	405	45.3	4.92	4.5	2
Q9NYL9	Tropomodulin-3 OS=Homo sapiens OX=9606 GN=TMOD3 PE=1 SV=1	4.304	7	2	2	2	352	39.6	5.19	0	2
O00429	Dynamin-1-like protein OS=Homo sapiens OX=9606 GN=DNM1L PE=1 SV=2	4.261	2	2	3	2	736	81.8	6.81	1.78	2
Q7L7X3	Serine/threonine-protein kinase TAO1 OS=Homo sapiens OX=9606 GN=TAOK1 PE=1 SV=1	4.213	2	2	3	1	1001	116	7.65	6.45	2
P12955	Xaa-Pro dipeptidase OS=Homo sapiens OX=9606 GN=PEPD PE=1 SV=3	4.207	3	2	3	2	493	54.5	6	5.64	2
Q99704	Docking protein 1 OS=Homo sapiens OX=9606 GN=DOK1 PE=1 SV=1	4.182	8	2	2	2	481	52.4	6.47	1.73	2
P19338	Nucleolin OS=Homo sapiens OX=9606 GN=NCL PE=1 SV=3	4.142	2	2	3	2	710	76.6	4.7	1.7	2
Q96BY6	Dedicator of cytokinesis protein 10 OS=Homo sapiens OX=9606 GN=DOCK10 PE=1 SV=3	4.112	1	2	3	1	2186	249.4	7.14	0	2
Q6ZNJ1	Neurobeachin-like protein 2 OS=Homo sapiens OX=9606 GN=NBEAL2 PE=1 SV=2	4.079	1	2	3	2	2754	302.3	6.38	1.75	2
Q04760	Lactoylglutathione lyase OS=Homo sapiens OX=9606 GN=GLO1 PE=1 SV=4	4.055	12	3	5	3	184	20.8	5.31	5.87	3
Q14012	Calcium/calmodulin-dependent protein kinase type 1 OS=Homo sapiens OX=9606 GN=CAMK1 PE=1 SV=1	4.015	5	2	2	2	370	41.3	5.29	1.65	2
P20042	Eukaryotic translation initiation factor 2 subunit 2 OS=Homo sapiens OX=9606 GN=EIF2S2 PE=1 SV=2	3.963	8	2	2	2	333	38.4	5.8	1.75	2
Q14554	Protein disulfide-isomerase A5 OS=Homo sapiens OX=9606 GN=PDIA5 PE=1 SV=1	3.949	4	2	2	2	519	59.6	7.91	3.6	2
P36969	Phospholipid hydroperoxide glutathione peroxidase OS=Homo sapiens OX=9606 GN=GPX4 PE=1 SV=3	3.948	8	2	4	2	197	22.2	8.37	0	2
Q93009	Ubiquitin carboxyl-terminal hydrolase 7 OS=Homo sapiens OX=9606 GN=USP7 PE=1 SV=2	3.928	2	2	3	2	1102	128.2	5.55	0	2
Q96QK1	Vacuolar protein sorting-associated protein 35 OS=Homo sapiens OX=9606 GN=VPS35 PE=1 SV=2	3.882	2	2	4	2	796	91.6	5.49	0	2
Q8TCJ2	Dolichyl-diphosphooligosaccharide--protein glycosyltransferase subunit STT3B OS=Homo sapiens OX=9606 GN=STT3B PE=1 SV=1	3.88	2	2	3	2	826	93.6	8.91	4.45	2
P50416	Carnitine O-palmitoyltransferase 1, liver isoform OS=Homo sapiens OX=9606 GN=CPT1A PE=1 SV=2	3.827	2	2	3	2	773	88.3	8.65	5.87	2
P13073	Cytochrome c oxidase subunit 4 isoform 1, mitochondrial OS=Homo sapiens OX=9606 GN=COX4I1 PE=1 SV=1	3.778	10	2	3	2	169	19.6	9.51	6.16	2
P25789	Proteasome subunit alpha type-4 OS=Homo sapiens OX=9606 GN=PSMA4 PE=1 SV=1	3.758	7	2	3	2	261	29.5	7.72	5.65	2
Q8NEU8	DCC-interacting protein 13-beta OS=Homo sapiens OX=9606 GN=APPL2 PE=1 SV=3	3.75	3	2	2	2	664	74.4	4.94	2.05	2
P21283	V-type proton ATPase subunit C 1 OS=Homo sapiens OX=9606 GN=ATP6V1C1 PE=1 SV=4	3.743	4	2	2	2	382	43.9	7.46	1.95	2
Q16698	2,4-dienoyl-CoA reductase [(3E)-enoyl-CoA-producing], mitochondrial OS=Homo sapiens OX=9606 GN=DECR1 PE=1 SV=1	3.718	4	2	2	2	335	36	9.28	2.34	2
P29122	Proprotein convertase subtilisin/kexin type 6 OS=Homo sapiens OX=9606 GN=PCSK6 PE=1 SV=1	3.713	1	2	2	2	969	106.4	7.68	3.36	2
O14639	Actin-binding LIM protein 1 OS=Homo sapiens OX=9606 GN=ABLIM1 PE=1 SV=3	3.635	3	2	3	2	778	87.6	8.59	1.74	2
P03952	Plasma kallikrein OS=Homo sapiens OX=9606 GN=KLKB1 PE=1 SV=1	3.628	3	2	4	2	638	71.3	8.22	4.03	2
P62993	Growth factor receptor-bound protein 2 OS=Homo sapiens OX=9606 GN=GRB2 PE=1 SV=1	3.588	6	2	4	2	217	25.2	6.32	8	2
Q9HCN6	Platelet glycoprotein VI OS=Homo sapiens OX=9606 GN=GP6 PE=1 SV=4	3.53	5	2	2	2	339	36.8	9.2	3.45	2
P61163	Alpha-centractin OS=Homo sapiens OX=9606 GN=ACTR1A PE=1 SV=1	3.523	4	2	3	2	376	42.6	6.64	1.79	2
P61626	Lysozyme C OS=Homo sapiens OX=9606 GN=LYZ PE=1 SV=1	3.436	15	3	5	3	148	16.5	9.16	9.07	3
Q14204	Cytoplasmic dynein 1 heavy chain 1 OS=Homo sapiens OX=9606 GN=DYNC1H1 PE=1 SV=5	3.302	0	2	3	2	4646	532.1	6.4	0	2
P84243	Histone H3.3 OS=Homo sapiens OX=9606 GN=H3-3A PE=1 SV=2	3.26	10	2	3	2	136	15.3	11.27	6.09	2
P53801	Pituitary tumor-transforming gene 1 protein-interacting protein OS=Homo sapiens OX=9606 GN=PTTG1IP PE=1 SV=1	3.25	4	2	3	2	180	20.3	8.79	6.35	2
O75832	26S proteasome non-ATPase regulatory subunit 10 OS=Homo sapiens OX=9606 GN=PSMD10 PE=1 SV=1	3.248	8	2	3	2	226	24.4	6.1	5.6	2
A0A0J9YXX1	Immunoglobulin heavy variable 5-10-1 OS=Homo sapiens OX=9606 GN=IGHV5-10-1 PE=3 SV=1	3.226	12	2	3	2	117	12.8	8.28	5.9	2
A0A075B6H7	Probable non-functional immunoglobulin kappa variable 3-7 OS=Homo sapiens OX=9606 GN=IGKV3-7 PE=1 SV=1	3.221	23	2	3	2	116	12.8	5.25	3.89	2
Q15435	Protein phosphatase 1 regulatory subunit 7 OS=Homo sapiens OX=9606 GN=PPP1R7 PE=1 SV=1	3.148	5	2	2	2	360	41.5	4.91	1.82	2
P46940	Ras GTPase-activating-like protein IQGAP1 OS=Homo sapiens OX=9606 GN=IQGAP1 PE=1 SV=1	3.045	1	2	2	2	1657	189.1	6.48	0	2
Q12805	EGF-containing fibulin-like extracellular matrix protein 1 OS=Homo sapiens OX=9606 GN=EFEMP1 PE=1 SV=2	2.938	3	2	3	2	493	54.6	5.07	3.65	2
P55160	Nck-associated protein 1-like OS=Homo sapiens OX=9606 GN=NCKAP1L PE=1 SV=3	2.873	2	2	2	2	1127	128.1	6.86	1.8	2
Q15276	Rab GTPase-binding effector protein 1 OS=Homo sapiens OX=9606 GN=RABEP1 PE=1 SV=2	2.804	2	2	3	2	862	99.2	5.01	0	2
Q14152	Eukaryotic translation initiation factor 3 subunit A OS=Homo sapiens OX=9606 GN=EIF3A PE=1 SV=1	2.294	1	2	2	2	1382	166.5	6.79	1.79	2

## Sheet: #4
Accession	Description	Sum PEP Score	Coverage [%]	# Peptides	# PSMs	# Unique Peptides	# AAs	MW [kDa]	calc. pI	Score Sequest HT: Sequest HT	# Peptides (by Search Engine): Sequest HT
P35579	Myosin-9 OS=Homo sapiens OX=9606 GN=MYH9 PE=1 SV=4	1376.03	57	145	478	145	1960	226.4	5.6	1578.44	145
P21333	Filamin-A OS=Homo sapiens OX=9606 GN=FLNA PE=1 SV=4	946.996	55	109	306	100	2647	280.6	6.06	1044.27	109
P11277	Spectrin beta chain, erythrocytic OS=Homo sapiens OX=9606 GN=SPTB PE=1 SV=5	680.247	47	87	212	84	2137	246.3	5.27	705.37	87
P02549	Spectrin alpha chain, erythrocytic 1 OS=Homo sapiens OX=9606 GN=SPTA1 PE=1 SV=5	650.533	39	88	223	87	2419	279.8	5.05	717.84	88
P01024	Complement C3 OS=Homo sapiens OX=9606 GN=C3 PE=1 SV=2	627.263	53	79	228	79	1663	187	6.4	750.63	79
Q9Y490	Talin-1 OS=Homo sapiens OX=9606 GN=TLN1 PE=1 SV=3	559.425	40	88	199	88	2541	269.6	6.07	582.32	88
P02671	Fibrinogen alpha chain OS=Homo sapiens OX=9606 GN=FGA PE=1 SV=2	493.132	48	46	356	46	866	94.9	6.01	994.11	46
P02751-1	Isoform 1 of Fibronectin OS=Homo sapiens OX=9606 GN=FN1	448.628	36	62	160	62	2386	262.5	5.71	496.9	62
P12814	Alpha-actinin-1 OS=Homo sapiens OX=9606 GN=ACTN1 PE=1 SV=2	408.867	61	46	137	33	892	103	5.41	437.47	46
P69905	Hemoglobin subunit alpha OS=Homo sapiens OX=9606 GN=HBA1 PE=1 SV=2	344.571	100	17	274	16	142	15.2	8.68	988.36	17
P02768	Albumin OS=Homo sapiens OX=9606 GN=ALB PE=1 SV=2	334.079	67	43	118	43	609	69.3	6.28	390.59	43
P18206	Vinculin OS=Homo sapiens OX=9606 GN=VCL PE=1 SV=4	326.044	50	56	144	56	1134	123.7	5.66	427.71	56
P02675	Fibrinogen beta chain OS=Homo sapiens OX=9606 GN=FGB PE=1 SV=2	284.742	56	26	90	26	491	55.9	8.27	319.27	26
O43707	Alpha-actinin-4 OS=Homo sapiens OX=9606 GN=ACTN4 PE=1 SV=2	254.663	45	36	90	23	911	104.8	5.44	273.93	36
P02679	Fibrinogen gamma chain OS=Homo sapiens OX=9606 GN=FGG PE=1 SV=3	251.346	68	26	84	26	453	51.5	5.62	290.71	26
P08670	Vimentin OS=Homo sapiens OX=9606 GN=VIM PE=1 SV=4	246.03	69	36	91	36	466	53.6	5.12	292.56	36
P68871	Hemoglobin subunit beta OS=Homo sapiens OX=9606 GN=HBB PE=1 SV=2	211.486	96	15	345	8	147	16	7.28	1026.27	15
P10909	Clusterin OS=Homo sapiens OX=9606 GN=CLU PE=1 SV=1	209.31	43	21	67	9	449	52.5	6.27	220.45	21
P60709	Actin, cytoplasmic 1 OS=Homo sapiens OX=9606 GN=ACTB PE=1 SV=1	200.045	53	19	74	8	375	41.7	5.48	247.72	19
Q05682-4	Isoform 4 of Caldesmon OS=Homo sapiens OX=9606 GN=CALD1	199.332	49	29	68	3	538	62.6	6.37	173.38	29
P06753-2	Isoform 2 of Tropomyosin alpha-3 chain OS=Homo sapiens OX=9606 GN=TPM3	197.321	76	36	97	18	248	29	4.78	266.81	36
P00915	Carbonic anhydrase 1 OS=Homo sapiens OX=9606 GN=CA1 PE=1 SV=2	196.46	68	14	95	14	261	28.9	7.12	346.76	14
P16157	Ankyrin-1 OS=Homo sapiens OX=9606 GN=ANK1 PE=1 SV=3	185.998	17	24	58	24	1881	206.1	6.01	188.5	24
P67936-2	Isoform 2 of Tropomyosin alpha-4 chain OS=Homo sapiens OX=9606 GN=TPM4	181.307	64	33	85	6	284	32.7	4.73	215.76	33
Q05682	Caldesmon OS=Homo sapiens OX=9606 GN=CALD1 PE=1 SV=3	180.782	33	27	60	1	793	93.2	5.66	150.16	27
P27797	Calreticulin OS=Homo sapiens OX=9606 GN=CALR PE=1 SV=1	176.536	43	18	57	18	417	48.1	4.44	174.73	18
Q15149	Plectin OS=Homo sapiens OX=9606 GN=PLEC PE=1 SV=3	174.91	12	55	94	55	4684	531.5	5.96	193.35	55
P26038	Moesin OS=Homo sapiens OX=9606 GN=MSN PE=1 SV=3	172.617	39	29	75	24	577	67.8	6.4	201.45	29
P06727	Apolipoprotein A-IV OS=Homo sapiens OX=9606 GN=APOA4 PE=1 SV=4	169.375	56	22	59	22	396	45.3	5.38	197.15	22
P00488	Coagulation factor XIII A chain OS=Homo sapiens OX=9606 GN=F13A1 PE=1 SV=4	167.727	27	18	59	18	732	83.2	6.09	185.33	18
P09493-3	Isoform 3 of Tropomyosin alpha-1 chain OS=Homo sapiens OX=9606 GN=TPM1	161.887	63	32	82	1	284	32.9	4.78	196.81	32
Q13201	Multimerin-1 OS=Homo sapiens OX=9606 GN=MMRN1 PE=1 SV=3	161.774	18	21	46	21	1228	138	7.93	160.69	21
P04040	Catalase OS=Homo sapiens OX=9606 GN=CAT PE=1 SV=3	157.735	45	23	57	23	527	59.7	7.39	173.79	23
P02042	Hemoglobin subunit delta OS=Homo sapiens OX=9606 GN=HBD PE=1 SV=2	156.644	93	13	271	6	147	16	8.05	774.22	13
P48740	Mannan-binding lectin serine protease 1 OS=Homo sapiens OX=9606 GN=MASP1 PE=1 SV=3	154.912	34	20	55	6	699	79.2	5.49	182.63	20
P07951-2	Isoform 2 of Tropomyosin beta chain OS=Homo sapiens OX=9606 GN=TPM2	152.374	62	28	73	11	284	33	4.67	179.03	28
P67936	Tropomyosin alpha-4 chain OS=Homo sapiens OX=9606 GN=TPM4 PE=1 SV=3	149.354	66	30	74	7	248	28.5	4.69	185.32	30
P01023	Alpha-2-macroglobulin OS=Homo sapiens OX=9606 GN=A2M PE=1 SV=3	148.649	19	24	56	22	1474	163.2	6.46	151.61	24
P02787	Serotransferrin OS=Homo sapiens OX=9606 GN=TF PE=1 SV=3	146.78	39	26	58	26	698	77	7.12	163.54	26
P00918	Carbonic anhydrase 2 OS=Homo sapiens OX=9606 GN=CA2 PE=1 SV=2	144.651	45	12	36	12	260	29.2	7.4	156.3	12
P09493-8	Isoform 8 of Tropomyosin alpha-1 chain OS=Homo sapiens OX=9606 GN=TPM1	137.028	62	31	76	6	284	32.8	4.75	174.23	31
P48740-2	Isoform 2 of Mannan-binding lectin serine protease 1 OS=Homo sapiens OX=9606 GN=MASP1	136.685	34	20	52	6	728	81.8	5.12	161.06	20
P00738	Haptoglobin OS=Homo sapiens OX=9606 GN=HP PE=1 SV=1	126.705	34	17	46	17	406	45.2	6.58	146.57	17
P20700	Lamin-B1 OS=Homo sapiens OX=9606 GN=LMNB1 PE=1 SV=2	125.816	42	28	58	26	586	66.4	5.16	153.6	28
Q86UX7	Fermitin family homolog 3 OS=Homo sapiens OX=9606 GN=FERMT3 PE=1 SV=1	119.301	33	18	41	18	667	75.9	6.98	142.74	18
O75083	WD repeat-containing protein 1 OS=Homo sapiens OX=9606 GN=WDR1 PE=1 SV=4	119.092	36	20	43	20	606	66.2	6.65	116.4	20
P09493-5	Isoform 5 of Tropomyosin alpha-1 chain OS=Homo sapiens OX=9606 GN=TPM1	118.588	53	23	58	6	245	28.4	4.77	153.1	23
P06753	Tropomyosin alpha-3 chain OS=Homo sapiens OX=9606 GN=TPM3 PE=1 SV=2	117.027	48	24	65	1	285	32.9	4.72	155.39	24
P20810	Calpastatin OS=Homo sapiens OX=9606 GN=CAST PE=1 SV=4	115.775	31	21	45	21	708	76.5	5.07	103.52	21
P08514	Integrin alpha-IIb OS=Homo sapiens OX=9606 GN=ITGA2B PE=1 SV=3	115.148	23	21	46	21	1039	113.3	5.38	147.68	21
P11171	Protein 4.1 OS=Homo sapiens OX=9606 GN=EPB41 PE=1 SV=4	115.014	23	18	49	18	864	97	5.58	158.16	18
P14618	Pyruvate kinase PKM OS=Homo sapiens OX=9606 GN=PKM PE=1 SV=4	114.692	26	15	34	14	531	57.9	7.84	126.58	15
P07237	Protein disulfide-isomerase OS=Homo sapiens OX=9606 GN=P4HB PE=1 SV=3	111.975	45	20	42	20	508	57.1	4.87	114.03	20
P02647	Apolipoprotein A-I OS=Homo sapiens OX=9606 GN=APOA1 PE=1 SV=1	111.714	67	21	54	21	267	30.8	5.76	152.13	21
P32119	Peroxiredoxin-2 OS=Homo sapiens OX=9606 GN=PRDX2 PE=1 SV=5	110.137	77	16	48	15	198	21.9	5.97	148.27	16
P02788	Lactotransferrin OS=Homo sapiens OX=9606 GN=LTF PE=1 SV=6	109.257	32	21	41	21	710	78.1	8.12	116.12	21
P06702	Protein S100-A9 OS=Homo sapiens OX=9606 GN=S100A9 PE=1 SV=1	109.036	90	11	49	11	114	13.2	6.13	165.38	11
Q01082	Spectrin beta chain, non-erythrocytic 1 OS=Homo sapiens OX=9606 GN=SPTBN1 PE=1 SV=2	108.86	11	24	43	21	2364	274.4	5.57	87.58	24
P02730	Band 3 anion transport protein OS=Homo sapiens OX=9606 GN=SLC4A1 PE=1 SV=3	107.27	19	15	37	15	911	101.7	5.19	117.15	15
P01031	Complement C5 OS=Homo sapiens OX=9606 GN=C5 PE=1 SV=4	104.746	15	28	56	28	1676	188.2	6.52	118.01	28
P0C0L5	Complement C4-B OS=Homo sapiens OX=9606 GN=C4B PE=1 SV=2	104.734	14	23	48	23	1744	192.6	7.27	132.87	23
P48740-3	Isoform 3 of Mannan-binding lectin serine protease 1 OS=Homo sapiens OX=9606 GN=MASP1	103.457	42	13	39	1	380	43.6	4.7	129.76	13
P68133	Actin, alpha skeletal muscle OS=Homo sapiens OX=9606 GN=ACTA1 PE=1 SV=1	102.987	30	12	54	1	377	42	5.39	152.12	12
P30740	Leukocyte elastase inhibitor OS=Homo sapiens OX=9606 GN=SERPINB1 PE=1 SV=1	102.671	43	14	38	13	379	42.7	6.28	109.17	14
P27824	Calnexin OS=Homo sapiens OX=9606 GN=CANX PE=1 SV=2	102.384	22	16	39	16	592	67.5	4.6	104.73	16
P29401	Transketolase OS=Homo sapiens OX=9606 GN=TKT PE=1 SV=3	102.281	30	17	35	17	623	67.8	7.66	96.15	17
P01857	Immunoglobulin heavy constant gamma 1 OS=Homo sapiens OX=9606 GN=IGHG1 PE=1 SV=1	101.792	48	11	45	4	330	36.1	8.19	134.75	11
O75116	Rho-associated protein kinase 2 OS=Homo sapiens OX=9606 GN=ROCK2 PE=1 SV=4	98.63	15	22	39	22	1388	160.8	6.02	87.23	22
Q9H4B7	Tubulin beta-1 chain OS=Homo sapiens OX=9606 GN=TUBB1 PE=1 SV=1	98.376	31	12	33	10	451	50.3	5.17	91.48	12
P07900	Heat shock protein HSP 90-alpha OS=Homo sapiens OX=9606 GN=HSP90AA1 PE=1 SV=5	96.329	26	18	36	9	732	84.6	5.02	94.67	18
P04075	Fructose-bisphosphate aldolase A OS=Homo sapiens OX=9606 GN=ALDOA PE=1 SV=2	95.513	42	16	39	13	364	39.4	8.09	114.88	16
P80723	Brain acid soluble protein 1 OS=Homo sapiens OX=9606 GN=BASP1 PE=1 SV=2	90.834	83	15	33	15	227	22.7	4.63	75.34	15
P63104	14-3-3 protein zeta/delta OS=Homo sapiens OX=9606 GN=YWHAZ PE=1 SV=1	90.537	46	13	30	9	245	27.7	4.79	98.89	13
P52566	Rho GDP-dissociation inhibitor 2 OS=Homo sapiens OX=9606 GN=ARHGDIB PE=1 SV=3	90.468	56	11	30	11	201	23	5.21	81.18	11
P31948	Stress-induced-phosphoprotein 1 OS=Homo sapiens OX=9606 GN=STIP1 PE=1 SV=1	89.012	28	21	41	21	543	62.6	6.8	73.7	21
Q0VD83	Apolipoprotein B receptor OS=Homo sapiens OX=9606 GN=APOBR PE=1 SV=3	87.684	19	14	26	14	1097	115.6	4.4	78.8	14
P11021	Endoplasmic reticulum chaperone BiP OS=Homo sapiens OX=9606 GN=HSPA5 PE=1 SV=2	85.837	32	19	38	18	654	72.3	5.16	98.16	19
Q9UNZ2	NSFL1 cofactor p47 OS=Homo sapiens OX=9606 GN=NSFL1C PE=1 SV=2	85.369	46	12	26	12	370	40.5	5.1	77.73	12
P00450	Ceruloplasmin OS=Homo sapiens OX=9606 GN=CP PE=1 SV=1	83.866	14	13	28	13	1065	122.1	5.72	73.77	13
P33241	Lymphocyte-specific protein 1 OS=Homo sapiens OX=9606 GN=LSP1 PE=1 SV=1	83.588	39	9	25	9	339	37.2	4.74	89.15	9
P10909-3	Isoform 3 of Clusterin OS=Homo sapiens OX=9606 GN=CLU	82.773	50	13	31	1	274	32.3	6.65	88.55	13
P11142	Heat shock cognate 71 kDa protein OS=Homo sapiens OX=9606 GN=HSPA8 PE=1 SV=1	82.09	31	20	39	15	646	70.9	5.52	93.43	20
P01859	Immunoglobulin heavy constant gamma 2 OS=Homo sapiens OX=9606 GN=IGHG2 PE=1 SV=2	82.007	38	10	65	3	326	35.9	7.59	175.63	10
P05106	Integrin beta-3 OS=Homo sapiens OX=9606 GN=ITGB3 PE=1 SV=2	81.703	20	16	34	16	788	87	5.24	83.93	16
P07996	Thrombospondin-1 OS=Homo sapiens OX=9606 GN=THBS1 PE=1 SV=2	79.582	15	16	30	16	1170	129.3	4.94	80.18	16
Q08495	Dematin OS=Homo sapiens OX=9606 GN=DMTN PE=1 SV=3	79.542	42	14	39	14	405	45.5	8.88	94.25	14
P60660-2	Isoform Smooth muscle of Myosin light polypeptide 6 OS=Homo sapiens OX=9606 GN=MYL6	79.144	89	12	27	10	151	17	4.55	71.68	12
P37840	Alpha-synuclein OS=Homo sapiens OX=9606 GN=SNCA PE=1 SV=1	78.839	83	8	22	8	140	14.5	4.7	79.64	8
P01008	Antithrombin-III OS=Homo sapiens OX=9606 GN=SERPINC1 PE=1 SV=1	77.48	20	12	34	12	464	52.6	6.71	83.98	12
Q16643	Drebrin OS=Homo sapiens OX=9606 GN=DBN1 PE=1 SV=4	77.054	21	11	28	11	649	71.4	4.45	77.31	11
Q0ZGT2	Nexilin OS=Homo sapiens OX=9606 GN=NEXN PE=1 SV=1	76.899	32	22	44	22	675	80.6	5.33	94.03	22
P69891	Hemoglobin subunit gamma-1 OS=Homo sapiens OX=9606 GN=HBG1 PE=1 SV=2	75.659	80	11	27	1	147	16.1	7.2	83.62	11
P08238	Heat shock protein HSP 90-beta OS=Homo sapiens OX=9606 GN=HSP90AB1 PE=1 SV=4	74.401	20	12	23	3	724	83.2	5.03	70.32	12
P69892	Hemoglobin subunit gamma-2 OS=Homo sapiens OX=9606 GN=HBG2 PE=1 SV=2	74.133	80	11	27	1	147	16.1	7.2	81.28	11
P0DP25	Calmodulin-3 OS=Homo sapiens OX=9606 GN=CALM3 PE=1 SV=1	73.77	52	11	31	11	149	16.8	4.22	77.46	11
P60174	Triosephosphate isomerase OS=Homo sapiens OX=9606 GN=TPI1 PE=1 SV=4	73.696	52	12	26	12	249	26.7	6.9	75.98	12
P06396-2	Isoform 2 of Gelsolin OS=Homo sapiens OX=9606 GN=GSN	72.758	24	18	35	18	731	80.6	5.85	90.37	18
P11215	Integrin alpha-M OS=Homo sapiens OX=9606 GN=ITGAM PE=1 SV=2	72.122	11	12	25	12	1152	127.1	7.23	66.7	12
Q15485	Ficolin-2 OS=Homo sapiens OX=9606 GN=FCN2 PE=1 SV=2	70.754	32	10	30	9	313	34	6.77	97.57	10
Q13813	Spectrin alpha chain, non-erythrocytic 1 OS=Homo sapiens OX=9606 GN=SPTAN1 PE=1 SV=3	69.87	9	19	33	18	2472	284.4	5.35	62.72	19
P13796	Plastin-2 OS=Homo sapiens OX=9606 GN=LCP1 PE=1 SV=6	69.772	23	12	28	12	627	70.2	5.43	80.81	12
P16284	Platelet endothelial cell adhesion molecule OS=Homo sapiens OX=9606 GN=PECAM1 PE=1 SV=2	67.898	20	14	27	14	738	82.5	6.99	76.85	14
Q14247	Src substrate cortactin OS=Homo sapiens OX=9606 GN=CTTN PE=1 SV=2	66.494	32	17	34	17	550	61.5	5.4	77.49	17
P14317	Hematopoietic lineage cell-specific protein OS=Homo sapiens OX=9606 GN=HCLS1 PE=1 SV=3	65.42	23	12	28	12	486	54	4.81	80.04	12
P04439-2	Isoform 2 of HLA class I histocompatibility antigen, A alpha chain OS=Homo sapiens OX=9606 GN=HLA-A	65.323	23	6	17	5	371	41.4	6.3	62.18	6
P07437	Tubulin beta chain OS=Homo sapiens OX=9606 GN=TUBB PE=1 SV=2	63.898	31	10	19	3	444	49.6	4.89	61.65	10
P19022	Cadherin-2 OS=Homo sapiens OX=9606 GN=CDH2 PE=1 SV=4	63.461	9	10	26	10	906	99.7	4.81	76.15	10
O14672	Disintegrin and metalloproteinase domain-containing protein 10 OS=Homo sapiens OX=9606 GN=ADAM10 PE=1 SV=1	63.456	10	5	14	5	748	84.1	7.77	55.98	5
O14950	Myosin regulatory light chain 12B OS=Homo sapiens OX=9606 GN=MYL12B PE=1 SV=2	63.22	56	10	23	5	172	19.8	4.84	77.99	10
P14625	Endoplasmin OS=Homo sapiens OX=9606 GN=HSP90B1 PE=1 SV=1	63.018	24	16	26	16	803	92.4	4.84	58.79	16
P13671	Complement component C6 OS=Homo sapiens OX=9606 GN=C6 PE=1 SV=3	62.878	18	17	30	17	934	104.7	6.76	64.7	17
P00746	Complement factor D OS=Homo sapiens OX=9606 GN=CFD PE=1 SV=5	62.817	32	8	19	8	253	27	7.71	52.89	8
Q6UWP8	Suprabasin OS=Homo sapiens OX=9606 GN=SBSN PE=1 SV=2	62.687	39	10	20	10	590	60.5	7.01	41.68	10
Q14254	Flotillin-2 OS=Homo sapiens OX=9606 GN=FLOT2 PE=1 SV=2	62.078	27	11	25	11	428	47	5.25	80.08	11
P04406	Glyceraldehyde-3-phosphate dehydrogenase OS=Homo sapiens OX=9606 GN=GAPDH PE=1 SV=3	61.835	43	11	20	11	335	36	8.46	60.59	11
P08603	Complement factor H OS=Homo sapiens OX=9606 GN=CFH PE=1 SV=4	61.583	11	10	23	10	1231	139	6.61	58.18	10
P00491	Purine nucleoside phosphorylase OS=Homo sapiens OX=9606 GN=PNP PE=1 SV=2	60.797	47	11	21	11	289	32.1	6.95	64.44	11
P47756-2	Isoform 2 of F-actin-capping protein subunit beta OS=Homo sapiens OX=9606 GN=CAPZB	60.641	34	10	23	10	272	30.6	6	59.18	10
P55072	Transitional endoplasmic reticulum ATPase OS=Homo sapiens OX=9606 GN=VCP PE=1 SV=4	60.617	16	15	30	15	806	89.3	5.26	65.85	15
Q32MZ4-3	Isoform 3 of Leucine-rich repeat flightless-interacting protein 1 OS=Homo sapiens OX=9606 GN=LRRFIP1	58.95	23	13	22	13	752	82.6	4.61	38.69	13
P04264	Keratin, type II cytoskeletal 1 OS=Homo sapiens OX=9606 GN=KRT1 PE=1 SV=6	58.737	25	13	21	11	644	66	8.12	51.7	13
P04083	Annexin A1 OS=Homo sapiens OX=9606 GN=ANXA1 PE=1 SV=2	58.508	34	11	19	11	346	38.7	7.02	57.36	11
P02766	Transthyretin OS=Homo sapiens OX=9606 GN=TTR PE=1 SV=1	58.103	53	6	12	6	147	15.9	5.76	50.1	6
P01009	Alpha-1-antitrypsin OS=Homo sapiens OX=9606 GN=SERPINA1 PE=1 SV=3	57.842	26	11	24	11	418	46.7	5.59	67.34	11
P04275	von Willebrand factor OS=Homo sapiens OX=9606 GN=VWF PE=1 SV=4	57.785	5	14	28	14	2813	309.1	5.48	59.34	14
Q14315	Filamin-C OS=Homo sapiens OX=9606 GN=FLNC PE=1 SV=3	57.587	4	10	23	1	2725	290.8	5.97	63.59	10
P06744	Glucose-6-phosphate isomerase OS=Homo sapiens OX=9606 GN=GPI PE=1 SV=4	57.585	20	10	23	10	558	63.1	8.32	62.5	10
P01871	Immunoglobulin heavy constant mu OS=Homo sapiens OX=9606 GN=IGHM PE=1 SV=4	57.402	26	11	24	11	453	49.4	6.77	63.57	11
Q12913	Receptor-type tyrosine-protein phosphatase eta OS=Homo sapiens OX=9606 GN=PTPRJ PE=1 SV=3	57.22	10	9	14	9	1337	145.9	5.58	44.4	9
P27105	Stomatin OS=Homo sapiens OX=9606 GN=STOM PE=1 SV=3	56.952	32	8	23	8	288	31.7	7.88	69.33	8
P07738	Bisphosphoglycerate mutase OS=Homo sapiens OX=9606 GN=BPGM PE=1 SV=2	56.952	36	9	22	9	259	30	6.54	68.7	9
P06454	Prothymosin alpha OS=Homo sapiens OX=9606 GN=PTMA PE=1 SV=2	56.149	37	7	20	7	111	12.2	3.78	51.79	7
P0DOX7	Immunoglobulin kappa light chain OS=Homo sapiens OX=9606 PE=1 SV=1	56.079	37	6	14	2	214	23.4	7.17	51.16	6
Q9UJU6-2	Isoform 2 of Drebrin-like protein OS=Homo sapiens OX=9606 GN=DBNL	56.058	21	9	21	1	431	48.3	5.05	49.91	9
P02748	Complement component C9 OS=Homo sapiens OX=9606 GN=C9 PE=1 SV=2	55.953	18	12	32	12	559	63.1	5.59	93.17	12
P02763	Alpha-1-acid glycoprotein 1 OS=Homo sapiens OX=9606 GN=ORM1 PE=1 SV=1	55.112	30	6	16	5	201	23.5	5.02	50.36	6
P04004	Vitronectin OS=Homo sapiens OX=9606 GN=VTN PE=1 SV=1	54.929	19	10	26	10	478	54.3	5.8	74.56	10
Q15942	Zyxin OS=Homo sapiens OX=9606 GN=ZYX PE=1 SV=1	54.917	24	10	31	10	572	61.2	6.67	78.94	10
Q9UJU6	Drebrin-like protein OS=Homo sapiens OX=9606 GN=DBNL PE=1 SV=1	54.743	21	9	20	1	430	48.2	5.05	47.58	9
Q14141	Septin-6 OS=Homo sapiens OX=9606 GN=SEPTIN6 PE=1 SV=4	54.414	29	9	22	5	434	49.7	6.67	66.56	9
P31946	14-3-3 protein beta/alpha OS=Homo sapiens OX=9606 GN=YWHAB PE=1 SV=3	54.146	36	10	23	5	246	28.1	4.83	58.36	10
P68371	Tubulin beta-4B chain OS=Homo sapiens OX=9606 GN=TUBB4B PE=1 SV=1	54.103	25	9	17	2	445	49.8	4.89	53.99	9
P35527	Keratin, type I cytoskeletal 9 OS=Homo sapiens OX=9606 GN=KRT9 PE=1 SV=3	54.014	23	11	19	11	623	62	5.24	46.6	11
P14314	Glucosidase 2 subunit beta OS=Homo sapiens OX=9606 GN=PRKCSH PE=1 SV=2	53.539	20	12	26	12	528	59.4	4.41	53.65	12
P05109	Protein S100-A8 OS=Homo sapiens OX=9606 GN=S100A8 PE=1 SV=1	53.385	62	9	32	9	93	10.8	7.03	87.64	9
Q9HBI1	Beta-parvin OS=Homo sapiens OX=9606 GN=PARVB PE=1 SV=1	53.194	28	9	21	9	364	41.7	6.73	56.82	9
P35612	Beta-adducin OS=Homo sapiens OX=9606 GN=ADD2 PE=1 SV=3	53.155	16	8	17	7	726	80.8	5.92	46.28	8
P01834	Immunoglobulin kappa constant OS=Homo sapiens OX=9606 GN=IGKC PE=1 SV=2	51.307	64	5	12	1	107	11.8	6.52	46.1	5
P01889	HLA class I histocompatibility antigen, B alpha chain OS=Homo sapiens OX=9606 GN=HLA-B PE=1 SV=3	51.074	26	7	14	5	362	40.4	5.85	41.52	7
P06576	ATP synthase subunit beta, mitochondrial OS=Homo sapiens OX=9606 GN=ATP5F1B PE=1 SV=3	51.033	17	8	15	8	529	56.5	5.4	41.92	8
O15144	Actin-related protein 2/3 complex subunit 2 OS=Homo sapiens OX=9606 GN=ARPC2 PE=1 SV=1	50.557	28	8	18	8	300	34.3	7.36	59.13	8
Q9NVA2	Septin-11 OS=Homo sapiens OX=9606 GN=SEPTIN11 PE=1 SV=3	50.389	26	9	21	5	429	49.4	6.81	54.36	9
P24844	Myosin regulatory light polypeptide 9 OS=Homo sapiens OX=9606 GN=MYL9 PE=1 SV=4	50.26	44	9	21	4	172	19.8	4.92	68.25	9
P10643	Complement component C7 OS=Homo sapiens OX=9606 GN=C7 PE=1 SV=2	50.175	15	11	23	11	843	93.5	6.48	53.9	11
P07384	Calpain-1 catalytic subunit OS=Homo sapiens OX=9606 GN=CAPN1 PE=1 SV=1	49.02	17	13	24	13	714	81.8	5.67	51.99	13
P51858	Hepatoma-derived growth factor OS=Homo sapiens OX=9606 GN=HDGF PE=1 SV=1	47.397	38	9	19	9	240	26.8	4.73	44.67	9
O60610	Protein diaphanous homolog 1 OS=Homo sapiens OX=9606 GN=DIAPH1 PE=1 SV=2	47.027	10	15	25	15	1272	141.3	5.41	43.16	15
P50395	Rab GDP dissociation inhibitor beta OS=Homo sapiens OX=9606 GN=GDI2 PE=1 SV=2	46.379	27	10	22	6	445	50.6	6.47	48.49	10
P30101	Protein disulfide-isomerase A3 OS=Homo sapiens OX=9606 GN=PDIA3 PE=1 SV=4	46.139	24	12	24	12	505	56.7	6.35	53.41	12
P50502	Hsc70-interacting protein OS=Homo sapiens OX=9606 GN=ST13 PE=1 SV=2	45.729	19	6	15	6	369	41.3	5.27	42.4	6
P37837	Transaldolase OS=Homo sapiens OX=9606 GN=TALDO1 PE=1 SV=2	45.23	28	11	24	11	337	37.5	6.81	54.47	11
Q9GZP4	PITH domain-containing protein 1 OS=Homo sapiens OX=9606 GN=PITHD1 PE=1 SV=1	45.185	50	9	16	9	211	24.2	5.74	38.96	9
P06733	Alpha-enolase OS=Homo sapiens OX=9606 GN=ENO1 PE=1 SV=2	44.491	20	9	18	8	434	47.1	7.39	49.64	9
Q9H0U4	Ras-related protein Rab-1B OS=Homo sapiens OX=9606 GN=RAB1B PE=1 SV=1	44.326	53	9	18	7	201	22.2	5.73	52.09	9
P02753	Retinol-binding protein 4 OS=Homo sapiens OX=9606 GN=RBP4 PE=1 SV=3	44.219	38	7	26	7	201	23	6.07	75.48	7
P13747	HLA class I histocompatibility antigen, alpha chain E OS=Homo sapiens OX=9606 GN=HLA-E PE=1 SV=4	44.187	21	6	12	4	358	40	5.83	35.66	6
Q14677	Clathrin interactor 1 OS=Homo sapiens OX=9606 GN=CLINT1 PE=1 SV=1	44.052	14	8	17	8	625	68.2	6.42	39.87	8
P07737	Profilin-1 OS=Homo sapiens OX=9606 GN=PFN1 PE=1 SV=2	44.028	60	8	19	8	140	15	8.27	56.08	8
P61224	Ras-related protein Rap-1b OS=Homo sapiens OX=9606 GN=RAP1B PE=1 SV=1	43.952	38	8	21	8	184	20.8	5.78	49.71	8
P05164	Myeloperoxidase OS=Homo sapiens OX=9606 GN=MPO PE=1 SV=1	43.486	14	11	22	9	745	83.8	8.97	51.98	11
P15311	Ezrin OS=Homo sapiens OX=9606 GN=EZR PE=1 SV=4	43.189	12	10	21	6	586	69.4	6.27	42.61	10
P18669	Phosphoglycerate mutase 1 OS=Homo sapiens OX=9606 GN=PGAM1 PE=1 SV=2	42.74	31	6	14	6	254	28.8	7.18	39.49	6
P06737	Glycogen phosphorylase, liver form OS=Homo sapiens OX=9606 GN=PYGL PE=1 SV=4	42.445	11	8	16	8	847	97.1	7.17	36.44	8
Q08397	Lysyl oxidase homolog 1 OS=Homo sapiens OX=9606 GN=LOXL1 PE=1 SV=2	42.35	18	7	23	7	574	63.1	7.52	45	7
P07195	L-lactate dehydrogenase B chain OS=Homo sapiens OX=9606 GN=LDHB PE=1 SV=2	41.122	23	7	13	6	334	36.6	6.05	34.22	7
P01860	Immunoglobulin heavy constant gamma 3 OS=Homo sapiens OX=9606 GN=IGHG3 PE=1 SV=2	40.935	21	8	58	1	377	41.3	7.9	141.92	8
P0DJI8	Serum amyloid A-1 protein OS=Homo sapiens OX=9606 GN=SAA1 PE=1 SV=1	40.794	38	5	14	3	122	13.5	6.79	45.72	5
P62258	14-3-3 protein epsilon OS=Homo sapiens OX=9606 GN=YWHAE PE=1 SV=1	40.743	36	10	18	8	255	29.2	4.74	39.38	10
Q16775	Hydroxyacylglutathione hydrolase, mitochondrial OS=Homo sapiens OX=9606 GN=HAGH PE=1 SV=2	40.654	28	7	17	7	308	33.8	8.12	39.31	7
P11413	Glucose-6-phosphate 1-dehydrogenase OS=Homo sapiens OX=9606 GN=G6PD PE=1 SV=4	40.648	24	14	26	14	515	59.2	6.84	55.45	14
Q96C19	EF-hand domain-containing protein D2 OS=Homo sapiens OX=9606 GN=EFHD2 PE=1 SV=1	40.643	26	6	14	6	240	26.7	5.2	37.89	6
P22392-2	Isoform 3 of Nucleoside diphosphate kinase B OS=Homo sapiens OX=9606 GN=NME2	40.129	45	8	19	3	267	30.1	8.92	47.2	8
O75636	Ficolin-3 OS=Homo sapiens OX=9606 GN=FCN3 PE=1 SV=2	40.122	20	7	16	7	299	32.9	6.67	51.22	7
Q00610	Clathrin heavy chain 1 OS=Homo sapiens OX=9606 GN=CLTC PE=1 SV=5	39.83	6	11	19	11	1675	191.5	5.69	40.88	11
O43852-4	Isoform 4 of Calumenin OS=Homo sapiens OX=9606 GN=CALU	39.828	24	7	16	7	323	38.1	4.58	28.54	7
P35241	Radixin OS=Homo sapiens OX=9606 GN=RDX PE=1 SV=1	39.581	9	8	22	3	583	68.5	6.37	50.66	8
P68104	Elongation factor 1-alpha 1 OS=Homo sapiens OX=9606 GN=EEF1A1 PE=1 SV=1	39.427	19	9	18	9	462	50.1	9.01	46.46	9
P01861	Immunoglobulin heavy constant gamma 4 OS=Homo sapiens OX=9606 GN=IGHG4 PE=1 SV=1	39.359	35	8	17	3	327	35.9	7.36	42.77	8
P00352	Retinal dehydrogenase 1 OS=Homo sapiens OX=9606 GN=ALDH1A1 PE=1 SV=2	39.242	24	10	16	10	501	54.8	6.73	41.12	10
Q13464	Rho-associated protein kinase 1 OS=Homo sapiens OX=9606 GN=ROCK1 PE=1 SV=1	38.516	8	10	16	10	1354	158.1	5.9	36.03	10
P80188	Neutrophil gelatinase-associated lipocalin OS=Homo sapiens OX=9606 GN=LCN2 PE=1 SV=2	38.096	33	6	12	6	198	22.6	8.91	35.61	6
Q06830	Peroxiredoxin-1 OS=Homo sapiens OX=9606 GN=PRDX1 PE=1 SV=1	38.085	50	11	23	8	199	22.1	8.13	53.67	11
P02649	Apolipoprotein E OS=Homo sapiens OX=9606 GN=APOE PE=1 SV=1	38.077	34	10	16	10	317	36.1	5.73	36.61	10
P04899	Guanine nucleotide-binding protein G(i) subunit alpha-2 OS=Homo sapiens OX=9606 GN=GNAI2 PE=1 SV=3	37.498	25	9	18	2	355	40.4	5.54	50.65	9
Q5TDH0	Protein DDI1 homolog 2 OS=Homo sapiens OX=9606 GN=DDI2 PE=1 SV=1	37.166	29	9	14	9	399	44.5	5.05	40.74	9
P08590	Myosin light chain 3 OS=Homo sapiens OX=9606 GN=MYL3 PE=1 SV=3	37.157	13	3	9	1	195	21.9	5.1	28.93	3
O75955	Flotillin-1 OS=Homo sapiens OX=9606 GN=FLOT1 PE=1 SV=3	37.102	23	9	15	9	427	47.3	7.49	34.95	9
P62491	Ras-related protein Rab-11A OS=Homo sapiens OX=9606 GN=RAB11A PE=1 SV=3	36.779	41	9	16	9	216	24.4	6.57	41.41	9
P07357	Complement component C8 alpha chain OS=Homo sapiens OX=9606 GN=C8A PE=1 SV=2	36.753	17	9	19	9	584	65.1	6.47	41.55	9
P27348	14-3-3 protein theta OS=Homo sapiens OX=9606 GN=YWHAQ PE=1 SV=1	36.713	26	7	18	2	245	27.7	4.78	45.82	7
P61981	14-3-3 protein gamma OS=Homo sapiens OX=9606 GN=YWHAG PE=1 SV=2	36.547	31	9	21	6	247	28.3	4.89	55.26	9
O14818	Proteasome subunit alpha type-7 OS=Homo sapiens OX=9606 GN=PSMA7 PE=1 SV=1	36.166	26	6	11	6	248	27.9	8.46	25.38	6
P23528	Cofilin-1 OS=Homo sapiens OX=9606 GN=CFL1 PE=1 SV=3	36.128	45	5	10	5	166	18.5	8.09	39.16	5
P05976	Myosin light chain 1/3, skeletal muscle isoform OS=Homo sapiens OX=9606 GN=MYL1 PE=1 SV=3	36.097	14	3	8	1	194	21.1	5.03	26.32	3
P15531	Nucleoside diphosphate kinase A OS=Homo sapiens OX=9606 GN=NME1 PE=1 SV=1	35.971	47	6	13	1	152	17.1	6.19	34.1	6
P16452	Protein 4.2 OS=Homo sapiens OX=9606 GN=EPB42 PE=1 SV=3	35.748	15	10	19	10	691	77	8.09	35.78	10
P30041	Peroxiredoxin-6 OS=Homo sapiens OX=9606 GN=PRDX6 PE=1 SV=3	35.644	31	8	17	8	224	25	6.38	45.89	8
Q16891	MICOS complex subunit MIC60 OS=Homo sapiens OX=9606 GN=IMMT PE=1 SV=1	35.617	13	9	18	9	758	83.6	6.48	43.08	9
P34932	Heat shock 70 kDa protein 4 OS=Homo sapiens OX=9606 GN=HSPA4 PE=1 SV=4	35.522	11	8	14	8	840	94.3	5.19	29.15	8
Q06323	Proteasome activator complex subunit 1 OS=Homo sapiens OX=9606 GN=PSME1 PE=1 SV=1	35.502	42	10	21	10	249	28.7	6.02	49.26	10
Q01518	Adenylyl cyclase-associated protein 1 OS=Homo sapiens OX=9606 GN=CAP1 PE=1 SV=5	35.34	23	12	19	12	475	51.9	8.06	34.02	12
Q9UBC2	Epidermal growth factor receptor substrate 15-like 1 OS=Homo sapiens OX=9606 GN=EPS15L1 PE=1 SV=1	35.326	13	8	12	8	864	94.2	5.11	28.49	8
P68366	Tubulin alpha-4A chain OS=Homo sapiens OX=9606 GN=TUBA4A PE=1 SV=1	35.003	17	9	20	2	448	49.9	5.06	52.9	9
P04179	Superoxide dismutase [Mn], mitochondrial OS=Homo sapiens OX=9606 GN=SOD2 PE=1 SV=3	34.905	33	8	17	8	222	24.7	8.25	39.88	8
Q15063	Periostin OS=Homo sapiens OX=9606 GN=POSTN PE=1 SV=2	34.758	7	6	12	6	836	93.3	7.53	31.04	6
P78417	Glutathione S-transferase omega-1 OS=Homo sapiens OX=9606 GN=GSTO1 PE=1 SV=2	34.704	36	11	22	11	241	27.5	6.6	46.79	11
P10809	60 kDa heat shock protein, mitochondrial OS=Homo sapiens OX=9606 GN=HSPD1 PE=1 SV=2	34.618	16	10	18	10	573	61	5.87	50.06	10
P12429	Annexin A3 OS=Homo sapiens OX=9606 GN=ANXA3 PE=1 SV=3	34.586	32	10	18	10	323	36.4	5.92	40.55	10
P08575	Receptor-type tyrosine-protein phosphatase C OS=Homo sapiens OX=9606 GN=PTPRC PE=1 SV=3	34.413	7	8	15	8	1306	147.4	6.15	38.31	8
P80511	Protein S100-A12 OS=Homo sapiens OX=9606 GN=S100A12 PE=1 SV=2	34.341	39	4	10	4	92	10.6	6.25	45.79	4
P00441	Superoxide dismutase [Cu-Zn] OS=Homo sapiens OX=9606 GN=SOD1 PE=1 SV=2	34.308	43	4	8	4	154	15.9	6.13	27.31	4
P07858	Cathepsin B OS=Homo sapiens OX=9606 GN=CTSB PE=1 SV=3	34.153	12	3	11	3	339	37.8	6.3	28.82	3
P48426-2	Isoform 2 of Phosphatidylinositol 5-phosphate 4-kinase type-2 alpha OS=Homo sapiens OX=9606 GN=PIP4K2A	34.121	21	7	15	7	347	39.8	6.21	37.18	7
P50990	T-complex protein 1 subunit theta OS=Homo sapiens OX=9606 GN=CCT8 PE=1 SV=4	33.979	16	9	17	9	548	59.6	5.6	39.23	9
Q71U36	Tubulin alpha-1A chain OS=Homo sapiens OX=9606 GN=TUBA1A PE=1 SV=1	33.8	20	9	20	2	451	50.1	5.06	52.91	9
P16949	Stathmin OS=Homo sapiens OX=9606 GN=STMN1 PE=1 SV=3	33.709	52	10	17	10	149	17.3	5.97	41.07	10
P30085	UMP-CMP kinase OS=Homo sapiens OX=9606 GN=CMPK1 PE=1 SV=3	33.558	29	6	15	6	196	22.2	5.57	30.26	6
P54578	Ubiquitin carboxyl-terminal hydrolase 14 OS=Homo sapiens OX=9606 GN=USP14 PE=1 SV=3	33.446	22	10	17	10	494	56	5.3	32.17	10
Q16819	Meprin A subunit alpha OS=Homo sapiens OX=9606 GN=MEP1A PE=1 SV=2	33.433	4	2	7	2	746	84.4	5.72	31.31	2
P23588	Eukaryotic translation initiation factor 4B OS=Homo sapiens OX=9606 GN=EIF4B PE=1 SV=2	33.367	15	7	13	7	611	69.1	5.73	30.56	7
Q99497	Parkinson disease protein 7 OS=Homo sapiens OX=9606 GN=PARK7 PE=1 SV=2	33.308	47	6	12	6	189	19.9	6.79	40.52	6
P0DOY2	Immunoglobulin lambda constant 2 OS=Homo sapiens OX=9606 GN=IGLC2 PE=1 SV=1	33.277	56	4	9	2	106	11.3	7.24	26.67	4
P0DMV9	Heat shock 70 kDa protein 1B OS=Homo sapiens OX=9606 GN=HSPA1B PE=1 SV=1	33.006	18	12	18	8	641	70	5.66	36.01	12
O00187	Mannan-binding lectin serine protease 2 OS=Homo sapiens OX=9606 GN=MASP2 PE=1 SV=4	32.988	13	8	15	8	686	75.7	5.63	36.38	8
P00751	Complement factor B OS=Homo sapiens OX=9606 GN=CFB PE=1 SV=2	32.673	9	7	14	7	764	85.5	7.06	31.09	7
P30043	Flavin reductase (NADPH) OS=Homo sapiens OX=9606 GN=BLVRB PE=1 SV=3	32.584	31	5	13	5	206	22.1	7.65	37.89	5
Q92614	Unconventional myosin-XVIIIa OS=Homo sapiens OX=9606 GN=MYO18A PE=1 SV=3	32.516	4	8	15	8	2054	233	6.3	31.35	8
P08754	Guanine nucleotide-binding protein G(i) subunit alpha-3 OS=Homo sapiens OX=9606 GN=GNAI3 PE=1 SV=3	32.28	24	9	19	2	354	40.5	5.69	48.9	9
P13645	Keratin, type I cytoskeletal 10 OS=Homo sapiens OX=9606 GN=KRT10 PE=1 SV=6	32.167	11	5	14	5	584	58.8	5.21	40.94	5
P21291	Cysteine and glycine-rich protein 1 OS=Homo sapiens OX=9606 GN=CSRP1 PE=1 SV=3	32.156	25	3	9	3	193	20.6	8.57	30.79	3
Q14847	LIM and SH3 domain protein 1 OS=Homo sapiens OX=9606 GN=LASP1 PE=1 SV=2	31.443	27	8	13	8	261	29.7	7.05	35.71	8
P61978	Heterogeneous nuclear ribonucleoprotein K OS=Homo sapiens OX=9606 GN=HNRNPK PE=1 SV=1	31.402	16	7	13	7	463	50.9	5.54	31.83	7
P23246	Splicing factor, proline- and glutamine-rich OS=Homo sapiens OX=9606 GN=SFPQ PE=1 SV=2	31.235	11	7	14	7	707	76.1	9.44	35.61	7
P33176	Kinesin-1 heavy chain OS=Homo sapiens OX=9606 GN=KIF5B PE=1 SV=1	31.228	7	7	15	7	963	109.6	6.51	28.69	7
P05155	Plasma protease C1 inhibitor OS=Homo sapiens OX=9606 GN=SERPING1 PE=1 SV=2	30.856	10	5	15	5	500	55.1	6.55	38.36	5
Q15555	Microtubule-associated protein RP/EB family member 2 OS=Homo sapiens OX=9606 GN=MAPRE2 PE=1 SV=1	29.903	17	6	13	5	327	37	5.57	32.84	6
Q9NQC3	Reticulon-4 OS=Homo sapiens OX=9606 GN=RTN4 PE=1 SV=2	29.902	5	4	8	4	1192	129.9	4.5	28.48	4
P51659	Peroxisomal multifunctional enzyme type 2 OS=Homo sapiens OX=9606 GN=HSD17B4 PE=1 SV=3	29.628	6	3	7	3	736	79.6	8.84	25.31	3
P0DOX8	Immunoglobulin lambda-1 light chain OS=Homo sapiens OX=9606 PE=1 SV=1	29.545	26	5	10	3	216	22.8	6.76	26.73	5
P13667	Protein disulfide-isomerase A4 OS=Homo sapiens OX=9606 GN=PDIA4 PE=1 SV=2	29.495	14	6	10	6	645	72.9	5.07	28.98	6
P48643	T-complex protein 1 subunit epsilon OS=Homo sapiens OX=9606 GN=CCT5 PE=1 SV=1	29.455	14	8	16	8	541	59.6	5.66	36.45	8
P07358	Complement component C8 beta chain OS=Homo sapiens OX=9606 GN=C8B PE=1 SV=3	29.329	13	7	14	7	591	67	8.13	32.5	7
P13716	Delta-aminolevulinic acid dehydratase OS=Homo sapiens OX=9606 GN=ALAD PE=1 SV=1	29.208	23	6	12	6	330	36.3	6.79	32.08	6
P01042	Kininogen-1 OS=Homo sapiens OX=9606 GN=KNG1 PE=1 SV=2	28.735	12	6	11	6	644	71.9	6.81	25.97	6
Q13418	Integrin-linked protein kinase OS=Homo sapiens OX=9606 GN=ILK PE=1 SV=2	28.691	19	9	17	9	452	51.4	8.07	35.94	9
Q16543	Hsp90 co-chaperone Cdc37 OS=Homo sapiens OX=9606 GN=CDC37 PE=1 SV=1	28.561	13	6	14	6	378	44.4	5.25	26.91	6
P58546	Myotrophin OS=Homo sapiens OX=9606 GN=MTPN PE=1 SV=2	28.322	33	3	8	3	118	12.9	5.52	27.55	3
P52209	6-phosphogluconate dehydrogenase, decarboxylating OS=Homo sapiens OX=9606 GN=PGD PE=1 SV=3	28.308	15	8	14	8	483	53.1	7.23	34.62	8
O95810	Caveolae-associated protein 2 OS=Homo sapiens OX=9606 GN=CAVIN2 PE=1 SV=3	28.18	15	5	10	5	425	47.1	5.21	28.52	5
Q13200	26S proteasome non-ATPase regulatory subunit 2 OS=Homo sapiens OX=9606 GN=PSMD2 PE=1 SV=3	28.166	10	10	14	10	908	100.1	5.2	28.11	10
O60763	General vesicular transport factor p115 OS=Homo sapiens OX=9606 GN=USO1 PE=1 SV=2	28.103	7	5	8	5	962	107.8	4.91	22	5
P40227	T-complex protein 1 subunit zeta OS=Homo sapiens OX=9606 GN=CCT6A PE=1 SV=3	28.036	14	8	17	8	531	58	6.68	36.42	8
Q9NY65	Tubulin alpha-8 chain OS=Homo sapiens OX=9606 GN=TUBA8 PE=1 SV=1	27.947	13	6	14	2	449	50.1	5.06	41.81	6
Q9P1Z2	Calcium-binding and coiled-coil domain-containing protein 1 OS=Homo sapiens OX=9606 GN=CALCOCO1 PE=1 SV=2	27.78	11	7	11	7	691	77.3	4.82	17.71	7
Q14980	Nuclear mitotic apparatus protein 1 OS=Homo sapiens OX=9606 GN=NUMA1 PE=1 SV=2	27.746	3	5	9	5	2115	238.1	5.78	20.59	5
O15143	Actin-related protein 2/3 complex subunit 1B OS=Homo sapiens OX=9606 GN=ARPC1B PE=1 SV=3	27.636	16	5	11	5	372	40.9	8.35	29.33	5
P09429	High mobility group protein B1 OS=Homo sapiens OX=9606 GN=HMGB1 PE=1 SV=3	27.326	15	3	6	3	215	24.9	5.74	20.4	3
P62987	Ubiquitin-60S ribosomal protein L40 OS=Homo sapiens OX=9606 GN=UBA52 PE=1 SV=2	27.282	37	5	21	5	128	14.7	9.83	42.64	5
P25705	ATP synthase subunit alpha, mitochondrial OS=Homo sapiens OX=9606 GN=ATP5F1A PE=1 SV=1	27.268	12	6	12	6	553	59.7	9.13	33.69	6
Q93084	Sarcoplasmic/endoplasmic reticulum calcium ATPase 3 OS=Homo sapiens OX=9606 GN=ATP2A3 PE=1 SV=3	27.265	6	6	13	5	999	109.2	5.52	32.4	6
Q5JSH3	WD repeat-containing protein 44 OS=Homo sapiens OX=9606 GN=WDR44 PE=1 SV=1	27.068	10	7	12	7	913	101.3	5.45	20.05	7
Q14203	Dynactin subunit 1 OS=Homo sapiens OX=9606 GN=DCTN1 PE=1 SV=3	26.957	8	10	15	10	1278	141.6	5.81	22.63	10
Q13867	Bleomycin hydrolase OS=Homo sapiens OX=9606 GN=BLMH PE=1 SV=1	26.924	14	5	13	5	455	52.5	6.27	29.45	5
P23229-6	Isoform Alpha-6X1X2A of Integrin alpha-6 OS=Homo sapiens OX=9606 GN=ITGA6	26.741	8	8	11	8	1112	124	6.61	21.6	8
P31146	Coronin-1A OS=Homo sapiens OX=9606 GN=CORO1A PE=1 SV=4	26.703	16	8	16	8	461	51	6.68	28.32	8
P09960	Leukotriene A-4 hydrolase OS=Homo sapiens OX=9606 GN=LTA4H PE=1 SV=2	26.579	10	7	15	7	611	69.2	6.18	30.01	7
Q9UBU3	Appetite-regulating hormone OS=Homo sapiens OX=9606 GN=GHRL PE=1 SV=1	26.494	31	3	8	3	117	12.9	5.5	25.66	3
P04196	Histidine-rich glycoprotein OS=Homo sapiens OX=9606 GN=HRG PE=1 SV=1	26.402	11	6	13	6	525	59.5	7.5	28.99	6
P27918	Properdin OS=Homo sapiens OX=9606 GN=CFP PE=1 SV=2	26.311	17	6	12	6	469	51.2	7.9	25.05	6
P62328	Thymosin beta-4 OS=Homo sapiens OX=9606 GN=TMSB4X PE=1 SV=2	26.06	70	4	13	4	44	5.1	5.06	26.96	4
P61204	ADP-ribosylation factor 3 OS=Homo sapiens OX=9606 GN=ARF3 PE=1 SV=2	26.01	28	4	6	3	181	20.6	7.43	21.04	4
P01137	Transforming growth factor beta-1 proprotein OS=Homo sapiens OX=9606 GN=TGFB1 PE=1 SV=2	25.939	12	5	10	5	390	44.3	8.53	24.6	5
P31997	Carcinoembryonic antigen-related cell adhesion molecule 8 OS=Homo sapiens OX=9606 GN=CEACAM8 PE=1 SV=2	25.813	15	5	10	4	349	38.1	7.39	22.71	5
P09972	Fructose-bisphosphate aldolase C OS=Homo sapiens OX=9606 GN=ALDOC PE=1 SV=2	25.568	12	4	11	1	364	39.4	6.87	31.51	4
Q9H299	SH3 domain-binding glutamic acid-rich-like protein 3 OS=Homo sapiens OX=9606 GN=SH3BGRL3 PE=1 SV=1	25.561	41	4	8	4	93	10.4	4.93	22.87	4
Q9Y6C2	EMILIN-1 OS=Homo sapiens OX=9606 GN=EMILIN1 PE=1 SV=3	25.539	6	6	12	6	1016	106.6	5.17	26.37	6
P13798	Acylamino-acid-releasing enzyme OS=Homo sapiens OX=9606 GN=APEH PE=1 SV=4	25.437	10	6	12	6	732	81.2	5.48	32.45	6
Q9C0C9	(E3-independent) E2 ubiquitin-conjugating enzyme OS=Homo sapiens OX=9606 GN=UBE2O PE=1 SV=3	25.43	5	5	11	5	1292	141.2	5.12	28.73	5
P38646	Stress-70 protein, mitochondrial OS=Homo sapiens OX=9606 GN=HSPA9 PE=1 SV=2	25.396	10	8	16	7	679	73.6	6.16	31.5	8
P50851	Lipopolysaccharide-responsive and beige-like anchor protein OS=Homo sapiens OX=9606 GN=LRBA PE=1 SV=4	25.109	3	7	11	7	2863	318.9	5.6	15.19	7
P04921	Glycophorin-C OS=Homo sapiens OX=9606 GN=GYPC PE=1 SV=1	25.005	28	3	5	3	128	13.8	4.84	15.06	3
Q70J99	Protein unc-13 homolog D OS=Homo sapiens OX=9606 GN=UNC13D PE=1 SV=1	24.952	6	5	8	5	1090	123.2	6.65	19.91	5
P04114	Apolipoprotein B-100 OS=Homo sapiens OX=9606 GN=APOB PE=1 SV=2	24.615	1	6	9	6	4563	515.3	7.05	23.1	6
Q96NZ9-3	Isoform 3 of Proline-rich acidic protein 1 OS=Homo sapiens OX=9606 GN=PRAP1	24.549	48	6	11	1	152	17.3	5.36	27.28	6
P08697	Alpha-2-antiplasmin OS=Homo sapiens OX=9606 GN=SERPINF2 PE=1 SV=3	24.539	19	9	15	9	491	54.5	6.29	19.78	9
P61160	Actin-related protein 2 OS=Homo sapiens OX=9606 GN=ACTR2 PE=1 SV=1	23.834	15	5	9	5	394	44.7	6.74	21.71	5
Q04917	14-3-3 protein eta OS=Homo sapiens OX=9606 GN=YWHAH PE=1 SV=4	23.803	25	8	14	5	246	28.2	4.84	28.66	8
O14974	Protein phosphatase 1 regulatory subunit 12A OS=Homo sapiens OX=9606 GN=PPP1R12A PE=1 SV=1	23.705	7	6	10	6	1030	115.2	5.4	20.84	6
Q13642-1	Isoform 1 of Four and a half LIM domains protein 1 OS=Homo sapiens OX=9606 GN=FHL1	23.54	24	7	11	7	280	31.9	8.32	26.8	7
Q96NZ9	Proline-rich acidic protein 1 OS=Homo sapiens OX=9606 GN=PRAP1 PE=1 SV=2	23.171	48	6	13	1	151	17.2	5.36	31.06	6
P05556	Integrin beta-1 OS=Homo sapiens OX=9606 GN=ITGB1 PE=1 SV=2	23.136	8	8	13	8	798	88.4	5.39	24.31	8
P22692	Insulin-like growth factor-binding protein 4 OS=Homo sapiens OX=9606 GN=IGFBP4 PE=1 SV=2	23.093	12	3	8	3	258	27.9	7.15	21.89	3
Q03252	Lamin-B2 OS=Homo sapiens OX=9606 GN=LMNB2 PE=1 SV=4	23.056	10	8	10	6	620	69.9	5.59	22.29	8
P16109	P-selectin OS=Homo sapiens OX=9606 GN=SELP PE=1 SV=3	23.049	7	5	9	5	830	90.8	6.6	22.45	5
P10599	Thioredoxin OS=Homo sapiens OX=9606 GN=TXN PE=1 SV=3	23.045	32	3	8	3	105	11.7	4.92	22	3
Q14974	Importin subunit beta-1 OS=Homo sapiens OX=9606 GN=KPNB1 PE=1 SV=2	22.979	5	3	7	3	876	97.1	4.78	21.93	3
P26583	High mobility group protein B2 OS=Homo sapiens OX=9606 GN=HMGB2 PE=1 SV=2	22.882	20	4	10	4	209	24	7.81	28.14	4
P11169	Solute carrier family 2, facilitated glucose transporter member 3 OS=Homo sapiens OX=9606 GN=SLC2A3 PE=1 SV=1	22.616	8	4	8	4	496	53.9	7.2	21.62	4
Q92530	Proteasome inhibitor PI31 subunit OS=Homo sapiens OX=9606 GN=PSMF1 PE=1 SV=2	22.551	18	5	10	5	271	29.8	5.74	25.44	5
P02654	Apolipoprotein C-I OS=Homo sapiens OX=9606 GN=APOC1 PE=1 SV=1	22.519	35	4	12	4	83	9.3	8.47	33.29	4
Q9ULV4	Coronin-1C OS=Homo sapiens OX=9606 GN=CORO1C PE=1 SV=1	22.477	12	7	14	7	474	53.2	7.08	28.51	7
P52597	Heterogeneous nuclear ribonucleoprotein F OS=Homo sapiens OX=9606 GN=HNRNPF PE=1 SV=3	22.42	11	3	7	3	415	45.6	5.58	19.52	3
P14780	Matrix metalloproteinase-9 OS=Homo sapiens OX=9606 GN=MMP9 PE=1 SV=3	22.388	11	7	12	7	707	78.4	6.06	27.17	7
Q9UDY2	Tight junction protein ZO-2 OS=Homo sapiens OX=9606 GN=TJP2 PE=1 SV=2	22.319	6	4	10	4	1190	133.9	7.4	18.49	4
P20073	Annexin A7 OS=Homo sapiens OX=9606 GN=ANXA7 PE=1 SV=3	22.154	15	7	12	7	488	52.7	5.68	21.63	7
O00151	PDZ and LIM domain protein 1 OS=Homo sapiens OX=9606 GN=PDLIM1 PE=1 SV=4	21.929	28	6	11	6	329	36	7.02	23.08	6
P61106	Ras-related protein Rab-14 OS=Homo sapiens OX=9606 GN=RAB14 PE=1 SV=4	21.911	41	7	11	6	215	23.9	6.21	20.35	7
Q14766	Latent-transforming growth factor beta-binding protein 1 OS=Homo sapiens OX=9606 GN=LTBP1 PE=1 SV=4	21.79	2	3	7	3	1721	186.7	5.96	16.4	3
P51149	Ras-related protein Rab-7a OS=Homo sapiens OX=9606 GN=RAB7A PE=1 SV=1	21.712	31	6	10	6	207	23.5	6.7	15.45	6
P21980	Protein-glutamine gamma-glutamyltransferase 2 OS=Homo sapiens OX=9606 GN=TGM2 PE=1 SV=2	21.506	7	5	10	5	687	77.3	5.22	25.91	5
Q14624	Inter-alpha-trypsin inhibitor heavy chain H4 OS=Homo sapiens OX=9606 GN=ITIH4 PE=1 SV=4	21.465	7	7	10	7	930	103.3	6.98	14.27	7
Q6E0U4	Dermokine OS=Homo sapiens OX=9606 GN=DMKN PE=1 SV=3	21.375	7	3	5	3	476	47.1	7.28	19.7	3
P09211	Glutathione S-transferase P OS=Homo sapiens OX=9606 GN=GSTP1 PE=1 SV=2	21.217	25	4	8	4	210	23.3	5.64	23.48	4
P46940	Ras GTPase-activating-like protein IQGAP1 OS=Homo sapiens OX=9606 GN=IQGAP1 PE=1 SV=1	21.153	4	6	12	5	1657	189.1	6.48	31.16	6
P61026	Ras-related protein Rab-10 OS=Homo sapiens OX=9606 GN=RAB10 PE=1 SV=1	21.032	22	5	10	3	200	22.5	8.38	24.21	5
P02656	Apolipoprotein C-III OS=Homo sapiens OX=9606 GN=APOC3 PE=1 SV=1	20.997	34	3	14	3	99	10.8	5.41	38.12	3
P63241	Eukaryotic translation initiation factor 5A-1 OS=Homo sapiens OX=9606 GN=EIF5A PE=1 SV=2	20.915	22	4	7	4	154	16.8	5.24	20.6	4
P29966	Myristoylated alanine-rich C-kinase substrate OS=Homo sapiens OX=9606 GN=MARCKS PE=1 SV=4	20.76	13	4	8	4	332	31.5	4.45	15.37	4
P04003	C4b-binding protein alpha chain OS=Homo sapiens OX=9606 GN=C4BPA PE=1 SV=2	20.389	9	5	11	5	597	67	7.3	16.6	5
P08133	Annexin A6 OS=Homo sapiens OX=9606 GN=ANXA6 PE=1 SV=3	20.347	10	7	13	7	673	75.8	5.6	25.3	7
O00233	26S proteasome non-ATPase regulatory subunit 9 OS=Homo sapiens OX=9606 GN=PSMD9 PE=1 SV=3	20.324	23	5	9	5	223	24.7	6.95	25.56	5
Q96CV9	Optineurin OS=Homo sapiens OX=9606 GN=OPTN PE=1 SV=3	20.085	9	5	8	5	577	65.9	5.17	16.14	5
P25786	Proteasome subunit alpha type-1 OS=Homo sapiens OX=9606 GN=PSMA1 PE=1 SV=1	20.015	12	3	7	3	263	29.5	6.61	14.79	3
Q9Y4L1	Hypoxia up-regulated protein 1 OS=Homo sapiens OX=9606 GN=HYOU1 PE=1 SV=1	19.988	5	4	5	4	999	111.3	5.22	11.39	4
P48059	LIM and senescent cell antigen-like-containing domain protein 1 OS=Homo sapiens OX=9606 GN=LIMS1 PE=1 SV=4	19.963	17	6	10	6	325	37.2	8.05	22.35	6
P02652	Apolipoprotein A-II OS=Homo sapiens OX=9606 GN=APOA2 PE=1 SV=1	19.784	21	4	17	4	100	11.2	6.62	47.26	4
P01011	Alpha-1-antichymotrypsin OS=Homo sapiens OX=9606 GN=SERPINA3 PE=1 SV=2	19.783	12	6	11	6	423	47.6	5.52	21.16	6
P23526	Adenosylhomocysteinase OS=Homo sapiens OX=9606 GN=AHCY PE=1 SV=4	19.742	11	5	8	5	432	47.7	6.34	20.15	5
P04792	Heat shock protein beta-1 OS=Homo sapiens OX=9606 GN=HSPB1 PE=1 SV=2	19.655	19	4	7	4	205	22.8	6.4	14.74	4
P20742	Pregnancy zone protein OS=Homo sapiens OX=9606 GN=PZP PE=1 SV=4	19.562	3	4	8	2	1482	163.8	6.38	18.32	4
Q09666	Neuroblast differentiation-associated protein AHNAK OS=Homo sapiens OX=9606 GN=AHNAK PE=1 SV=2	19.434	1	5	7	5	5890	628.7	6.15	17.04	5
P52565	Rho GDP-dissociation inhibitor 1 OS=Homo sapiens OX=9606 GN=ARHGDIA PE=1 SV=3	19.396	25	4	7	4	204	23.2	5.11	15.94	4
P02760	Protein AMBP OS=Homo sapiens OX=9606 GN=AMBP PE=1 SV=1	19.311	14	4	8	4	352	39	6.25	22.32	4
P62937	Peptidyl-prolyl cis-trans isomerase A OS=Homo sapiens OX=9606 GN=PPIA PE=1 SV=2	19.199	25	5	9	5	165	18	7.81	23	5
P11166	Solute carrier family 2, facilitated glucose transporter member 1 OS=Homo sapiens OX=9606 GN=SLC2A1 PE=1 SV=2	18.972	10	3	5	3	492	54	8.72	21.08	3
P09496-2	Isoform Non-brain of Clathrin light chain A OS=Homo sapiens OX=9606 GN=CLTA	18.778	26	5	8	5	218	23.6	4.53	20.87	5
P29144	Tripeptidyl-peptidase 2 OS=Homo sapiens OX=9606 GN=TPP2 PE=1 SV=4	18.706	5	5	7	5	1249	138.3	6.32	9.18	5
P35232	Prohibitin OS=Homo sapiens OX=9606 GN=PHB PE=1 SV=1	18.69	19	5	8	5	272	29.8	5.76	19.62	5
P84085	ADP-ribosylation factor 5 OS=Homo sapiens OX=9606 GN=ARF5 PE=1 SV=2	18.648	17	2	4	1	180	20.5	6.79	14.98	2
P35611	Alpha-adducin OS=Homo sapiens OX=9606 GN=ADD1 PE=1 SV=2	18.623	8	6	11	5	737	80.9	5.83	17.41	6
P41218	Myeloid cell nuclear differentiation antigen OS=Homo sapiens OX=9606 GN=MNDA PE=1 SV=1	18.596	13	5	9	5	407	45.8	9.76	18.14	5
P49755	Transmembrane emp24 domain-containing protein 10 OS=Homo sapiens OX=9606 GN=TMED10 PE=1 SV=2	18.593	13	3	7	3	219	25	7.44	20.79	3
Q9NRY5	Protein FAM114A2 OS=Homo sapiens OX=9606 GN=FAM114A2 PE=1 SV=4	18.585	10	4	8	4	505	55.4	4.88	15.26	4
Q9Y277	Voltage-dependent anion-selective channel protein 3 OS=Homo sapiens OX=9606 GN=VDAC3 PE=1 SV=1	18.491	15	3	5	3	283	30.6	8.66	16.27	3
P11234	Ras-related protein Ral-B OS=Homo sapiens OX=9606 GN=RALB PE=1 SV=1	18.42	22	5	10	5	206	23.4	6.62	21.35	5
P04844	Dolichyl-diphosphooligosaccharide--protein glycosyltransferase subunit 2 OS=Homo sapiens OX=9606 GN=RPN2 PE=1 SV=3	18.382	9	4	7	4	631	69.2	5.69	18.98	4
O15204	ADAM DEC1 OS=Homo sapiens OX=9606 GN=ADAMDEC1 PE=1 SV=2	18.18	7	3	6	3	470	52.7	7.34	15.31	3
Q9Y263	Phospholipase A-2-activating protein OS=Homo sapiens OX=9606 GN=PLAA PE=1 SV=2	18.165	7	4	7	4	795	87.1	6.37	17.65	4
P23219	Prostaglandin G/H synthase 1 OS=Homo sapiens OX=9606 GN=PTGS1 PE=1 SV=2	18.145	9	4	7	4	599	68.6	7.23	14.25	4
Q13228	Methanethiol oxidase OS=Homo sapiens OX=9606 GN=SELENBP1 PE=1 SV=2	18.079	12	5	8	5	472	52.4	6.37	17.26	5
Q16181	Septin-7 OS=Homo sapiens OX=9606 GN=SEPTIN7 PE=1 SV=2	17.67	12	5	8	5	437	50.6	8.63	17.49	5
P31150	Rab GDP dissociation inhibitor alpha OS=Homo sapiens OX=9606 GN=GDI1 PE=1 SV=2	17.609	13	5	10	1	447	50.6	5.14	18.17	5
Q9UQ80	Proliferation-associated protein 2G4 OS=Homo sapiens OX=9606 GN=PA2G4 PE=1 SV=3	17.548	14	5	8	5	394	43.8	6.55	19.33	5
P05107	Integrin beta-2 OS=Homo sapiens OX=9606 GN=ITGB2 PE=1 SV=2	17.544	6	4	8	4	769	84.7	6.95	18.94	4
P26447	Protein S100-A4 OS=Homo sapiens OX=9606 GN=S100A4 PE=1 SV=1	17.382	20	3	10	3	101	11.7	6.11	24.21	3
P00558	Phosphoglycerate kinase 1 OS=Homo sapiens OX=9606 GN=PGK1 PE=1 SV=3	17.273	12	4	6	4	417	44.6	8.1	16.4	4
P11678	Eosinophil peroxidase OS=Homo sapiens OX=9606 GN=EPX PE=1 SV=2	17.199	7	6	13	4	715	81	10.29	22.58	6
Q8IUI8	Cytokine receptor-like factor 3 OS=Homo sapiens OX=9606 GN=CRLF3 PE=1 SV=2	17.157	10	4	6	4	442	49.7	5.14	15.01	4
Q96A32	Myosin regulatory light chain 2, skeletal muscle isoform OS=Homo sapiens OX=9606 GN=MYLPF PE=1 SV=1	16.885	22	4	9	4	169	19	5.01	24.76	4
P37802	Transgelin-2 OS=Homo sapiens OX=9606 GN=TAGLN2 PE=1 SV=3	16.866	24	5	8	5	199	22.4	8.25	21.81	5
P13498	Cytochrome b-245 light chain OS=Homo sapiens OX=9606 GN=CYBA PE=1 SV=3	16.859	31	4	8	4	195	21	9.54	18.6	4
Q15365	Poly(rC)-binding protein 1 OS=Homo sapiens OX=9606 GN=PCBP1 PE=1 SV=2	16.78	18	4	7	4	356	37.5	7.09	16.13	4
P05198	Eukaryotic translation initiation factor 2 subunit 1 OS=Homo sapiens OX=9606 GN=EIF2S1 PE=1 SV=3	16.749	10	3	5	3	315	36.1	5.08	10.36	3
P19878	Neutrophil cytosol factor 2 OS=Homo sapiens OX=9606 GN=NCF2 PE=1 SV=2	16.659	14	6	9	6	526	59.7	6.16	15.2	6
P54725	UV excision repair protein RAD23 homolog A OS=Homo sapiens OX=9606 GN=RAD23A PE=1 SV=1	16.624	18	6	10	5	363	39.6	4.58	18.02	6
O95084	Serine protease 23 OS=Homo sapiens OX=9606 GN=PRSS23 PE=1 SV=1	16.593	8	2	3	2	383	43	9.42	12.56	2
P24158	Myeloblastin OS=Homo sapiens OX=9606 GN=PRTN3 PE=1 SV=3	16.518	18	3	5	3	256	27.8	8.35	14.03	3
Q9H7M9	V-type immunoglobulin domain-containing suppressor of T-cell activation OS=Homo sapiens OX=9606 GN=VSIR PE=1 SV=3	16.518	10	3	7	3	311	33.9	6.95	21.74	3
P40926	Malate dehydrogenase, mitochondrial OS=Homo sapiens OX=9606 GN=MDH2 PE=1 SV=3	16.517	15	5	8	5	338	35.5	8.68	18.08	5
Q9HDC9	Adipocyte plasma membrane-associated protein OS=Homo sapiens OX=9606 GN=APMAP PE=1 SV=2	16.502	13	5	11	5	416	46.5	6.16	17.39	5
P52907	F-actin-capping protein subunit alpha-1 OS=Homo sapiens OX=9606 GN=CAPZA1 PE=1 SV=3	16.427	12	2	4	2	286	32.9	5.69	11.93	2
Q9H4M9	EH domain-containing protein 1 OS=Homo sapiens OX=9606 GN=EHD1 PE=1 SV=2	16.404	10	5	7	3	534	60.6	6.83	15.36	5
Q8WUM4	Programmed cell death 6-interacting protein OS=Homo sapiens OX=9606 GN=PDCD6IP PE=1 SV=1	16.368	6	5	9	5	868	96	6.52	19.48	5
Q9NRW1	Ras-related protein Rab-6B OS=Homo sapiens OX=9606 GN=RAB6B PE=1 SV=1	16.122	22	5	9	4	208	23.4	5.53	19.24	5
Q8TCJ2	Dolichyl-diphosphooligosaccharide--protein glycosyltransferase subunit STT3B OS=Homo sapiens OX=9606 GN=STT3B PE=1 SV=1	16.115	4	3	5	3	826	93.6	8.91	11.94	3
Q15019	Septin-2 OS=Homo sapiens OX=9606 GN=SEPTIN2 PE=1 SV=1	15.91	12	4	6	4	361	41.5	6.6	9.33	4
P08311	Cathepsin G OS=Homo sapiens OX=9606 GN=CTSG PE=1 SV=2	15.849	10	4	10	4	255	28.8	11.19	20.84	4
P28676	Grancalcin OS=Homo sapiens OX=9606 GN=GCA PE=1 SV=2	15.845	18	3	5	3	217	24	5.21	12.46	3
Q13162	Peroxiredoxin-4 OS=Homo sapiens OX=9606 GN=PRDX4 PE=1 SV=1	15.767	14	4	7	2	271	30.5	6.29	17.44	4
P13688	Carcinoembryonic antigen-related cell adhesion molecule 1 OS=Homo sapiens OX=9606 GN=CEACAM1 PE=1 SV=2	15.696	6	2	4	1	526	57.5	5.97	12.77	2
O15511	Actin-related protein 2/3 complex subunit 5 OS=Homo sapiens OX=9606 GN=ARPC5 PE=1 SV=3	15.693	35	3	8	3	151	16.3	5.67	17.93	3
Q14BN4	Sarcolemmal membrane-associated protein OS=Homo sapiens OX=9606 GN=SLMAP PE=1 SV=1	15.584	5	4	5	4	828	95.1	5.47	12.26	4
P50552	Vasodilator-stimulated phosphoprotein OS=Homo sapiens OX=9606 GN=VASP PE=1 SV=3	15.568	12	4	6	4	380	39.8	8.94	11.62	4
P35237	Serpin B6 OS=Homo sapiens OX=9606 GN=SERPINB6 PE=1 SV=3	15.564	12	4	5	4	376	42.6	5.27	9.82	4
P61158	Actin-related protein 3 OS=Homo sapiens OX=9606 GN=ACTR3 PE=1 SV=3	15.446	13	5	8	5	418	47.3	5.88	20.36	5
P01876	Immunoglobulin heavy constant alpha 1 OS=Homo sapiens OX=9606 GN=IGHA1 PE=1 SV=2	15.299	12	5	9	5	353	37.6	6.51	18.65	5
Q9NZN3	EH domain-containing protein 3 OS=Homo sapiens OX=9606 GN=EHD3 PE=1 SV=2	15.272	9	5	7	3	535	60.8	6.57	17.38	5
P12931	Proto-oncogene tyrosine-protein kinase Src OS=Homo sapiens OX=9606 GN=SRC PE=1 SV=3	15.179	8	4	7	4	536	59.8	7.42	14.18	4
P19652	Alpha-1-acid glycoprotein 2 OS=Homo sapiens OX=9606 GN=ORM2 PE=1 SV=2	15.177	19	4	6	3	201	23.6	5.11	16.02	4
P00338	L-lactate dehydrogenase A chain OS=Homo sapiens OX=9606 GN=LDHA PE=1 SV=2	15.081	16	5	7	4	332	36.7	8.27	11.42	5
P30048	Thioredoxin-dependent peroxide reductase, mitochondrial OS=Homo sapiens OX=9606 GN=PRDX3 PE=1 SV=3	14.978	15	4	10	4	256	27.7	7.78	22.02	4
Q5XPI4	E3 ubiquitin-protein ligase RNF123 OS=Homo sapiens OX=9606 GN=RNF123 PE=1 SV=1	14.978	3	4	9	4	1314	148.4	6.74	16.55	4
P04632	Calpain small subunit 1 OS=Homo sapiens OX=9606 GN=CAPNS1 PE=1 SV=1	14.946	11	3	8	3	268	28.3	5.2	18.43	3
Q9Y624	Junctional adhesion molecule A OS=Homo sapiens OX=9606 GN=F11R PE=1 SV=1	14.923	16	4	8	4	299	32.6	7.9	16.46	4
Q13561	Dynactin subunit 2 OS=Homo sapiens OX=9606 GN=DCTN2 PE=1 SV=4	14.896	6	2	5	2	401	44.2	5.21	12.6	2
Q13576	Ras GTPase-activating-like protein IQGAP2 OS=Homo sapiens OX=9606 GN=IQGAP2 PE=1 SV=4	14.89	3	5	7	4	1575	180.5	5.64	15.17	5
P0DJI9	Serum amyloid A-2 protein OS=Homo sapiens OX=9606 GN=SAA2 PE=1 SV=1	14.788	30	3	5	1	122	13.5	9.14	13.02	3
O15117-3	Isoform 3 of FYN-binding protein 1 OS=Homo sapiens OX=9606 GN=FYB1	14.767	5	3	5	3	839	91.6	6.9	12.5	3
P15374	Ubiquitin carboxyl-terminal hydrolase isozyme L3 OS=Homo sapiens OX=9606 GN=UCHL3 PE=1 SV=1	14.743	19	3	5	3	230	26.2	4.92	12.72	3
P00390	Glutathione reductase, mitochondrial OS=Homo sapiens OX=9606 GN=GSR PE=1 SV=2	14.624	9	5	7	5	522	56.2	8.5	17.44	5
O43396	Thioredoxin-like protein 1 OS=Homo sapiens OX=9606 GN=TXNL1 PE=1 SV=3	14.597	18	4	9	4	289	32.2	4.96	13.74	4
Q99685	Monoglyceride lipase OS=Homo sapiens OX=9606 GN=MGLL PE=1 SV=2	14.589	12	3	5	3	303	33.2	6.99	11.89	3
P02724	Glycophorin-A OS=Homo sapiens OX=9606 GN=GYPA PE=1 SV=2	14.501	21	2	3	2	150	16.3	5.47	14.86	2
P09622	Dihydrolipoyl dehydrogenase, mitochondrial OS=Homo sapiens OX=9606 GN=DLD PE=1 SV=2	14.5	8	4	5	4	509	54.1	7.85	6.03	4
Q9NX63	MICOS complex subunit MIC19 OS=Homo sapiens OX=9606 GN=CHCHD3 PE=1 SV=1	14.49	18	4	8	4	227	26.1	8.28	14.91	4
P17987	T-complex protein 1 subunit alpha OS=Homo sapiens OX=9606 GN=TCP1 PE=1 SV=1	14.475	9	4	7	4	556	60.3	6.11	10.42	4
[truncated: 331 more rows]

## Sheet: #5
Accession	Description	Sum PEP Score	Coverage [%]	# Peptides	# PSMs	# Unique Peptides	# AAs	MW [kDa]	calc. pI	Score Sequest HT: Sequest HT	# Peptides (by Search Engine): Sequest HT
[truncated: 617 more rows]

[truncated: 5 more sheets: #6, #7, #8, Multi-Consensus_Filter1-11, IndividualAnalysis-CoreProteome]
