# Supplementary material for: In-Depth Analysis of the Extracorporeal Proteome Adsorbed to Dialysis Membranes during Hemodialysis
Source: Membranes (Basel). 2022 Nov 9;12(11):1120. doi: 10.3390/membranes12111120 (PMC9695746; doi:10.3390/membranes12111120)
Supplement: Supplementary file 1 [file membranes-12-01120-s001.zip › SupTable S2.xlsx]

## Sheet: # 1
Accession	Description	Sum PEP Score	Coverage [%]	# Peptides	# PSMs	# Unique Peptides	# AAs	MW [kDa]	calc. pI	Score Sequest HT: Sequest HT	# Peptides (by Search Engine): Sequest HT
P01024	Complement C3 OS=Homo sapiens OX=9606 GN=C3 PE=1 SV=2	1159.25	67	101	463	101	1663	187	6.4	871.95	101
P02549	Spectrin alpha chain, erythrocytic 1 OS=Homo sapiens OX=9606 GN=SPTA1 PE=1 SV=5	1138.22	59	129	322	129	2419	279.8	5.05	719.81	129
P35579	Myosin-9 OS=Homo sapiens OX=9606 GN=MYH9 PE=1 SV=4	1122.44	57	125	439	114	1960	226.4	5.6	864.59	125
P21333	Filamin-A OS=Homo sapiens OX=9606 GN=FLNA PE=1 SV=4	949.887	62	106	353	100	2647	280.6	6.06	635.37	106
P11277	Spectrin beta chain, erythrocytic OS=Homo sapiens OX=9606 GN=SPTB PE=1 SV=5	916.979	59	112	290	105	2137	246.3	5.27	541.26	112
P02768	Albumin OS=Homo sapiens OX=9606 GN=ALB PE=1 SV=2	866.572	80	56	443	56	609	69.3	6.28	1036.21	56
Q9Y490	Talin-1 OS=Homo sapiens OX=9606 GN=TLN1 PE=1 SV=3	830.818	55	106	289	106	2541	269.6	6.07	572.56	106
P69905	Hemoglobin subunit alpha OS=Homo sapiens OX=9606 GN=HBA1 PE=1 SV=2	698.593	100	22	772	21	142	15.2	8.68	2006.12	22
P04114	Apolipoprotein B-100 OS=Homo sapiens OX=9606 GN=APOB PE=1 SV=2	670.887	33	115	222	115	4563	515.3	7.05	287.82	115
P12814	Alpha-actinin-1 OS=Homo sapiens OX=9606 GN=ACTN1 PE=1 SV=2	560.602	67	55	169	40	892	103	5.41	306.09	55
P0C0L5	Complement C4-B OS=Homo sapiens OX=9606 GN=C4B PE=1 SV=2	468.954	42	56	154	4	1744	192.6	7.27	309.45	56
P68871	Hemoglobin subunit beta OS=Homo sapiens OX=9606 GN=HBB PE=1 SV=2	455.511	97	26	812	19	147	16	7.28	1429.84	26
P0C0L4	Complement C4-A OS=Homo sapiens OX=9606 GN=C4A PE=1 SV=2	452.811	41	54	146	2	1744	192.7	7.08	298.44	54
P01023	Alpha-2-macroglobulin OS=Homo sapiens OX=9606 GN=A2M PE=1 SV=3	447.382	48	47	150	47	1474	163.2	6.46	258.24	47
P02751-1	Isoform 1 of Fibronectin OS=Homo sapiens OX=9606 GN=FN1	407.625	38	53	127	53	2386	262.5	5.71	250.83	53
P48740-2	Isoform 2 of Mannan-binding lectin serine protease 1 OS=Homo sapiens OX=9606 GN=MASP1	404.231	59	30	133	11	728	81.8	5.12	263.16	30
P48740	Mannan-binding lectin serine protease 1 OS=Homo sapiens OX=9606 GN=MASP1 PE=1 SV=3	375.502	48	27	141	8	699	79.2	5.49	292.84	27
P18206	Vinculin OS=Homo sapiens OX=9606 GN=VCL PE=1 SV=4	361.392	55	57	144	57	1134	123.7	5.66	207.6	57
Q15485	Ficolin-2 OS=Homo sapiens OX=9606 GN=FCN2 PE=1 SV=2	328.479	68	20	149	19	313	34	6.77	354.74	20
P02787	Serotransferrin OS=Homo sapiens OX=9606 GN=TF PE=1 SV=3	319.833	60	39	114	39	698	77	7.12	206.57	39
P02671	Fibrinogen alpha chain OS=Homo sapiens OX=9606 GN=FGA PE=1 SV=2	314.856	40	30	128	30	866	94.9	6.01	255.87	30
P04040	Catalase OS=Homo sapiens OX=9606 GN=CAT PE=1 SV=3	307.12	66	33	104	33	527	59.7	7.39	199.32	33
P60709	Actin, cytoplasmic 1 OS=Homo sapiens OX=9606 GN=ACTB PE=1 SV=1	295.987	71	22	159	10	375	41.7	5.48	281.75	22
O43707	Alpha-actinin-4 OS=Homo sapiens OX=9606 GN=ACTN4 PE=1 SV=2	289.118	51	38	96	23	911	104.8	5.44	172.97	38
P16157	Ankyrin-1 OS=Homo sapiens OX=9606 GN=ANK1 PE=1 SV=3	280.613	37	45	88	44	1881	206.1	6.01	155.83	45
P01031	Complement C5 OS=Homo sapiens OX=9606 GN=C5 PE=1 SV=4	274.81	42	50	97	50	1676	188.2	6.52	157.92	50
P02675	Fibrinogen beta chain OS=Homo sapiens OX=9606 GN=FGB PE=1 SV=2	267.33	57	22	93	22	491	55.9	8.27	158.2	22
P48740-3	Isoform 3 of Mannan-binding lectin serine protease 1 OS=Homo sapiens OX=9606 GN=MASP1	259.316	60	20	101	2	380	43.6	4.7	199.72	20
P02647	Apolipoprotein A-I OS=Homo sapiens OX=9606 GN=APOA1 PE=1 SV=1	256.464	73	28	116	28	267	30.8	5.76	226.98	28
P00915	Carbonic anhydrase 1 OS=Homo sapiens OX=9606 GN=CA1 PE=1 SV=2	238.577	77	18	138	18	261	28.9	7.12	252.38	18
P01857	Immunoglobulin heavy constant gamma 1 OS=Homo sapiens OX=9606 GN=IGHG1 PE=1 SV=1	237.331	61	16	110	8	330	36.1	8.19	214.77	16
P08670	Vimentin OS=Homo sapiens OX=9606 GN=VIM PE=1 SV=4	228.687	57	29	70	29	466	53.6	5.12	138.94	29
P02042	Hemoglobin subunit delta OS=Homo sapiens OX=9606 GN=HBD PE=1 SV=2	224.582	87	15	489	8	147	16	8.05	728.19	15
P01009	Alpha-1-antitrypsin OS=Homo sapiens OX=9606 GN=SERPINA1 PE=1 SV=3	219.5	61	26	77	26	418	46.7	5.59	170.04	26
P00450	Ceruloplasmin OS=Homo sapiens OX=9606 GN=CP PE=1 SV=1	205.734	34	29	70	29	1065	122.1	5.72	106.46	29
P08514	Integrin alpha-IIb OS=Homo sapiens OX=9606 GN=ITGA2B PE=1 SV=3	199.517	33	28	70	28	1039	113.3	5.38	124.04	28
Q14624	Inter-alpha-trypsin inhibitor heavy chain H4 OS=Homo sapiens OX=9606 GN=ITIH4 PE=1 SV=4	198.243	31	22	70	22	930	103.3	6.98	145.34	22
P00918	Carbonic anhydrase 2 OS=Homo sapiens OX=9606 GN=CA2 PE=1 SV=2	196.691	70	16	64	16	260	29.2	7.4	135.22	16
P06727	Apolipoprotein A-IV OS=Homo sapiens OX=9606 GN=APOA4 PE=1 SV=4	196.615	65	26	79	26	396	45.3	5.38	125.83	26
P06396-2	Isoform 2 of Gelsolin OS=Homo sapiens OX=9606 GN=GSN	192.69	39	20	66	1	731	80.6	5.85	135.82	20
P06396	Gelsolin OS=Homo sapiens OX=9606 GN=GSN PE=1 SV=1	187.806	38	20	66	1	782	85.6	6.28	133.45	20
Q9H4B7	Tubulin beta-1 chain OS=Homo sapiens OX=9606 GN=TUBB1 PE=1 SV=1	180.228	63	18	42	16	451	50.3	5.17	95.82	18
P02730	Band 3 anion transport protein OS=Homo sapiens OX=9606 GN=SLC4A1 PE=1 SV=3	177.943	32	21	64	21	911	101.7	5.19	126.59	21
P00488	Coagulation factor XIII A chain OS=Homo sapiens OX=9606 GN=F13A1 PE=1 SV=4	173.926	39	25	63	25	732	83.2	6.09	98.88	25
P04406	Glyceraldehyde-3-phosphate dehydrogenase OS=Homo sapiens OX=9606 GN=GAPDH PE=1 SV=3	167.991	71	15	49	15	335	36	8.46	81.99	15
Q86UX7	Fermitin family homolog 3 OS=Homo sapiens OX=9606 GN=FERMT3 PE=1 SV=1	167.068	45	23	54	23	667	75.9	6.98	108.31	23
P30041	Peroxiredoxin-6 OS=Homo sapiens OX=9606 GN=PRDX6 PE=1 SV=3	166.219	75	20	53	20	224	25	6.38	99.49	20
P26038	Moesin OS=Homo sapiens OX=9606 GN=MSN PE=1 SV=3	166.068	51	30	72	21	577	67.8	6.4	122.87	30
P08603	Complement factor H OS=Homo sapiens OX=9606 GN=CFH PE=1 SV=4	165.611	28	28	74	28	1231	139	6.61	91.88	28
P13645	Keratin, type I cytoskeletal 10 OS=Homo sapiens OX=9606 GN=KRT10 PE=1 SV=6	165.254	43	20	46	18	584	58.8	5.21	115.1	20
P07437	Tubulin beta chain OS=Homo sapiens OX=9606 GN=TUBB PE=1 SV=2	164.979	50	17	43	4	444	49.6	4.89	97.34	17
P01008	Antithrombin-III OS=Homo sapiens OX=9606 GN=SERPINC1 PE=1 SV=1	163.695	45	23	47	23	464	52.6	6.71	84.27	23
O00187	Mannan-binding lectin serine protease 2 OS=Homo sapiens OX=9606 GN=MASP2 PE=1 SV=4	157.942	31	19	63	19	686	75.7	5.63	101.96	19
P02679	Fibrinogen gamma chain OS=Homo sapiens OX=9606 GN=FGG PE=1 SV=3	157.677	70	24	79	24	453	51.5	5.62	113.14	24
P10909	Clusterin OS=Homo sapiens OX=9606 GN=CLU PE=1 SV=1	153.456	33	13	69	13	449	52.5	6.27	144.31	13
P06702	Protein S100-A9 OS=Homo sapiens OX=9606 GN=S100A9 PE=1 SV=1	152.774	85	10	47	10	114	13.2	6.13	110.31	10
P14618	Pyruvate kinase PKM OS=Homo sapiens OX=9606 GN=PKM PE=1 SV=4	151.729	64	25	59	24	531	57.9	7.84	96.09	25
P30043	Flavin reductase (NADPH) OS=Homo sapiens OX=9606 GN=BLVRB PE=1 SV=3	151.699	68	10	56	10	206	22.1	7.65	119.21	10
P04264	Keratin, type II cytoskeletal 1 OS=Homo sapiens OX=9606 GN=KRT1 PE=1 SV=6	150.75	34	28	59	25	644	66	8.12	91.54	28
P11171	Protein 4.1 OS=Homo sapiens OX=9606 GN=EPB41 PE=1 SV=4	150.702	33	22	57	22	864	97	5.58	80.61	22
P05164	Myeloperoxidase OS=Homo sapiens OX=9606 GN=MPO PE=1 SV=1	147.183	38	27	61	23	745	83.8	8.97	78.26	27
P23528	Cofilin-1 OS=Homo sapiens OX=9606 GN=CFL1 PE=1 SV=3	146.451	70	15	37	15	166	18.5	8.09	80.85	15
P07996	Thrombospondin-1 OS=Homo sapiens OX=9606 GN=THBS1 PE=1 SV=2	145.868	28	28	62	28	1170	129.3	4.94	86.27	28
P32119	Peroxiredoxin-2 OS=Homo sapiens OX=9606 GN=PRDX2 PE=1 SV=5	143.786	73	15	82	14	198	21.9	5.97	160.4	15
P06753-2	Isoform 2 of Tropomyosin alpha-3 chain OS=Homo sapiens OX=9606 GN=TPM3	143.242	60	25	66	16	248	29	4.78	111.28	25
P68371	Tubulin beta-4B chain OS=Homo sapiens OX=9606 GN=TUBB4B PE=1 SV=1	142.803	53	17	39	4	445	49.8	4.89	76.88	17
P02788	Lactotransferrin OS=Homo sapiens OX=9606 GN=LTF PE=1 SV=6	142.564	50	27	57	27	710	78.1	8.12	72.36	27
P68366	Tubulin alpha-4A chain OS=Homo sapiens OX=9606 GN=TUBA4A PE=1 SV=1	139.884	60	21	46	5	448	49.9	5.06	100.19	21
P02649	Apolipoprotein E OS=Homo sapiens OX=9606 GN=APOE PE=1 SV=1	139.806	56	17	50	17	317	36.1	5.73	91.71	17
P01859	Immunoglobulin heavy constant gamma 2 OS=Homo sapiens OX=9606 GN=IGHG2 PE=1 SV=2	139.503	37	9	59	2	326	35.9	7.59	107.88	9
P63104	14-3-3 protein zeta/delta OS=Homo sapiens OX=9606 GN=YWHAZ PE=1 SV=1	135.355	58	14	41	12	245	27.7	4.79	77.78	14
P55072	Transitional endoplasmic reticulum ATPase OS=Homo sapiens OX=9606 GN=VCP PE=1 SV=4	134.034	32	23	50	23	806	89.3	5.26	81.82	23
P11142	Heat shock cognate 71 kDa protein OS=Homo sapiens OX=9606 GN=HSPA8 PE=1 SV=1	133.9	42	21	52	16	646	70.9	5.52	93.07	21
P06733	Alpha-enolase OS=Homo sapiens OX=9606 GN=ENO1 PE=1 SV=2	131.256	47	17	40	15	434	47.1	7.39	75.28	17
Q71U36	Tubulin alpha-1A chain OS=Homo sapiens OX=9606 GN=TUBA1A PE=1 SV=1	129.869	56	21	46	1	451	50.1	5.06	87.19	21
Q13201	Multimerin-1 OS=Homo sapiens OX=9606 GN=MMRN1 PE=1 SV=3	128.145	18	17	40	17	1228	138	7.93	94.9	17
P19823	Inter-alpha-trypsin inhibitor heavy chain H2 OS=Homo sapiens OX=9606 GN=ITIH2 PE=1 SV=2	127.649	30	21	40	21	946	106.4	6.86	71.9	21
O60610	Protein diaphanous homolog 1 OS=Homo sapiens OX=9606 GN=DIAPH1 PE=1 SV=2	126.452	16	19	38	19	1272	141.3	5.41	39.01	19
P29401	Transketolase OS=Homo sapiens OX=9606 GN=TKT PE=1 SV=3	125.146	38	20	45	20	623	67.8	7.66	80.32	20
P30101	Protein disulfide-isomerase A3 OS=Homo sapiens OX=9606 GN=PDIA3 PE=1 SV=4	124.449	48	18	45	18	505	56.7	6.35	94.77	18
P67936	Tropomyosin alpha-4 chain OS=Homo sapiens OX=9606 GN=TPM4 PE=1 SV=3	121.206	60	21	70	7	248	28.5	4.69	131.02	21
P60660-2	Isoform Smooth muscle of Myosin light polypeptide 6 OS=Homo sapiens OX=9606 GN=MYL6	120.289	85	12	31	10	151	17	4.55	65.58	12
P50395	Rab GDP dissociation inhibitor beta OS=Homo sapiens OX=9606 GN=GDI2 PE=1 SV=2	119.524	42	15	29	11	445	50.6	6.47	62.92	15
P24844	Myosin regulatory light polypeptide 9 OS=Homo sapiens OX=9606 GN=MYL9 PE=1 SV=4	118.54	56	10	29	3	172	19.8	4.92	65.34	10
P04075	Fructose-bisphosphate aldolase A OS=Homo sapiens OX=9606 GN=ALDOA PE=1 SV=2	116.475	62	17	36	17	364	39.4	8.09	71.46	17
O75083	WD repeat-containing protein 1 OS=Homo sapiens OX=9606 GN=WDR1 PE=1 SV=4	115.034	44	18	38	18	606	66.2	6.65	67.03	18
Q00610	Clathrin heavy chain 1 OS=Homo sapiens OX=9606 GN=CLTC PE=1 SV=5	114.701	15	18	36	18	1675	191.5	5.69	56.29	18
O14950	Myosin regulatory light chain 12B OS=Homo sapiens OX=9606 GN=MYL12B PE=1 SV=2	113.973	63	12	38	5	172	19.8	4.84	82.82	12
Q9BQE3	Tubulin alpha-1C chain OS=Homo sapiens OX=9606 GN=TUBA1C PE=1 SV=1	112.802	51	20	43	1	449	49.9	5.1	79.4	20
P01861	Immunoglobulin heavy constant gamma 4 OS=Homo sapiens OX=9606 GN=IGHG4 PE=1 SV=1	112.583	57	12	39	7	327	35.9	7.36	55.5	12
Q01518	Adenylyl cyclase-associated protein 1 OS=Homo sapiens OX=9606 GN=CAP1 PE=1 SV=5	111.378	44	17	45	17	475	51.9	8.06	56.92	17
P60174	Triosephosphate isomerase OS=Homo sapiens OX=9606 GN=TPI1 PE=1 SV=4	109.521	74	15	38	15	249	26.7	6.9	60.14	15
P13796	Plastin-2 OS=Homo sapiens OX=9606 GN=LCP1 PE=1 SV=6	109.346	35	19	43	19	627	70.2	5.43	77.12	19
P68133	Actin, alpha skeletal muscle OS=Homo sapiens OX=9606 GN=ACTA1 PE=1 SV=1	109.335	35	13	82	2	377	42	5.39	81.54	13
P05155	Plasma protease C1 inhibitor OS=Homo sapiens OX=9606 GN=SERPING1 PE=1 SV=2	108.582	31	14	39	14	500	55.1	6.55	77.89	14
P00738	Haptoglobin OS=Homo sapiens OX=9606 GN=HP PE=1 SV=1	108.501	45	18	40	18	406	45.2	6.58	66.23	18
P27797	Calreticulin OS=Homo sapiens OX=9606 GN=CALR PE=1 SV=1	108.309	57	15	41	15	417	48.1	4.44	45.12	15
P05106	Integrin beta-3 OS=Homo sapiens OX=9606 GN=ITGB3 PE=1 SV=2	108.107	29	17	48	17	788	87	5.24	72.23	17
P02753	Retinol-binding protein 4 OS=Homo sapiens OX=9606 GN=RBP4 PE=1 SV=3	105.196	72	9	37	9	201	23	6.07	95.28	9
P07900	Heat shock protein HSP 90-alpha OS=Homo sapiens OX=9606 GN=HSP90AA1 PE=1 SV=5	103.622	32	22	46	13	732	84.6	5.02	42.04	22
O00151	PDZ and LIM domain protein 1 OS=Homo sapiens OX=9606 GN=PDLIM1 PE=1 SV=4	102.352	64	11	26	11	329	36	7.02	53.42	11
P02790	Hemopexin OS=Homo sapiens OX=9606 GN=HPX PE=1 SV=2	101.723	44	14	50	14	462	51.6	7.02	61.3	14
P11021	Endoplasmic reticulum chaperone BiP OS=Homo sapiens OX=9606 GN=HSPA5 PE=1 SV=2	101.324	37	19	42	17	654	72.3	5.16	61.83	19
P19827	Inter-alpha-trypsin inhibitor heavy chain H1 OS=Homo sapiens OX=9606 GN=ITIH1 PE=1 SV=3	100.89	27	14	38	14	911	101.3	6.79	52.46	14
P04083	Annexin A1 OS=Homo sapiens OX=9606 GN=ANXA1 PE=1 SV=2	99.783	53	13	28	13	346	38.7	7.02	54.76	13
Q01082	Spectrin beta chain, non-erythrocytic 1 OS=Homo sapiens OX=9606 GN=SPTBN1 PE=1 SV=2	99.778	12	27	44	20	2364	274.4	5.57	42.97	27
Q05682-4	Isoform 4 of Caldesmon OS=Homo sapiens OX=9606 GN=CALD1	98.594	39	19	39	19	538	62.6	6.37	44.95	19
Q13228	Methanethiol oxidase OS=Homo sapiens OX=9606 GN=SELENBP1 PE=1 SV=2	98.175	40	14	29	14	472	52.4	6.37	40.47	14
P00352	Retinal dehydrogenase 1 OS=Homo sapiens OX=9606 GN=ALDH1A1 PE=1 SV=2	95.511	42	15	32	15	501	54.8	6.73	70.84	15
Q9HBI1	Beta-parvin OS=Homo sapiens OX=9606 GN=PARVB PE=1 SV=1	95.197	41	12	38	12	364	41.7	6.73	76.8	12
P13798	Acylamino-acid-releasing enzyme OS=Homo sapiens OX=9606 GN=APEH PE=1 SV=4	94.017	31	17	32	17	732	81.2	5.48	53.25	17
P14625	Endoplasmin OS=Homo sapiens OX=9606 GN=HSP90B1 PE=1 SV=1	93.657	27	19	28	17	803	92.4	4.84	45.97	19
P00491	Purine nucleoside phosphorylase OS=Homo sapiens OX=9606 GN=PNP PE=1 SV=2	93.08	55	15	36	15	289	32.1	6.95	60.6	15
P01860	Immunoglobulin heavy constant gamma 3 OS=Homo sapiens OX=9606 GN=IGHG3 PE=1 SV=2	92.282	48	12	59	6	377	41.3	7.9	89.07	12
P67936-2	Isoform 2 of Tropomyosin alpha-4 chain OS=Homo sapiens OX=9606 GN=TPM4	92.252	51	18	55	3	284	32.7	4.73	79.73	18
P31150	Rab GDP dissociation inhibitor alpha OS=Homo sapiens OX=9606 GN=GDI1 PE=1 SV=2	92.053	37	11	20	7	447	50.6	5.14	43.75	11
P08238	Heat shock protein HSP 90-beta OS=Homo sapiens OX=9606 GN=HSP90AB1 PE=1 SV=4	91.763	29	18	36	7	724	83.2	5.03	38.57	18
P50552	Vasodilator-stimulated phosphoprotein OS=Homo sapiens OX=9606 GN=VASP PE=1 SV=3	91.32	26	12	30	12	380	39.8	8.94	62.14	12
Q14247	Src substrate cortactin OS=Homo sapiens OX=9606 GN=CTTN PE=1 SV=2	90.363	34	16	34	16	550	61.5	5.4	50.99	16
P01834	Immunoglobulin kappa constant OS=Homo sapiens OX=9606 GN=IGKC PE=1 SV=2	90.108	64	6	33	2	107	11.8	6.52	78.22	6
P35749	Myosin-11 OS=Homo sapiens OX=9606 GN=MYH11 PE=1 SV=3	90.075	7	12	54	1	1972	227.2	5.5	107.95	12
P31948	Stress-induced-phosphoprotein 1 OS=Homo sapiens OX=9606 GN=STIP1 PE=1 SV=1	89.946	44	21	38	21	543	62.6	6.8	49.87	21
P50990	T-complex protein 1 subunit theta OS=Homo sapiens OX=9606 GN=CCT8 PE=1 SV=4	88.857	37	18	36	18	548	59.6	5.6	52.39	18
P09493-4	Isoform 4 of Tropomyosin alpha-1 chain OS=Homo sapiens OX=9606 GN=TPM1	88.302	43	16	43	2	284	32.8	4.77	77.67	16
P69892	Hemoglobin subunit gamma-2 OS=Homo sapiens OX=9606 GN=HBG2 PE=1 SV=2	87.645	95	14	99	1	147	16.1	7.2	143.08	14
P01871	Immunoglobulin heavy constant mu OS=Homo sapiens OX=9606 GN=IGHM PE=1 SV=4	87.592	32	11	39	3	453	49.4	6.77	65.99	11
Q08495	Dematin OS=Homo sapiens OX=9606 GN=DMTN PE=1 SV=3	87.49	45	14	30	14	405	45.5	8.88	44.71	14
Q93084-1	Isoform SERCA3B of Sarcoplasmic/endoplasmic reticulum calcium ATPase 3 OS=Homo sapiens OX=9606 GN=ATP2A3	86.678	19	15	24	14	1043	113.9	5.57	38.6	15
Q08397	Lysyl oxidase homolog 1 OS=Homo sapiens OX=9606 GN=LOXL1 PE=1 SV=2	86.247	37	12	32	12	574	63.1	7.52	45.94	12
P0DOX7	Immunoglobulin kappa light chain OS=Homo sapiens OX=9606 PE=1 SV=1	86.225	37	6	19	2	214	23.4	7.17	52.2	6
P09211	Glutathione S-transferase P OS=Homo sapiens OX=9606 GN=GSTP1 PE=1 SV=2	86.192	61	10	27	10	210	23.3	5.64	58.39	10
P07237	Protein disulfide-isomerase OS=Homo sapiens OX=9606 GN=P4HB PE=1 SV=3	86.174	32	13	37	13	508	57.1	4.87	47.87	13
O75955	Flotillin-1 OS=Homo sapiens OX=9606 GN=FLOT1 PE=1 SV=3	84.802	38	11	21	11	427	47.3	7.49	38.54	11
P09493-8	Isoform 8 of Tropomyosin alpha-1 chain OS=Homo sapiens OX=9606 GN=TPM1	84.033	51	19	49	2	284	32.8	4.75	72.56	19
O95810	Caveolae-associated protein 2 OS=Homo sapiens OX=9606 GN=CAVIN2 PE=1 SV=3	83.973	40	14	29	14	425	47.1	5.21	55.2	14
P35527	Keratin, type I cytoskeletal 9 OS=Homo sapiens OX=9606 GN=KRT9 PE=1 SV=3	83.507	34	15	35	15	623	62	5.24	39.01	15
P01876	Immunoglobulin heavy constant alpha 1 OS=Homo sapiens OX=9606 GN=IGHA1 PE=1 SV=2	83.04	43	10	36	7	353	37.6	6.51	57.77	10
P01042-2	Isoform LMW of Kininogen-1 OS=Homo sapiens OX=9606 GN=KNG1	82.331	44	15	35	1	427	47.9	6.65	47.93	15
P69891	Hemoglobin subunit gamma-1 OS=Homo sapiens OX=9606 GN=HBG1 PE=1 SV=2	81.652	95	14	96	1	147	16.1	7.2	133.12	14
P27105	Stomatin OS=Homo sapiens OX=9606 GN=STOM PE=1 SV=3	81.286	46	10	23	10	288	31.7	7.88	44.48	10
P09493-6	Isoform 6 of Tropomyosin alpha-1 chain OS=Homo sapiens OX=9606 GN=TPM1	81.033	43	16	43	0	284	32.6	4.73	70.56	16
O75636	Ficolin-3 OS=Homo sapiens OX=9606 GN=FCN3 PE=1 SV=2	80.555	40	10	29	10	299	32.9	6.67	56.34	10
Q15942	Zyxin OS=Homo sapiens OX=9606 GN=ZYX PE=1 SV=1	79.861	20	7	24	7	572	61.2	6.67	56.25	7
Q9NY65	Tubulin alpha-8 chain OS=Homo sapiens OX=9606 GN=TUBA8 PE=1 SV=1	79.646	37	14	32	3	449	50.1	5.06	68.63	14
P06744	Glucose-6-phosphate isomerase OS=Homo sapiens OX=9606 GN=GPI PE=1 SV=4	78.477	41	14	25	14	558	63.1	8.32	28.6	14
P06753	Tropomyosin alpha-3 chain OS=Homo sapiens OX=9606 GN=TPM3 PE=1 SV=2	77.319	37	13	40	2	285	32.9	4.72	71	13
P02763	Alpha-1-acid glycoprotein 1 OS=Homo sapiens OX=9606 GN=ORM1 PE=1 SV=1	77.194	37	7	26	6	201	23.5	5.02	46.89	7
P05154	Plasma serine protease inhibitor OS=Homo sapiens OX=9606 GN=SERPINA5 PE=1 SV=3	77.108	36	11	30	11	406	45.6	9.26	67.99	11
P31146	Coronin-1A OS=Homo sapiens OX=9606 GN=CORO1A PE=1 SV=4	76.4	33	10	16	10	461	51	6.68	28.58	10
P0DMV9	Heat shock 70 kDa protein 1B OS=Homo sapiens OX=9606 GN=HSPA1B PE=1 SV=1	76.246	34	18	30	14	641	70	5.66	37.57	18
P02748	Complement component C9 OS=Homo sapiens OX=9606 GN=C9 PE=1 SV=2	76.125	27	13	34	13	559	63.1	5.59	67.54	13
P62258	14-3-3 protein epsilon OS=Homo sapiens OX=9606 GN=YWHAE PE=1 SV=1	75.963	60	14	27	13	255	29.2	4.74	37.55	14
P09493-5	Isoform 5 of Tropomyosin alpha-1 chain OS=Homo sapiens OX=9606 GN=TPM1	75.037	33	12	40	4	245	28.4	4.77	80.71	12
P35908	Keratin, type II cytoskeletal 2 epidermal OS=Homo sapiens OX=9606 GN=KRT2 PE=1 SV=2	74.76	37	18	29	13	639	65.4	8	34.9	18
P53396	ATP-citrate synthase OS=Homo sapiens OX=9606 GN=ACLY PE=1 SV=3	74.539	21	17	27	17	1101	120.8	7.33	25.43	17
P30740	Leukocyte elastase inhibitor OS=Homo sapiens OX=9606 GN=SERPINB1 PE=1 SV=1	74.306	35	11	29	11	379	42.7	6.28	34.19	11
P07951-3	Isoform 3 of Tropomyosin beta chain OS=Homo sapiens OX=9606 GN=TPM2	74.066	39	11	42	4	248	28.7	4.63	68.35	11
P55209	Nucleosome assembly protein 1-like 1 OS=Homo sapiens OX=9606 GN=NAP1L1 PE=1 SV=1	73.157	33	8	18	7	391	45.3	4.46	30.59	8
Q9UNZ2	NSFL1 cofactor p47 OS=Homo sapiens OX=9606 GN=NSFL1C PE=1 SV=2	72.81	42	12	32	12	370	40.5	5.1	34.45	12
P01042	Kininogen-1 OS=Homo sapiens OX=9606 GN=KNG1 PE=1 SV=2	72.787	30	15	29	1	644	71.9	6.81	41.3	15
P47756-2	Isoform 2 of F-actin-capping protein subunit beta OS=Homo sapiens OX=9606 GN=CAPZB	72.317	47	12	26	12	272	30.6	6	47.82	12
Q9BXR6	Complement factor H-related protein 5 OS=Homo sapiens OX=9606 GN=CFHR5 PE=1 SV=1	71.571	33	13	25	12	569	64.4	7.06	30.32	13
P78371	T-complex protein 1 subunit beta OS=Homo sapiens OX=9606 GN=CCT2 PE=1 SV=4	70.846	28	13	24	13	535	57.5	6.46	26.2	13
P0DP25	Calmodulin-3 OS=Homo sapiens OX=9606 GN=CALM3 PE=1 SV=1	70.836	64	8	18	8	149	16.8	4.22	33.83	8
P02766	Transthyretin OS=Homo sapiens OX=9606 GN=TTR PE=1 SV=1	70.613	69	8	33	8	147	15.9	5.76	51.7	8
P02774	Vitamin D-binding protein OS=Homo sapiens OX=9606 GN=GC PE=1 SV=2	69.635	32	14	28	14	474	52.9	5.45	44.99	14
P00558	Phosphoglycerate kinase 1 OS=Homo sapiens OX=9606 GN=PGK1 PE=1 SV=3	68.961	39	13	26	13	417	44.6	8.1	37.87	13
P07738	Bisphosphoglycerate mutase OS=Homo sapiens OX=9606 GN=BPGM PE=1 SV=2	68.017	53	13	28	13	259	30	6.54	40.48	13
P61224	Ras-related protein Rap-1b OS=Homo sapiens OX=9606 GN=RAP1B PE=1 SV=1	67.657	71	9	18	9	184	20.8	5.78	45.07	9
Q9UJU6	Drebrin-like protein OS=Homo sapiens OX=9606 GN=DBNL PE=1 SV=1	67.213	26	9	21	9	430	48.2	5.05	42.44	9
P07384	Calpain-1 catalytic subunit OS=Homo sapiens OX=9606 GN=CAPN1 PE=1 SV=1	66.806	23	13	24	13	714	81.8	5.67	32.18	13
P02760	Protein AMBP OS=Homo sapiens OX=9606 GN=AMBP PE=1 SV=1	66.628	38	11	22	11	352	39	6.25	44.98	11
P06576	ATP synthase subunit beta, mitochondrial OS=Homo sapiens OX=9606 GN=ATP5F1B PE=1 SV=3	66.289	36	11	22	11	529	56.5	5.4	24.89	11
P46940	Ras GTPase-activating-like protein IQGAP1 OS=Homo sapiens OX=9606 GN=IQGAP1 PE=1 SV=1	65.552	10	9	18	9	1657	189.1	6.48	32.07	9
Q13418	Integrin-linked protein kinase OS=Homo sapiens OX=9606 GN=ILK PE=1 SV=2	65.502	30	13	29	13	452	51.4	8.07	37.89	13
P13671	Complement component C6 OS=Homo sapiens OX=9606 GN=C6 PE=1 SV=3	65.375	21	14	23	14	934	104.7	6.76	30.43	14
P04275	von Willebrand factor OS=Homo sapiens OX=9606 GN=VWF PE=1 SV=4	65.185	7	16	22	16	2813	309.1	5.48	29.15	16
Q14254	Flotillin-2 OS=Homo sapiens OX=9606 GN=FLOT2 PE=1 SV=2	64.907	26	9	24	9	428	47	5.25	46.71	9
P16615	Sarcoplasmic/endoplasmic reticulum calcium ATPase 2 OS=Homo sapiens OX=9606 GN=ATP2A2 PE=1 SV=1	63.927	19	14	20	13	1042	114.7	5.34	27.79	14
P43652	Afamin OS=Homo sapiens OX=9606 GN=AFM PE=1 SV=1	62.469	20	8	18	8	599	69	5.9	27.24	8
Q0ZGT2	Nexilin OS=Homo sapiens OX=9606 GN=NEXN PE=1 SV=1	62.107	27	16	32	16	675	80.6	5.33	36.89	16
P0DOY2	Immunoglobulin lambda constant 2 OS=Homo sapiens OX=9606 GN=IGLC2 PE=1 SV=1	62.104	56	4	28	2	106	11.3	7.24	58.91	4
P07451	Carbonic anhydrase 3 OS=Homo sapiens OX=9606 GN=CA3 PE=1 SV=3	61.853	60	11	23	11	260	29.5	7.34	31.4	11
P31946	14-3-3 protein beta/alpha OS=Homo sapiens OX=9606 GN=YWHAB PE=1 SV=3	61.802	36	7	16	4	246	28.1	4.83	35.81	7
P61204	ADP-ribosylation factor 3 OS=Homo sapiens OX=9606 GN=ARF3 PE=1 SV=2	61.469	59	8	17	5	181	20.6	7.43	28.01	8
P45974	Ubiquitin carboxyl-terminal hydrolase 5 OS=Homo sapiens OX=9606 GN=USP5 PE=1 SV=2	60.625	27	14	25	14	858	95.7	5.03	17.05	14
P25787	Proteasome subunit alpha type-2 OS=Homo sapiens OX=9606 GN=PSMA2 PE=1 SV=2	59.67	43	7	16	7	234	25.9	7.43	27.59	7
P61160	Actin-related protein 2 OS=Homo sapiens OX=9606 GN=ACTR2 PE=1 SV=1	59.365	28	9	20	9	394	44.7	6.74	31.42	9
P14780	Matrix metalloproteinase-9 OS=Homo sapiens OX=9606 GN=MMP9 PE=1 SV=3	58.441	25	12	21	12	707	78.4	6.06	25.5	12
O00299	Chloride intracellular channel protein 1 OS=Homo sapiens OX=9606 GN=CLIC1 PE=1 SV=4	58.24	64	11	20	11	241	26.9	5.17	27.38	11
P04196	Histidine-rich glycoprotein OS=Homo sapiens OX=9606 GN=HRG PE=1 SV=1	58.086	28	12	21	12	525	59.5	7.5	38.65	12
P01011	Alpha-1-antichymotrypsin OS=Homo sapiens OX=9606 GN=SERPINA3 PE=1 SV=2	58.076	34	12	22	12	423	47.6	5.52	38.23	12
P02656	Apolipoprotein C-III OS=Homo sapiens OX=9606 GN=APOC3 PE=1 SV=1	57.882	56	5	28	5	99	10.8	5.41	51.2	5
Q06323	Proteasome activator complex subunit 1 OS=Homo sapiens OX=9606 GN=PSME1 PE=1 SV=1	57.878	49	13	31	13	249	28.7	6.02	34.06	13
P37840	Alpha-synuclein OS=Homo sapiens OX=9606 GN=SNCA PE=1 SV=1	57.851	70	6	19	6	140	14.5	4.7	36.06	6
P00751	Complement factor B OS=Homo sapiens OX=9606 GN=CFB PE=1 SV=2	57.829	22	14	20	14	764	85.5	7.06	25.12	14
P01034	Cystatin-C OS=Homo sapiens OX=9606 GN=CST3 PE=1 SV=1	57.723	62	8	18	8	146	15.8	8.75	32.92	8
P23229	Integrin alpha-6 OS=Homo sapiens OX=9606 GN=ITGA6 PE=1 SV=5	56.808	16	15	30	15	1130	126.5	6.61	27.38	15
P27824	Calnexin OS=Homo sapiens OX=9606 GN=CANX PE=1 SV=2	56.465	22	12	25	12	592	67.5	4.6	36.78	12
P35611	Alpha-adducin OS=Homo sapiens OX=9606 GN=ADD1 PE=1 SV=2	56.397	21	9	16	9	737	80.9	5.83	16.7	9
P08697	Alpha-2-antiplasmin OS=Homo sapiens OX=9606 GN=SERPINF2 PE=1 SV=3	56.344	28	8	18	8	491	54.5	6.29	39.28	8
P19652	Alpha-1-acid glycoprotein 2 OS=Homo sapiens OX=9606 GN=ORM2 PE=1 SV=2	56.317	39	8	22	7	201	23.6	5.11	36.4	8
P07737	Profilin-1 OS=Homo sapiens OX=9606 GN=PFN1 PE=1 SV=2	56.047	72	8	23	8	140	15	8.27	38.72	8
Q9UBW5	Bridging integrator 2 OS=Homo sapiens OX=9606 GN=BIN2 PE=1 SV=3	55.927	32	11	23	11	565	61.8	5.15	32	11
Q562R1	Beta-actin-like protein 2 OS=Homo sapiens OX=9606 GN=ACTBL2 PE=1 SV=2	55.843	24	8	49	2	376	42	5.59	54.16	8
P63241	Eukaryotic translation initiation factor 5A-1 OS=Homo sapiens OX=9606 GN=EIF5A PE=1 SV=2	55.303	62	7	28	7	154	16.8	5.24	54.5	7
P52209	6-phosphogluconate dehydrogenase, decarboxylating OS=Homo sapiens OX=9606 GN=PGD PE=1 SV=3	55.019	18	9	17	9	483	53.1	7.23	23.81	9
P00441	Superoxide dismutase [Cu-Zn] OS=Homo sapiens OX=9606 GN=SOD1 PE=1 SV=2	54.441	58	6	13	6	154	15.9	6.13	29.47	6
P04632	Calpain small subunit 1 OS=Homo sapiens OX=9606 GN=CAPNS1 PE=1 SV=1	54.323	46	8	17	8	268	28.3	5.2	19.18	8
Q15555	Microtubule-associated protein RP/EB family member 2 OS=Homo sapiens OX=9606 GN=MAPRE2 PE=1 SV=1	54.243	51	11	16	11	327	37	5.57	20.22	11
O75116	Rho-associated protein kinase 2 OS=Homo sapiens OX=9606 GN=ROCK2 PE=1 SV=4	54.109	13	13	19	12	1388	160.8	6.02	15.92	13
P00747	Plasminogen OS=Homo sapiens OX=9606 GN=PLG PE=1 SV=2	53.924	24	13	25	13	810	90.5	7.24	17.08	13
P62491	Ras-related protein Rab-11A OS=Homo sapiens OX=9606 GN=RAB11A PE=1 SV=3	53.669	43	9	32	9	216	24.4	6.57	71.59	9
Q16643	Drebrin OS=Homo sapiens OX=9606 GN=DBN1 PE=1 SV=4	53.065	18	8	18	8	649	71.4	4.45	34.86	8
P30086	Phosphatidylethanolamine-binding protein 1 OS=Homo sapiens OX=9606 GN=PEBP1 PE=1 SV=3	52.961	68	9	23	9	187	21	7.53	20.77	9
P68036	Ubiquitin-conjugating enzyme E2 L3 OS=Homo sapiens OX=9606 GN=UBE2L3 PE=1 SV=1	52.868	59	7	10	7	154	17.9	8.51	13.84	7
P61978	Heterogeneous nuclear ribonucleoprotein K OS=Homo sapiens OX=9606 GN=HNRNPK PE=1 SV=1	52.748	28	11	20	11	463	50.9	5.54	31.86	11
O14818	Proteasome subunit alpha type-7 OS=Homo sapiens OX=9606 GN=PSMA7 PE=1 SV=1	52.374	46	8	11	8	248	27.9	8.46	24.37	8
P20810	Calpastatin OS=Homo sapiens OX=9606 GN=CAST PE=1 SV=4	51.644	20	8	15	8	708	76.5	5.07	23.98	8
P25705	ATP synthase subunit alpha, mitochondrial OS=Homo sapiens OX=9606 GN=ATP5F1A PE=1 SV=1	51.556	19	7	19	7	553	59.7	9.13	36.87	7
P00746	Complement factor D OS=Homo sapiens OX=9606 GN=CFD PE=1 SV=5	51.417	51	9	28	9	253	27	7.71	16.62	9
P07195	L-lactate dehydrogenase B chain OS=Homo sapiens OX=9606 GN=LDHB PE=1 SV=2	51.314	29	8	16	8	334	36.6	6.05	32.42	8
P25311	Zinc-alpha-2-glycoprotein OS=Homo sapiens OX=9606 GN=AZGP1 PE=1 SV=2	50.934	41	10	21	10	298	34.2	6.05	22.57	10
O00429	Dynamin-1-like protein OS=Homo sapiens OX=9606 GN=DNM1L PE=1 SV=2	50.876	21	11	20	11	736	81.8	6.81	19.5	11
P48643	T-complex protein 1 subunit epsilon OS=Homo sapiens OX=9606 GN=CCT5 PE=1 SV=1	50.648	25	10	16	10	541	59.6	5.66	24.73	10
P21980	Protein-glutamine gamma-glutamyltransferase 2 OS=Homo sapiens OX=9606 GN=TGM2 PE=1 SV=2	50.497	17	8	18	8	687	77.3	5.22	28.56	8
Q14315	Filamin-C OS=Homo sapiens OX=9606 GN=FLNC PE=1 SV=3	50.144	3	8	28	2	2725	290.8	5.97	43.96	8
P01889	HLA class I histocompatibility antigen, B alpha chain OS=Homo sapiens OX=9606 GN=HLA-B PE=1 SV=3	50.123	28	7	10	2	362	40.4	5.85	19.85	7
P05109	Protein S100-A8 OS=Homo sapiens OX=9606 GN=S100A8 PE=1 SV=1	49.742	75	8	20	8	93	10.8	7.03	35.78	8
P10809	60 kDa heat shock protein, mitochondrial OS=Homo sapiens OX=9606 GN=HSPD1 PE=1 SV=2	49.583	32	11	17	11	573	61	5.87	22.33	11
Q9ULV4	Coronin-1C OS=Homo sapiens OX=9606 GN=CORO1C PE=1 SV=1	49.548	25	7	12	7	474	53.2	7.08	22.38	7
Q15084	Protein disulfide-isomerase A6 OS=Homo sapiens OX=9606 GN=PDIA6 PE=1 SV=1	48.934	23	8	15	8	440	48.1	5.08	28.44	8
P40227	T-complex protein 1 subunit zeta OS=Homo sapiens OX=9606 GN=CCT6A PE=1 SV=3	48.261	31	14	24	14	531	58	6.68	22.31	14
Q6IBS0	Twinfilin-2 OS=Homo sapiens OX=9606 GN=TWF2 PE=1 SV=2	48.216	35	9	21	9	349	39.5	6.84	18.18	9
P54725	UV excision repair protein RAD23 homolog A OS=Homo sapiens OX=9606 GN=RAD23A PE=1 SV=1	48.2	35	5	11	1	363	39.6	4.58	24.27	5
P54725-3	Isoform 3 of UV excision repair protein RAD23 homolog A OS=Homo sapiens OX=9606 GN=RAD23A	47.964	35	5	11	1	362	39.5	4.58	25.05	5
P27918	Properdin OS=Homo sapiens OX=9606 GN=CFP PE=1 SV=2	47.448	27	9	21	9	469	51.2	7.9	17.06	9
B9A064	Immunoglobulin lambda-like polypeptide 5 OS=Homo sapiens OX=9606 GN=IGLL5 PE=2 SV=2	47.318	27	4	18	2	214	23	8.84	25.63	4
P12429	Annexin A3 OS=Homo sapiens OX=9606 GN=ANXA3 PE=1 SV=3	46.607	33	10	20	10	323	36.4	5.92	26.32	10
P12931	Proto-oncogene tyrosine-protein kinase Src OS=Homo sapiens OX=9606 GN=SRC PE=1 SV=3	46.541	23	10	16	9	536	59.8	7.42	20.77	10
P13716	Delta-aminolevulinic acid dehydratase OS=Homo sapiens OX=9606 GN=ALAD PE=1 SV=1	46.379	25	6	15	6	330	36.3	6.79	18.28	6
P54578	Ubiquitin carboxyl-terminal hydrolase 14 OS=Homo sapiens OX=9606 GN=USP14 PE=1 SV=3	46.234	22	8	14	8	494	56	5.3	16.92	8
P08567	Pleckstrin OS=Homo sapiens OX=9606 GN=PLEK PE=1 SV=3	46.055	19	4	15	4	350	40.1	8.28	29.86	4
Q9H0U4	Ras-related protein Rab-1B OS=Homo sapiens OX=9606 GN=RAB1B PE=1 SV=1	45.838	54	8	14	4	201	22.2	5.73	30.51	8
P04217	Alpha-1B-glycoprotein OS=Homo sapiens OX=9606 GN=A1BG PE=1 SV=4	44.659	32	9	15	9	495	54.2	5.86	18.39	9
P16284	Platelet endothelial cell adhesion molecule OS=Homo sapiens OX=9606 GN=PECAM1 PE=1 SV=2	44.654	17	10	19	10	738	82.5	6.99	14.3	10
P55083	Microfibril-associated glycoprotein 4 OS=Homo sapiens OX=9606 GN=MFAP4 PE=1 SV=2	44.561	28	4	10	4	255	28.6	5.63	24.79	4
P18669	Phosphoglycerate mutase 1 OS=Homo sapiens OX=9606 GN=PGAM1 PE=1 SV=2	44.375	48	7	17	7	254	28.8	7.18	18.7	7
P31939	Bifunctional purine biosynthesis protein ATIC OS=Homo sapiens OX=9606 GN=ATIC PE=1 SV=3	44.345	18	10	16	10	592	64.6	6.71	14.66	10
Q16851-2	Isoform 2 of UTP--glucose-1-phosphate uridylyltransferase OS=Homo sapiens OX=9606 GN=UGP2	44.289	26	8	12	8	497	55.6	7.88	16.1	8
P49368	T-complex protein 1 subunit gamma OS=Homo sapiens OX=9606 GN=CCT3 PE=1 SV=4	44.064	20	8	21	8	545	60.5	6.49	23.48	8
P62826	GTP-binding nuclear protein Ran OS=Homo sapiens OX=9606 GN=RAN PE=1 SV=3	43.604	33	7	21	7	216	24.4	7.49	30.24	7
P37837	Transaldolase OS=Homo sapiens OX=9606 GN=TALDO1 PE=1 SV=2	43.303	24	8	22	8	337	37.5	6.81	20.17	8
Q06830	Peroxiredoxin-1 OS=Homo sapiens OX=9606 GN=PRDX1 PE=1 SV=1	42.934	49	9	35	6	199	22.1	8.13	51.26	9
P19367	Hexokinase-1 OS=Homo sapiens OX=9606 GN=HK1 PE=1 SV=3	42.887	13	11	17	11	917	102.4	6.8	18.54	11
P00390	Glutathione reductase, mitochondrial OS=Homo sapiens OX=9606 GN=GSR PE=1 SV=2	42.753	30	12	21	12	522	56.2	8.5	21.97	12
Q9NZN3	EH domain-containing protein 3 OS=Homo sapiens OX=9606 GN=EHD3 PE=1 SV=2	42.729	23	10	17	5	535	60.8	6.57	16.11	10
P13747	HLA class I histocompatibility antigen, alpha chain E OS=Homo sapiens OX=9606 GN=HLA-E PE=1 SV=4	42.638	19	6	10	3	358	40	5.83	19.68	6
P20073	Annexin A7 OS=Homo sapiens OX=9606 GN=ANXA7 PE=1 SV=3	42.512	23	10	18	10	488	52.7	5.68	23.96	10
P04004	Vitronectin OS=Homo sapiens OX=9606 GN=VTN PE=1 SV=1	42.453	22	10	24	10	478	54.3	5.8	41.15	10
Q15833	Syntaxin-binding protein 2 OS=Homo sapiens OX=9606 GN=STXBP2 PE=1 SV=2	42.392	23	10	14	9	593	66.4	6.55	12.66	10
P54920	Alpha-soluble NSF attachment protein OS=Homo sapiens OX=9606 GN=NAPA PE=1 SV=3	42.271	34	8	13	8	295	33.2	5.36	19.12	8
P62820	Ras-related protein Rab-1A OS=Homo sapiens OX=9606 GN=RAB1A PE=1 SV=3	41.813	54	8	13	4	205	22.7	6.21	25.74	8
Q16181	Septin-7 OS=Homo sapiens OX=9606 GN=SEPTIN7 PE=1 SV=2	41.754	22	7	12	7	437	50.6	8.63	23.62	7
P04003	C4b-binding protein alpha chain OS=Homo sapiens OX=9606 GN=C4BPA PE=1 SV=2	41.594	20	10	17	10	597	67	7.3	11.78	10
P10643	Complement component C7 OS=Homo sapiens OX=9606 GN=C7 PE=1 SV=2	41.573	14	10	17	10	843	93.5	6.48	15.68	10
Q5TDH0	Protein DDI1 homolog 2 OS=Homo sapiens OX=9606 GN=DDI2 PE=1 SV=1	41.522	26	8	21	8	399	44.5	5.05	22.68	8
P0DOX6	Immunoglobulin mu heavy chain OS=Homo sapiens OX=9606 PE=1 SV=2	41.458	18	9	35	1	576	63.4	7.87	45.28	9
P00734	Prothrombin OS=Homo sapiens OX=9606 GN=F2 PE=1 SV=2	41.28	12	5	12	5	622	70	5.9	18	5
P11413	Glucose-6-phosphate 1-dehydrogenase OS=Homo sapiens OX=9606 GN=G6PD PE=1 SV=4	40.912	28	13	25	13	515	59.2	6.84	18.61	13
P02749	Beta-2-glycoprotein 1 OS=Homo sapiens OX=9606 GN=APOH PE=1 SV=3	40.912	40	9	18	9	345	38.3	7.97	25.84	9
P27169	Serum paraoxonase/arylesterase 1 OS=Homo sapiens OX=9606 GN=PON1 PE=1 SV=3	40.901	31	7	10	7	355	39.7	5.22	20.83	7
Q13867	Bleomycin hydrolase OS=Homo sapiens OX=9606 GN=BLMH PE=1 SV=1	40.848	19	8	14	8	455	52.5	6.27	9.65	8
Q13576	Ras GTPase-activating-like protein IQGAP2 OS=Homo sapiens OX=9606 GN=IQGAP2 PE=1 SV=4	40.773	11	11	18	11	1575	180.5	5.64	14.11	11
P35612	Beta-adducin OS=Homo sapiens OX=9606 GN=ADD2 PE=1 SV=3	40.761	16	9	16	9	726	80.8	5.92	12.78	9
P80188	Neutrophil gelatinase-associated lipocalin OS=Homo sapiens OX=9606 GN=LCN2 PE=1 SV=2	40.722	47	8	18	8	198	22.6	8.91	25.04	8
P04792	Heat shock protein beta-1 OS=Homo sapiens OX=9606 GN=HSPB1 PE=1 SV=2	40.522	55	7	10	7	205	22.8	6.4	20.53	7
P09960	Leukotriene A-4 hydrolase OS=Homo sapiens OX=9606 GN=LTA4H PE=1 SV=2	40.227	30	11	15	11	611	69.2	6.18	8.57	11
P61981	14-3-3 protein gamma OS=Homo sapiens OX=9606 GN=YWHAG PE=1 SV=2	39.869	35	8	18	6	247	28.3	4.89	33.7	8
P29350	Tyrosine-protein phosphatase non-receptor type 6 OS=Homo sapiens OX=9606 GN=PTPN6 PE=1 SV=1	39.537	25	12	20	12	595	67.5	7.78	24.99	12
P01019	Angiotensinogen OS=Homo sapiens OX=9606 GN=AGT PE=1 SV=1	39.189	12	4	9	4	485	53.1	6.32	15.54	4
Q9H4M9	EH domain-containing protein 1 OS=Homo sapiens OX=9606 GN=EHD1 PE=1 SV=2	38.931	16	8	12	4	534	60.6	6.83	13.37	8
P15311	Ezrin OS=Homo sapiens OX=9606 GN=EZR PE=1 SV=4	38.775	22	16	26	7	586	69.4	6.27	20.64	16
P07358	Complement component C8 beta chain OS=Homo sapiens OX=9606 GN=C8B PE=1 SV=3	38.771	12	6	16	6	591	67	8.13	34.97	6
P14317	Hematopoietic lineage cell-specific protein OS=Homo sapiens OX=9606 GN=HCLS1 PE=1 SV=3	38.718	18	7	15	7	486	54	4.81	20.6	7
P04899	Guanine nucleotide-binding protein G(i) subunit alpha-2 OS=Homo sapiens OX=9606 GN=GNAI2 PE=1 SV=3	38.558	20	6	15	6	355	40.4	5.54	19.85	6
P0DJI8	Serum amyloid A-1 protein OS=Homo sapiens OX=9606 GN=SAA1 PE=1 SV=1	38.192	48	4	11	4	122	13.5	6.79	14.44	4
P00568	Adenylate kinase isoenzyme 1 OS=Homo sapiens OX=9606 GN=AK1 PE=1 SV=3	38	38	7	15	7	194	21.6	8.63	23.28	7
Q12913	Receptor-type tyrosine-protein phosphatase eta OS=Homo sapiens OX=9606 GN=PTPRJ PE=1 SV=3	37.544	12	10	17	10	1337	145.9	5.58	19.13	10
Q9C0C9	(E3-independent) E2 ubiquitin-conjugating enzyme OS=Homo sapiens OX=9606 GN=UBE2O PE=1 SV=3	37.059	9	9	15	8	1292	141.2	5.12	21.55	9
Q9NQC3-2	Isoform B of Reticulon-4 OS=Homo sapiens OX=9606 GN=RTN4	37.01	36	6	8	5	373	40.3	4.78	10.86	6
P00338	L-lactate dehydrogenase A chain OS=Homo sapiens OX=9606 GN=LDHA PE=1 SV=2	36.993	28	8	12	8	332	36.7	8.27	12.92	8
Q14847	LIM and SH3 domain protein 1 OS=Homo sapiens OX=9606 GN=LASP1 PE=1 SV=2	36.623	49	9	17	9	261	29.7	7.05	24.99	9
Q9BSJ8	Extended synaptotagmin-1 OS=Homo sapiens OX=9606 GN=ESYT1 PE=1 SV=1	36.621	8	6	12	6	1104	122.8	5.83	21.36	6
P18085	ADP-ribosylation factor 4 OS=Homo sapiens OX=9606 GN=ARF4 PE=1 SV=3	36.361	38	5	8	2	180	20.5	7.14	12.68	5
P04439	HLA class I histocompatibility antigen, A alpha chain OS=Homo sapiens OX=9606 GN=HLA-A PE=1 SV=2	36.207	19	5	12	4	365	40.8	6	12.98	5
P11215	Integrin alpha-M OS=Homo sapiens OX=9606 GN=ITGAM PE=1 SV=2	35.874	9	9	13	9	1152	127.1	7.23	16.04	9
P37802	Transgelin-2 OS=Homo sapiens OX=9606 GN=TAGLN2 PE=1 SV=3	35.697	53	9	17	9	199	22.4	8.25	15.55	9
P09104	Gamma-enolase OS=Homo sapiens OX=9606 GN=ENO2 PE=1 SV=3	35.625	27	7	14	5	434	47.2	5.03	8.68	7
P61225	Ras-related protein Rap-2b OS=Homo sapiens OX=9606 GN=RAP2B PE=1 SV=1	35.462	40	5	7	5	183	20.5	4.81	15.18	5
P02775	Platelet basic protein OS=Homo sapiens OX=9606 GN=PPBP PE=1 SV=3	35.401	30	4	14	4	128	13.9	8.79	28.56	4
Q9Y4E8	Ubiquitin carboxyl-terminal hydrolase 15 OS=Homo sapiens OX=9606 GN=USP15 PE=1 SV=3	35.246	10	7	13	7	981	112.3	5.22	20.37	7
P30613	Pyruvate kinase PKLR OS=Homo sapiens OX=9606 GN=PKLR PE=1 SV=2	34.835	22	9	16	8	574	61.8	7.74	10.32	9
O00194	Ras-related protein Rab-27B OS=Homo sapiens OX=9606 GN=RAB27B PE=1 SV=4	34.771	24	5	13	5	218	24.6	5.52	18.56	5
P07093	Glia-derived nexin OS=Homo sapiens OX=9606 GN=SERPINE2 PE=1 SV=1	34.694	22	6	12	6	398	44	9.29	14.1	6
P11678	Eosinophil peroxidase OS=Homo sapiens OX=9606 GN=EPX PE=1 SV=2	34.618	12	9	19	5	715	81	10.29	16.52	9
P29144	Tripeptidyl-peptidase 2 OS=Homo sapiens OX=9606 GN=TPP2 PE=1 SV=4	34.105	12	10	15	10	1249	138.3	6.32	1.62	10
P04179	Superoxide dismutase [Mn], mitochondrial OS=Homo sapiens OX=9606 GN=SOD2 PE=1 SV=3	33.942	32	4	10	4	222	24.7	8.25	20.93	4
Q99733	Nucleosome assembly protein 1-like 4 OS=Homo sapiens OX=9606 GN=NAP1L4 PE=1 SV=1	33.662	29	6	10	5	375	42.8	4.69	11.86	6
Q14141	Septin-6 OS=Homo sapiens OX=9606 GN=SEPTIN6 PE=1 SV=4	33.591	24	7	15	3	434	49.7	6.67	19.39	7
P16452	Protein 4.2 OS=Homo sapiens OX=9606 GN=EPB42 PE=1 SV=3	33.44	17	10	13	10	691	77	8.09	10.92	10
P53004	Biliverdin reductase A OS=Homo sapiens OX=9606 GN=BLVRA PE=1 SV=2	33.256	32	10	19	10	296	33.4	6.44	18.85	10
P23526	Adenosylhomocysteinase OS=Homo sapiens OX=9606 GN=AHCY PE=1 SV=4	32.964	19	8	14	8	432	47.7	6.34	15.86	8
P48637	Glutathione synthetase OS=Homo sapiens OX=9606 GN=GSS PE=1 SV=1	32.786	22	8	15	8	474	52.4	5.92	16.92	8
P28482	Mitogen-activated protein kinase 1 OS=Homo sapiens OX=9606 GN=MAPK1 PE=1 SV=3	32.76	26	9	15	9	360	41.4	6.98	12.6	9
P52566	Rho GDP-dissociation inhibitor 2 OS=Homo sapiens OX=9606 GN=ARHGDIB PE=1 SV=3	32.726	63	6	10	6	201	23	5.21	7.91	6
Q9H1Z8	Augurin OS=Homo sapiens OX=9606 GN=ECRG4 PE=1 SV=1	32.46	36	4	13	4	148	17.2	8.54	25.1	4
O75558	Syntaxin-11 OS=Homo sapiens OX=9606 GN=STX11 PE=1 SV=1	32.391	26	6	13	6	287	33.2	6.55	15.78	6
Q15691	Microtubule-associated protein RP/EB family member 1 OS=Homo sapiens OX=9606 GN=MAPRE1 PE=1 SV=3	32.282	24	6	12	6	268	30	5.14	20.02	6
P40121	Macrophage-capping protein OS=Homo sapiens OX=9606 GN=CAPG PE=1 SV=2	32.157	29	6	10	6	348	38.5	6.19	15.91	6
P36955	Pigment epithelium-derived factor OS=Homo sapiens OX=9606 GN=SERPINF1 PE=1 SV=4	32.047	16	6	8	6	418	46.3	6.38	12.96	6
P11169	Solute carrier family 2, facilitated glucose transporter member 3 OS=Homo sapiens OX=9606 GN=SLC2A3 PE=1 SV=1	32.042	7	4	9	4	496	53.9	7.2	25.6	4
P63208	S-phase kinase-associated protein 1 OS=Homo sapiens OX=9606 GN=SKP1 PE=1 SV=2	32.039	34	5	12	5	163	18.6	4.54	17.57	5
P61106	Ras-related protein Rab-14 OS=Homo sapiens OX=9606 GN=RAB14 PE=1 SV=4	31.99	38	6	13	5	215	23.9	6.21	21.59	6
P11166	Solute carrier family 2, facilitated glucose transporter member 1 OS=Homo sapiens OX=9606 GN=SLC2A1 PE=1 SV=2	31.967	13	5	16	5	492	54	8.72	33.09	5
P62937	Peptidyl-prolyl cis-trans isomerase A OS=Homo sapiens OX=9606 GN=PPIA PE=1 SV=2	31.95	34	5	14	5	165	18	7.81	25.98	5
P13667	Protein disulfide-isomerase A4 OS=Homo sapiens OX=9606 GN=PDIA4 PE=1 SV=2	31.933	16	9	13	9	645	72.9	5.07	7.57	9
Q15102	Platelet-activating factor acetylhydrolase IB subunit alpha1 OS=Homo sapiens OX=9606 GN=PAFAH1B3 PE=1 SV=1	31.779	59	8	10	8	231	25.7	6.84	10.53	8
P25788	Proteasome subunit alpha type-3 OS=Homo sapiens OX=9606 GN=PSMA3 PE=1 SV=2	31.667	24	6	13	6	255	28.4	5.33	17.1	6
P51149	Ras-related protein Rab-7a OS=Homo sapiens OX=9606 GN=RAB7A PE=1 SV=1	31.483	44	8	12	8	207	23.5	6.7	16.19	8
P61026	Ras-related protein Rab-10 OS=Homo sapiens OX=9606 GN=RAB10 PE=1 SV=1	31.112	47	8	14	6	200	22.5	8.38	18.34	8
P40925	Malate dehydrogenase, cytoplasmic OS=Homo sapiens OX=9606 GN=MDH1 PE=1 SV=4	31.021	21	5	10	5	334	36.4	7.36	15.18	5
P35241	Radixin OS=Homo sapiens OX=9606 GN=RDX PE=1 SV=1	30.96	14	11	19	2	583	68.5	6.37	17.28	11
Q9NVA2	Septin-11 OS=Homo sapiens OX=9606 GN=SEPTIN11 PE=1 SV=3	30.819	24	7	10	3	429	49.4	6.81	14.43	7
P00387	NADH-cytochrome b5 reductase 3 OS=Homo sapiens OX=9606 GN=CYB5R3 PE=1 SV=3	30.753	25	4	9	4	301	34.2	7.59	19.07	4
O75339	Cartilage intermediate layer protein 1 OS=Homo sapiens OX=9606 GN=CILP PE=1 SV=4	30.676	5	4	13	4	1184	132.5	8.41	15.2	4
P40926	Malate dehydrogenase, mitochondrial OS=Homo sapiens OX=9606 GN=MDH2 PE=1 SV=3	30.673	24	6	9	6	338	35.5	8.68	11.73	6
P33241	Lymphocyte-specific protein 1 OS=Homo sapiens OX=9606 GN=LSP1 PE=1 SV=1	30.492	25	4	12	4	339	37.2	4.74	37.99	4
P10321	HLA class I histocompatibility antigen, C alpha chain OS=Homo sapiens OX=9606 GN=HLA-C PE=1 SV=3	30.011	18	5	8	1	366	40.6	6.04	11.81	5
P05089	Arginase-1 OS=Homo sapiens OX=9606 GN=ARG1 PE=1 SV=2	29.961	33	6	15	6	322	34.7	7.21	13.74	6
Q99497	Parkinson disease protein 7 OS=Homo sapiens OX=9606 GN=PARK7 PE=1 SV=2	29.81	34	4	13	4	189	19.9	6.79	21.39	4
P08397	Porphobilinogen deaminase OS=Homo sapiens OX=9606 GN=HMBS PE=1 SV=2	29.803	20	7	15	7	361	39.3	7.18	10.93	7
P08493	Matrix Gla protein OS=Homo sapiens OX=9606 GN=MGP PE=1 SV=2	29.593	39	4	17	4	103	12.3	9.67	22.94	4
P48426	Phosphatidylinositol 5-phosphate 4-kinase type-2 alpha OS=Homo sapiens OX=9606 GN=PIP4K2A PE=1 SV=2	29.064	20	6	11	6	406	46.2	6.99	9.61	6
Q9GZP4	PITH domain-containing protein 1 OS=Homo sapiens OX=9606 GN=PITHD1 PE=1 SV=1	28.939	40	6	14	6	211	24.2	5.74	18.82	6
P22314	Ubiquitin-like modifier-activating enzyme 1 OS=Homo sapiens OX=9606 GN=UBA1 PE=1 SV=3	28.545	10	8	15	8	1058	117.8	5.76	8.71	8
P98160	Basement membrane-specific heparan sulfate proteoglycan core protein OS=Homo sapiens OX=9606 GN=HSPG2 PE=1 SV=4	28.468	3	8	13	8	4391	468.5	6.51	5.35	8
Q16775	Hydroxyacylglutathione hydrolase, mitochondrial OS=Homo sapiens OX=9606 GN=HAGH PE=1 SV=2	28.362	21	4	10	4	308	33.8	8.12	10.69	4
P0DOX2	Immunoglobulin alpha-2 heavy chain OS=Homo sapiens OX=9606 PE=1 SV=2	28.341	18	5	11	2	455	48.9	6.67	18.31	5
P41218	Myeloid cell nuclear differentiation antigen OS=Homo sapiens OX=9606 GN=MNDA PE=1 SV=1	28.301	23	8	11	8	407	45.8	9.76	5.14	8
Q13162	Peroxiredoxin-4 OS=Homo sapiens OX=9606 GN=PRDX4 PE=1 SV=1	28.284	18	5	19	3	271	30.5	6.29	25.96	5
P16671	Platelet glycoprotein 4 OS=Homo sapiens OX=9606 GN=CD36 PE=1 SV=2	28.216	10	5	9	5	472	53	7.96	15.2	5
P09651	Heterogeneous nuclear ribonucleoprotein A1 OS=Homo sapiens OX=9606 GN=HNRNPA1 PE=1 SV=5	28.174	21	5	8	5	372	38.7	9.13	13.04	5
Q15019	Septin-2 OS=Homo sapiens OX=9606 GN=SEPTIN2 PE=1 SV=1	28.097	23	6	8	6	361	41.5	6.6	8.71	6
P60900	Proteasome subunit alpha type-6 OS=Homo sapiens OX=9606 GN=PSMA6 PE=1 SV=1	27.881	33	7	13	7	246	27.4	6.76	9.05	7
P07357	Complement component C8 alpha chain OS=Homo sapiens OX=9606 GN=C8A PE=1 SV=2	27.819	9	4	6	4	584	65.1	6.47	14.74	4
P30566	Adenylosuccinate lyase OS=Homo sapiens OX=9606 GN=ADSL PE=1 SV=2	27.796	16	5	9	5	484	54.9	7.11	6.72	5
P27348	14-3-3 protein theta OS=Homo sapiens OX=9606 GN=YWHAQ PE=1 SV=1	27.639	22	5	11	2	245	27.7	4.78	18.07	5
P13489	Ribonuclease inhibitor OS=Homo sapiens OX=9606 GN=RNH1 PE=1 SV=2	27.622	18	7	15	7	461	49.9	4.82	19.31	7
P48506	Glutamate--cysteine ligase catalytic subunit OS=Homo sapiens OX=9606 GN=GCLC PE=1 SV=2	27.513	16	7	12	7	637	72.7	6.09	5.05	7
Q13813	Spectrin alpha chain, non-erythrocytic 1 OS=Homo sapiens OX=9606 GN=SPTAN1 PE=1 SV=3	27.3	5	10	15	10	2472	284.4	5.35	3.58	10
P24557	Thromboxane-A synthase OS=Homo sapiens OX=9606 GN=TBXAS1 PE=1 SV=3	27.158	15	5	10	5	533	60.5	7.62	13.29	5
P00492	Hypoxanthine-guanine phosphoribosyltransferase OS=Homo sapiens OX=9606 GN=HPRT1 PE=1 SV=2	27.109	33	5	10	5	218	24.6	6.68	19.41	5
O00233	26S proteasome non-ATPase regulatory subunit 9 OS=Homo sapiens OX=9606 GN=PSMD9 PE=1 SV=3	27.065	36	7	9	7	223	24.7	6.95	8.17	7
Q14019	Coactosin-like protein OS=Homo sapiens OX=9606 GN=COTL1 PE=1 SV=3	27.039	31	4	14	4	142	15.9	5.67	32.62	4
P20700	Lamin-B1 OS=Homo sapiens OX=9606 GN=LMNB1 PE=1 SV=2	26.937	14	8	10	8	586	66.4	5.16	9.96	8
P62805	Histone H4 OS=Homo sapiens OX=9606 GN=H4C1 PE=1 SV=2	26.826	52	6	14	6	103	11.4	11.36	19.57	6
P58546	Myotrophin OS=Homo sapiens OX=9606 GN=MTPN PE=1 SV=2	26.766	32	2	3	2	118	12.9	5.52	6.26	2
P68104	Elongation factor 1-alpha 1 OS=Homo sapiens OX=9606 GN=EEF1A1 PE=1 SV=1	26.716	10	4	12	4	462	50.1	9.01	21.47	4
P17987	T-complex protein 1 subunit alpha OS=Homo sapiens OX=9606 GN=TCP1 PE=1 SV=1	26.685	20	9	13	9	556	60.3	6.11	4.41	9
P16152	Carbonyl reductase [NADPH] 1 OS=Homo sapiens OX=9606 GN=CBR1 PE=1 SV=3	26.491	27	5	10	5	277	30.4	8.32	18.88	5
P50995	Annexin A11 OS=Homo sapiens OX=9606 GN=ANXA11 PE=1 SV=1	26.184	14	6	8	6	505	54.4	7.65	11.01	6
P07359	Platelet glycoprotein Ib alpha chain OS=Homo sapiens OX=9606 GN=GP1BA PE=1 SV=2	26.105	11	6	14	6	652	71.5	6.29	15.38	6
P07858	Cathepsin B OS=Homo sapiens OX=9606 GN=CTSB PE=1 SV=3	26.086	20	5	10	5	339	37.8	6.3	8.5	5
P78417	Glutathione S-transferase omega-1 OS=Homo sapiens OX=9606 GN=GSTO1 PE=1 SV=2	25.988	28	7	11	7	241	27.5	6.6	14.23	7
Q9Y230	RuvB-like 2 OS=Homo sapiens OX=9606 GN=RUVBL2 PE=1 SV=3	25.902	19	8	11	8	463	51.1	5.64	8.17	8
P43304	Glycerol-3-phosphate dehydrogenase, mitochondrial OS=Homo sapiens OX=9606 GN=GPD2 PE=1 SV=3	25.834	11	6	11	6	727	80.8	7.69	7.35	6
P49755	Transmembrane emp24 domain-containing protein 10 OS=Homo sapiens OX=9606 GN=TMED10 PE=1 SV=2	25.632	24	4	6	4	219	25	7.44	14.76	4
P06737	Glycogen phosphorylase, liver form OS=Homo sapiens OX=9606 GN=PYGL PE=1 SV=4	25.631	13	9	17	8	847	97.1	7.17	6.57	9
P51665	26S proteasome non-ATPase regulatory subunit 7 OS=Homo sapiens OX=9606 GN=PSMD7 PE=1 SV=2	25.539	13	2	4	2	324	37	6.77	11.56	2
P38646	Stress-70 protein, mitochondrial OS=Homo sapiens OX=9606 GN=HSPA9 PE=1 SV=2	25.538	13	6	7	6	679	73.6	6.16	6.7	6
Q14697	Neutral alpha-glucosidase AB OS=Homo sapiens OX=9606 GN=GANAB PE=1 SV=3	25.473	8	6	11	6	944	106.8	6.14	8.89	6
O15144	Actin-related protein 2/3 complex subunit 2 OS=Homo sapiens OX=9606 GN=ARPC2 PE=1 SV=1	25.424	41	6	9	6	300	34.3	7.36	13.31	6
P02652	Apolipoprotein A-II OS=Homo sapiens OX=9606 GN=APOA2 PE=1 SV=1	25.402	41	4	7	4	100	11.2	6.62	9.13	4
Q6UWP8	Suprabasin OS=Homo sapiens OX=9606 GN=SBSN PE=1 SV=2	25.151	25	6	11	6	590	60.5	7.01	13.5	6
P50991	T-complex protein 1 subunit delta OS=Homo sapiens OX=9606 GN=CCT4 PE=1 SV=4	24.859	14	6	10	6	539	57.9	7.83	11.28	6
P62987	Ubiquitin-60S ribosomal protein L40 OS=Homo sapiens OX=9606 GN=UBA52 PE=1 SV=2	24.6	37	4	9	4	128	14.7	9.83	14.62	4
P09871	Complement C1s subcomponent OS=Homo sapiens OX=9606 GN=C1S PE=1 SV=1	24.569	7	4	14	3	688	76.6	4.96	21.61	4
P05546	Heparin cofactor 2 OS=Homo sapiens OX=9606 GN=SERPIND1 PE=1 SV=3	24.495	16	7	12	7	499	57	6.9	11.35	7
P62333	26S proteasome regulatory subunit 10B OS=Homo sapiens OX=9606 GN=PSMC6 PE=1 SV=1	24.452	11	3	6	3	389	44.1	7.49	17.22	3
O14672	Disintegrin and metalloproteinase domain-containing protein 10 OS=Homo sapiens OX=9606 GN=ADAM10 PE=1 SV=1	24.387	11	5	11	5	748	84.1	7.77	17.51	5
P02765	Alpha-2-HS-glycoprotein OS=Homo sapiens OX=9606 GN=AHSG PE=1 SV=2	24.318	9	2	7	2	367	39.3	5.72	13.07	2
P49913	Cathelicidin antimicrobial peptide OS=Homo sapiens OX=9606 GN=CAMP PE=1 SV=1	24.228	28	6	12	6	170	19.3	9.41	12.78	6
P51148	Ras-related protein Rab-5C OS=Homo sapiens OX=9606 GN=RAB5C PE=1 SV=2	24.224	36	6	11	6	216	23.5	8.41	12.91	6
Q70J99	Protein unc-13 homolog D OS=Homo sapiens OX=9606 GN=UNC13D PE=1 SV=1	24.002	7	6	10	6	1090	123.2	6.65	10.18	6
P09622	Dihydrolipoyl dehydrogenase, mitochondrial OS=Homo sapiens OX=9606 GN=DLD PE=1 SV=2	23.927	12	5	7	5	509	54.1	7.85	12.03	5
P52907	F-actin-capping protein subunit alpha-1 OS=Homo sapiens OX=9606 GN=CAPZA1 PE=1 SV=3	23.917	20	4	13	2	286	32.9	5.69	13.77	4
Q07954	Prolow-density lipoprotein receptor-related protein 1 OS=Homo sapiens OX=9606 GN=LRP1 PE=1 SV=2	23.87	2	6	9	6	4544	504.3	5.39	4.1	6
P41240	Tyrosine-protein kinase CSK OS=Homo sapiens OX=9606 GN=CSK PE=1 SV=1	23.816	15	6	7	6	450	50.7	7.06	4.1	6
Q04917	14-3-3 protein eta OS=Homo sapiens OX=9606 GN=YWHAH PE=1 SV=4	23.755	35	7	15	5	246	28.2	4.84	11.44	7
P17174	Aspartate aminotransferase, cytoplasmic OS=Homo sapiens OX=9606 GN=GOT1 PE=1 SV=3	23.749	21	6	6	6	413	46.2	7.01	4.79	6
P02743	Serum amyloid P-component OS=Homo sapiens OX=9606 GN=APCS PE=1 SV=2	23.738	23	5	12	5	223	25.4	6.54	15.6	5
P05556	Integrin beta-1 OS=Homo sapiens OX=9606 GN=ITGB1 PE=1 SV=2	23.728	9	6	11	6	798	88.4	5.39	19.24	6
Q8WUM4	Programmed cell death 6-interacting protein OS=Homo sapiens OX=9606 GN=PDCD6IP PE=1 SV=1	23.636	8	6	11	6	868	96	6.52	7.97	6
Q13586	Stromal interaction molecule 1 OS=Homo sapiens OX=9606 GN=STIM1 PE=1 SV=3	23.506	16	7	8	7	685	77.4	6.67	2.23	7
Q3ZCW2	Galectin-related protein OS=Homo sapiens OX=9606 GN=LGALSL PE=1 SV=2	23.466	46	5	9	5	172	19	5.35	4.62	5
P08133	Annexin A6 OS=Homo sapiens OX=9606 GN=ANXA6 PE=1 SV=3	23.449	10	6	10	6	673	75.8	5.6	8.04	6
P51659	Peroxisomal multifunctional enzyme type 2 OS=Homo sapiens OX=9606 GN=HSD17B4 PE=1 SV=3	23.361	9	6	8	6	736	79.6	8.84	6.63	6
P50851	Lipopolysaccharide-responsive and beige-like anchor protein OS=Homo sapiens OX=9606 GN=LRBA PE=1 SV=4	23.349	3	8	10	8	2863	318.9	5.6	6	8
Q86VP6	Cullin-associated NEDD8-dissociated protein 1 OS=Homo sapiens OX=9606 GN=CAND1 PE=1 SV=2	23.313	7	7	11	7	1230	136.3	5.78	12.56	7
P22626	Heterogeneous nuclear ribonucleoproteins A2/B1 OS=Homo sapiens OX=9606 GN=HNRNPA2B1 PE=1 SV=2	23.116	21	5	8	5	353	37.4	8.95	12.46	5
P17858	ATP-dependent 6-phosphofructokinase, liver type OS=Homo sapiens OX=9606 GN=PFKL PE=1 SV=6	23.027	6	3	7	2	780	85	7.5	9.71	3
P46109	Crk-like protein OS=Homo sapiens OX=9606 GN=CRKL PE=1 SV=1	23.006	20	5	6	5	303	33.8	6.74	8.74	5
P02655	Apolipoprotein C-II OS=Homo sapiens OX=9606 GN=APOC2 PE=1 SV=1	22.989	54	6	10	6	101	11.3	4.72	9.3	6
Q9HDC9	Adipocyte plasma membrane-associated protein OS=Homo sapiens OX=9606 GN=APMAP PE=1 SV=2	22.916	21	6	8	6	416	46.5	6.16	7.84	6
Q7L576	Cytoplasmic FMR1-interacting protein 1 OS=Homo sapiens OX=9606 GN=CYFIP1 PE=1 SV=1	22.793	6	5	10	5	1253	145.1	6.9	10.66	5
Q96C19	EF-hand domain-containing protein D2 OS=Homo sapiens OX=9606 GN=EFHD2 PE=1 SV=1	22.507	20	4	9	4	240	26.7	5.2	13.26	4
P02724	Glycophorin-A OS=Homo sapiens OX=9606 GN=GYPA PE=1 SV=2	22.4	21	2	11	2	150	16.3	5.47	12.75	2
Q13200	26S proteasome non-ATPase regulatory subunit 2 OS=Homo sapiens OX=9606 GN=PSMD2 PE=1 SV=3	22.318	7	6	12	6	908	100.1	5.2	9.05	6
P11216	Glycogen phosphorylase, brain form OS=Homo sapiens OX=9606 GN=PYGB PE=1 SV=5	22.311	8	5	9	4	843	96.6	6.86	12.39	5
P48059	LIM and senescent cell antigen-like-containing domain protein 1 OS=Homo sapiens OX=9606 GN=LIMS1 PE=1 SV=4	22.309	25	8	13	8	325	37.2	8.05	7.59	8
Q15257	Serine/threonine-protein phosphatase 2A activator OS=Homo sapiens OX=9606 GN=PTPA PE=1 SV=3	22.234	16	5	10	5	358	40.6	5.94	11.82	5
Q9Y3I1	F-box only protein 7 OS=Homo sapiens OX=9606 GN=FBXO7 PE=1 SV=1	22.043	8	5	9	5	522	58.5	6.55	12.45	5
P61158	Actin-related protein 3 OS=Homo sapiens OX=9606 GN=ACTR3 PE=1 SV=3	21.964	20	6	11	6	418	47.3	5.88	16.25	6
P30044	Peroxiredoxin-5, mitochondrial OS=Homo sapiens OX=9606 GN=PRDX5 PE=1 SV=4	21.961	32	5	9	5	214	22.1	8.7	11.33	5
Q9UBU3	Appetite-regulating hormone OS=Homo sapiens OX=9606 GN=GHRL PE=1 SV=1	21.674	30	2	4	2	117	12.9	5.5	11.45	2
Q5QNW6	Histone H2B type 2-F OS=Homo sapiens OX=9606 GN=H2BC18 PE=1 SV=3	21.665	28	3	6	3	126	13.9	10.32	6.22	3
P23284	Peptidyl-prolyl cis-trans isomerase B OS=Homo sapiens OX=9606 GN=PPIB PE=1 SV=2	21.658	31	7	8	7	216	23.7	9.41	6.15	7
P80511	Protein S100-A12 OS=Homo sapiens OX=9606 GN=S100A12 PE=1 SV=2	21.643	29	2	9	2	92	10.6	6.25	11.43	2
P61769	Beta-2-microglobulin OS=Homo sapiens OX=9606 GN=B2M PE=1 SV=1	21.634	27	2	5	2	119	13.7	6.52	11.59	2
Q8TAC1	Rieske domain-containing protein OS=Homo sapiens OX=9606 GN=RFESD PE=1 SV=1	21.604	37	4	8	4	157	17.8	6.86	2.61	4
Q13790	Apolipoprotein F OS=Homo sapiens OX=9606 GN=APOF PE=1 SV=2	21.599	11	3	8	3	326	35.4	5.64	9.84	3
Q00013	55 kDa erythrocyte membrane protein OS=Homo sapiens OX=9606 GN=MPP1 PE=1 SV=2	21.586	14	5	7	5	466	52.3	7.37	12.94	5
P22692	Insulin-like growth factor-binding protein 4 OS=Homo sapiens OX=9606 GN=IGFBP4 PE=1 SV=2	21.56	17	4	9	4	258	27.9	7.15	16.37	4
Q07960	Rho GTPase-activating protein 1 OS=Homo sapiens OX=9606 GN=ARHGAP1 PE=1 SV=1	21.402	16	5	6	5	439	50.4	6.29	6.91	5
Q16881	Thioredoxin reductase 1, cytoplasmic OS=Homo sapiens OX=9606 GN=TXNRD1 PE=1 SV=3	20.95	11	5	7	5	649	70.9	7.39	6.57	5
O75223	Gamma-glutamylcyclotransferase OS=Homo sapiens OX=9606 GN=GGCT PE=1 SV=1	20.872	31	4	8	4	188	21	5.14	12.97	4
P19338	Nucleolin OS=Homo sapiens OX=9606 GN=NCL PE=1 SV=3	20.87	10	5	7	5	710	76.6	4.7	4.3	5
P07355	Annexin A2 OS=Homo sapiens OX=9606 GN=ANXA2 PE=1 SV=2	20.738	22	6	8	6	339	38.6	7.75	1.73	6
Q9NRW1	Ras-related protein Rab-6B OS=Homo sapiens OX=9606 GN=RAB6B PE=1 SV=1	20.542	25	5	7	5	208	23.4	5.53	11.22	5
Q15365	Poly(rC)-binding protein 1 OS=Homo sapiens OX=9606 GN=PCBP1 PE=1 SV=2	20.449	18	3	6	3	356	37.5	7.09	15.46	3
P26447	Protein S100-A4 OS=Homo sapiens OX=9606 GN=S100A4 PE=1 SV=1	20.422	46	6	11	6	101	11.7	6.11	13.47	6
P34932	Heat shock 70 kDa protein 4 OS=Homo sapiens OX=9606 GN=HSPA4 PE=1 SV=4	20.269	8	5	8	5	840	94.3	5.19	3.86	5
P07360	Complement component C8 gamma chain OS=Homo sapiens OX=9606 GN=C8G PE=1 SV=3	20.243	29	4	6	4	202	22.3	8.31	4.23	4
Q9NR31	GTP-binding protein SAR1a OS=Homo sapiens OX=9606 GN=SAR1A PE=1 SV=1	20.241	34	3	4	3	198	22.4	6.68	6.67	3
P60985	Keratinocyte differentiation-associated protein OS=Homo sapiens OX=9606 GN=KRTDAP PE=1 SV=1	20.135	28	2	5	2	99	11	7.42	15.55	2
Q16531	DNA damage-binding protein 1 OS=Homo sapiens OX=9606 GN=DDB1 PE=1 SV=1	20.101	8	8	12	8	1140	126.9	5.26	5.24	8
Q9Y277	Voltage-dependent anion-selective channel protein 3 OS=Homo sapiens OX=9606 GN=VDAC3 PE=1 SV=1	20.099	23	5	8	4	283	30.6	8.66	11.78	5
P07741	Adenine phosphoribosyltransferase OS=Homo sapiens OX=9606 GN=APRT PE=1 SV=2	20.007	31	5	11	5	180	19.6	6.02	9.06	5
P48507	Glutamate--cysteine ligase regulatory subunit OS=Homo sapiens OX=9606 GN=GCLM PE=1 SV=1	19.92	15	3	11	3	274	30.7	6.02	12.97	3
Q9BSL1	Ubiquitin-associated domain-containing protein 1 OS=Homo sapiens OX=9606 GN=UBAC1 PE=1 SV=1	19.756	17	5	9	5	405	45.3	4.92	6.74	5
O43242	26S proteasome non-ATPase regulatory subunit 3 OS=Homo sapiens OX=9606 GN=PSMD3 PE=1 SV=2	19.687	9	4	8	4	534	60.9	8.44	3.36	4
Q9NTK5	Obg-like ATPase 1 OS=Homo sapiens OX=9606 GN=OLA1 PE=1 SV=2	19.61	14	4	8	4	396	44.7	7.81	11.86	4
P21926	CD9 antigen OS=Homo sapiens OX=9606 GN=CD9 PE=1 SV=4	19.444	12	5	8	5	228	25.4	7.15	4.42	5
Q9NYL9	Tropomodulin-3 OS=Homo sapiens OX=9606 GN=TMOD3 PE=1 SV=1	19.346	23	5	6	5	352	39.6	5.19	7.29	5
Q5JSH3	WD repeat-containing protein 44 OS=Homo sapiens OX=9606 GN=WDR44 PE=1 SV=1	19.327	10	7	12	7	913	101.3	5.45	5.3	7
P49721	Proteasome subunit beta type-2 OS=Homo sapiens OX=9606 GN=PSMB2 PE=1 SV=1	19.18	34	5	8	5	201	22.8	7.02	6.68	5
Q92930	Ras-related protein Rab-8B OS=Homo sapiens OX=9606 GN=RAB8B PE=1 SV=2	19.093	22	4	6	2	207	23.6	9.07	9.42	4
P49411	Elongation factor Tu, mitochondrial OS=Homo sapiens OX=9606 GN=TUFM PE=1 SV=2	18.895	14	4	8	4	452	49.5	7.61	14.33	4
P15170	Eukaryotic peptide chain release factor GTP-binding subunit ERF3A OS=Homo sapiens OX=9606 GN=GSPT1 PE=1 SV=1	18.878	12	3	5	3	499	55.7	5.62	7.52	3
P22234	Multifunctional protein ADE2 OS=Homo sapiens OX=9606 GN=PAICS PE=1 SV=3	18.863	15	7	12	7	425	47	7.23	5.33	7
P41250	Glycine--tRNA ligase OS=Homo sapiens OX=9606 GN=GARS1 PE=1 SV=3	18.834	12	6	8	6	739	83.1	7.03	2.16	6
P61163	Alpha-centractin OS=Homo sapiens OX=9606 GN=ACTR1A PE=1 SV=1	18.828	20	4	8	4	376	42.6	6.64	5.73	4
P61970	Nuclear transport factor 2 OS=Homo sapiens OX=9606 GN=NUTF2 PE=1 SV=1	18.809	51	4	5	4	127	14.5	5.38	6.45	4
Q9H299	SH3 domain-binding glutamic acid-rich-like protein 3 OS=Homo sapiens OX=9606 GN=SH3BGRL3 PE=1 SV=1	18.698	32	3	7	3	93	10.4	4.93	8.91	3
Q9UNF0	Protein kinase C and casein kinase substrate in neurons protein 2 OS=Homo sapiens OX=9606 GN=PACSIN2 PE=1 SV=2	18.688	10	5	7	5	486	55.7	5.2	10.61	5
Q01813	ATP-dependent 6-phosphofructokinase, platelet type OS=Homo sapiens OX=9606 GN=PFKP PE=1 SV=2	18.676	7	4	6	3	784	85.5	7.55	5.67	4
P26641	Elongation factor 1-gamma OS=Homo sapiens OX=9606 GN=EEF1G PE=1 SV=3	18.539	15	5	11	5	437	50.1	6.67	5.97	5
P04921	Glycophorin-C OS=Homo sapiens OX=9606 GN=GYPC PE=1 SV=1	18.498	21	2	6	2	128	13.8	4.84	11.06	2
Q99439	Calponin-2 OS=Homo sapiens OX=9606 GN=CNN2 PE=1 SV=4	18.491	21	5	8	5	309	33.7	7.33	11.01	5
Q15746	Myosin light chain kinase, smooth muscle OS=Homo sapiens OX=9606 GN=MYLK PE=1 SV=4	18.481	4	6	10	6	1914	210.6	6.15	2.1	6
Q14240	Eukaryotic initiation factor 4A-II OS=Homo sapiens OX=9606 GN=EIF4A2 PE=1 SV=2	18.376	11	4	9	1	407	46.4	5.48	13.05	4
O15143	Actin-related protein 2/3 complex subunit 1B OS=Homo sapiens OX=9606 GN=ARPC1B PE=1 SV=3	18.37	28	7	9	7	372	40.9	8.35	1.73	7
P09525	Annexin A4 OS=Homo sapiens OX=9606 GN=ANXA4 PE=1 SV=4	18.331	13	3	4	3	319	35.9	6.13	7.91	3
P51858	Hepatoma-derived growth factor OS=Homo sapiens OX=9606 GN=HDGF PE=1 SV=1	18.261	35	4	7	4	240	26.8	4.73	8.98	4
P13647	Keratin, type II cytoskeletal 5 OS=Homo sapiens OX=9606 GN=KRT5 PE=1 SV=3	18.163	8	5	7	2	590	62.3	7.74	3.1	5
Q99536	Synaptic vesicle membrane protein VAT-1 homolog OS=Homo sapiens OX=9606 GN=VAT1 PE=1 SV=2	17.895	15	3	5	3	393	41.9	6.29	5.21	3
Q7KZF4	Staphylococcal nuclease domain-containing protein 1 OS=Homo sapiens OX=9606 GN=SND1 PE=1 SV=1	17.849	6	4	7	4	910	101.9	7.17	8.22	4
P16949	Stathmin OS=Homo sapiens OX=9606 GN=STMN1 PE=1 SV=3	17.834	30	4	8	4	149	17.3	5.97	8.71	4
Q6XQN6	Nicotinate phosphoribosyltransferase OS=Homo sapiens OX=9606 GN=NAPRT PE=1 SV=2	17.83	8	4	8	4	538	57.5	5.68	10.82	4
P61088	Ubiquitin-conjugating enzyme E2 N OS=Homo sapiens OX=9606 GN=UBE2N PE=1 SV=1	17.55	29	4	7	4	152	17.1	6.57	11.21	4
Q14766	Latent-transforming growth factor beta-binding protein 1 OS=Homo sapiens OX=9606 GN=LTBP1 PE=1 SV=4	17.483	2	2	5	2	1721	186.7	5.96	6.96	2
P15374	Ubiquitin carboxyl-terminal hydrolase isozyme L3 OS=Homo sapiens OX=9606 GN=UCHL3 PE=1 SV=1	17.446	24	5	7	5	230	26.2	4.92	5.69	5
Q16543	Hsp90 co-chaperone Cdc37 OS=Homo sapiens OX=9606 GN=CDC37 PE=1 SV=1	17.42	22	7	7	7	378	44.4	5.25	1.97	7
P50570	Dynamin-2 OS=Homo sapiens OX=9606 GN=DNM2 PE=1 SV=2	17.379	4	3	5	3	870	98	7.44	7.55	3
P80723	Brain acid soluble protein 1 OS=Homo sapiens OX=9606 GN=BASP1 PE=1 SV=2	17.31	31	4	5	4	227	22.7	4.63	6.06	4
P10599	Thioredoxin OS=Homo sapiens OX=9606 GN=TXN PE=1 SV=3	17.28	34	4	6	4	105	11.7	4.92	10.46	4
O43399	Tumor protein D54 OS=Homo sapiens OX=9606 GN=TPD52L2 PE=1 SV=2	17.21	26	3	5	3	206	22.2	5.36	6.87	3
P10768	S-formylglutathione hydrolase OS=Homo sapiens OX=9606 GN=ESD PE=1 SV=2	17.207	15	2	5	2	282	31.4	7.02	9.56	2
P49407	Beta-arrestin-1 OS=Homo sapiens OX=9606 GN=ARRB1 PE=1 SV=2	17.14	13	3	5	3	418	47	6.2	5.19	3
Q32MZ4	Leucine-rich repeat flightless-interacting protein 1 OS=Homo sapiens OX=9606 GN=LRRFIP1 PE=1 SV=2	17.11	6	4	5	3	808	89.2	4.65	7.97	4
P02100	Hemoglobin subunit epsilon OS=Homo sapiens OX=9606 GN=HBE1 PE=1 SV=2	17.107	18	3	72	1	147	16.2	8.63	103.84	3
P17213	Bactericidal permeability-increasing protein OS=Homo sapiens OX=9606 GN=BPI PE=1 SV=4	17.08	15	5	7	5	487	53.9	9.38	2.03	5
P30153	Serine/threonine-protein phosphatase 2A 65 kDa regulatory subunit A alpha isoform OS=Homo sapiens OX=9606 GN=PPP2R1A PE=1 SV=4	17.075	7	4	9	4	589	65.3	5.11	4.1	4
P54819	Adenylate kinase 2, mitochondrial OS=Homo sapiens OX=9606 GN=AK2 PE=1 SV=2	17.053	17	3	6	3	239	26.5	7.81	9.08	3
P62993	Growth factor receptor-bound protein 2 OS=Homo sapiens OX=9606 GN=GRB2 PE=1 SV=1	17.026	19	2	6	2	217	25.2	6.32	9.39	2
P07225	Vitamin K-dependent protein S OS=Homo sapiens OX=9606 GN=PROS1 PE=1 SV=1	17.01	7	3	7	3	676	75.1	5.67	11.53	3
P22894	Neutrophil collagenase OS=Homo sapiens OX=9606 GN=MMP8 PE=1 SV=1	17.007	13	5	7	5	467	53.4	6.87	1.9	5
O75390	Citrate synthase, mitochondrial OS=Homo sapiens OX=9606 GN=CS PE=1 SV=2	16.967	9	4	5	4	466	51.7	8.32	7.03	4
Q99832	T-complex protein 1 subunit eta OS=Homo sapiens OX=9606 GN=CCT7 PE=1 SV=2	16.958	8	4	9	4	543	59.3	7.65	6.02	4
Q9Y696	Chloride intracellular channel protein 4 OS=Homo sapiens OX=9606 GN=CLIC4 PE=1 SV=4	16.93	29	5	5	5	253	28.8	5.59	2.59	5
Q8TF42	Ubiquitin-associated and SH3 domain-containing protein B OS=Homo sapiens OX=9606 GN=UBASH3B PE=1 SV=2	16.914	9	5	8	5	649	72.6	6.93	3.8	5
O43294	Transforming growth factor beta-1-induced transcript 1 protein OS=Homo sapiens OX=9606 GN=TGFB1I1 PE=1 SV=2	16.874	7	3	6	3	461	49.8	7.03	11.65	3
P18054	Polyunsaturated fatty acid lipoxygenase ALOX12 OS=Homo sapiens OX=9606 GN=ALOX12 PE=1 SV=4	16.773	6	3	6	3	663	75.6	6.21	10.48	3
P08311	Cathepsin G OS=Homo sapiens OX=9606 GN=CTSG PE=1 SV=2	16.689	13	4	8	4	255	28.8	11.19	11.4	4
Q13464	Rho-associated protein kinase 1 OS=Homo sapiens OX=9606 GN=ROCK1 PE=1 SV=1	16.67	4	4	4	3	1354	158.1	5.9	4.01	4
O00139	Kinesin-like protein KIF2A OS=Homo sapiens OX=9606 GN=KIF2A PE=1 SV=3	16.279	12	6	10	6	706	79.9	6.68	0	6
P02776	Platelet factor 4 OS=Homo sapiens OX=9606 GN=PF4 PE=1 SV=2	16.226	43	4	10	4	101	10.8	8.62	14.84	4
P06241-2	Isoform 2 of Tyrosine-protein kinase Fyn OS=Homo sapiens OX=9606 GN=FYN	16.225	11	5	10	3	534	60.1	6.24	9.64	5
Q15435	Protein phosphatase 1 regulatory subunit 7 OS=Homo sapiens OX=9606 GN=PPP1R7 PE=1 SV=1	16.128	14	3	6	3	360	41.5	4.91	8.97	3
P24534	Elongation factor 1-beta OS=Homo sapiens OX=9606 GN=EEF1B2 PE=1 SV=3	16.125	16	3	8	3	225	24.7	4.67	10.83	3
P04843	Dolichyl-diphosphooligosaccharide--protein glycosyltransferase subunit 1 OS=Homo sapiens OX=9606 GN=RPN1 PE=1 SV=1	16.121	8	4	7	4	607	68.5	6.38	5.8	4
P18065	Insulin-like growth factor-binding protein 2 OS=Homo sapiens OX=9606 GN=IGFBP2 PE=1 SV=2	16.075	19	4	7	4	325	34.8	7.5	6.06	4
Q9UNS2	COP9 signalosome complex subunit 3 OS=Homo sapiens OX=9606 GN=COPS3 PE=1 SV=3	16.056	15	4	6	4	423	47.8	6.65	4.4	4
Q9UM07	Protein-arginine deiminase type-4 OS=Homo sapiens OX=9606 GN=PADI4 PE=1 SV=2	16.02	7	3	4	3	663	74	6.58	2.89	3
P09972	Fructose-bisphosphate aldolase C OS=Homo sapiens OX=9606 GN=ALDOC PE=1 SV=2	15.977	7	2	8	2	364	39.4	6.87	15.27	2
Q99685	Monoglyceride lipase OS=Homo sapiens OX=9606 GN=MGLL PE=1 SV=2	15.944	15	3	6	3	303	33.2	6.99	8.1	3
P62195	26S proteasome regulatory subunit 8 OS=Homo sapiens OX=9606 GN=PSMC5 PE=1 SV=1	15.895	12	4	4	4	406	45.6	7.55	2.59	4
Q96G03	Phosphoglucomutase-2 OS=Homo sapiens OX=9606 GN=PGM2 PE=1 SV=4	15.848	8	4	7	4	612	68.2	6.73	9.66	4
P47755	F-actin-capping protein subunit alpha-2 OS=Homo sapiens OX=9606 GN=CAPZA2 PE=1 SV=3	15.798	16	3	10	1	286	32.9	5.85	7.84	3
O43396	Thioredoxin-like protein 1 OS=Homo sapiens OX=9606 GN=TXNL1 PE=1 SV=3	15.791	17	4	7	4	289	32.2	4.96	5.71	4
P20618	Proteasome subunit beta type-1 OS=Homo sapiens OX=9606 GN=PSMB1 PE=1 SV=2	15.787	31	5	6	5	241	26.5	8.13	4.06	5
Q9BT78	COP9 signalosome complex subunit 4 OS=Homo sapiens OX=9606 GN=COPS4 PE=1 SV=1	15.75	17	5	8	5	406	46.2	5.83	0	5
P14649	Myosin light chain 6B OS=Homo sapiens OX=9606 GN=MYL6B PE=1 SV=1	15.728	15	3	6	1	208	22.8	5.73	6.8	3
P60842	Eukaryotic initiation factor 4A-I OS=Homo sapiens OX=9606 GN=EIF4A1 PE=1 SV=1	15.677	11	4	9	1	406	46.1	5.48	13.05	4
Q9Y2V2	Calcium-regulated heat-stable protein 1 OS=Homo sapiens OX=9606 GN=CARHSP1 PE=1 SV=2	15.675	30	2	3	2	147	15.9	8.21	3.03	2
Q99460	26S proteasome non-ATPase regulatory subunit 1 OS=Homo sapiens OX=9606 GN=PSMD1 PE=1 SV=2	15.589	7	5	6	5	953	105.8	5.39	5.63	5
P49247	Ribose-5-phosphate isomerase OS=Homo sapiens OX=9606 GN=RPIA PE=1 SV=3	15.586	15	5	9	5	311	33.2	8.54	5.97	5
P16930	Fumarylacetoacetase OS=Homo sapiens OX=9606 GN=FAH PE=1 SV=2	15.571	10	3	5	3	419	46.3	6.95	4.51	3
P28066	Proteasome subunit alpha type-5 OS=Homo sapiens OX=9606 GN=PSMA5 PE=1 SV=3	15.551	17	3	5	3	241	26.4	4.79	4.68	3
Q04760	Lactoylglutathione lyase OS=Homo sapiens OX=9606 GN=GLO1 PE=1 SV=4	15.402	30	4	5	4	184	20.8	5.31	7.18	4
O60506	Heterogeneous nuclear ribonucleoprotein Q OS=Homo sapiens OX=9606 GN=SYNCRIP PE=1 SV=2	15.35	7	4	7	4	623	69.6	8.59	2.48	4
O76074	cGMP-specific 3',5'-cyclic phosphodiesterase OS=Homo sapiens OX=9606 GN=PDE5A PE=1 SV=2	15.261	6	4	8	4	875	99.9	6.09	8.04	4
P43686	26S proteasome regulatory subunit 6B OS=Homo sapiens OX=9606 GN=PSMC4 PE=1 SV=2	15.224	11	3	7	3	418	47.3	5.21	5.59	3
P28074	Proteasome subunit beta type-5 OS=Homo sapiens OX=9606 GN=PSMB5 PE=1 SV=3	15.2	16	4	6	4	263	28.5	6.92	4.04	4
P48735	Isocitrate dehydrogenase [NADP], mitochondrial OS=Homo sapiens OX=9606 GN=IDH2 PE=1 SV=2	15.143	10	4	8	4	452	50.9	8.69	14.04	4
Q27J81	Inverted formin-2 OS=Homo sapiens OX=9606 GN=INF2 PE=1 SV=2	15.141	5	4	6	4	1249	135.5	5.38	3.46	4
P13929	Beta-enolase OS=Homo sapiens OX=9606 GN=ENO3 PE=1 SV=5	15.083	11	3	5	1	434	47	7.71	1.95	3
P30085	UMP-CMP kinase OS=Homo sapiens OX=9606 GN=CMPK1 PE=1 SV=3	14.978	31	4	6	4	196	22.2	5.57	4.31	4
Q9UL46	Proteasome activator complex subunit 2 OS=Homo sapiens OX=9606 GN=PSME2 PE=1 SV=4	14.962	15	3	4	3	239	27.4	5.73	7.53	3
P55786	Puromycin-sensitive aminopeptidase OS=Homo sapiens OX=9606 GN=NPEPPS PE=1 SV=2	14.949	5	4	4	4	919	103.2	5.72	4.39	4
P22392-2	Isoform 3 of Nucleoside diphosphate kinase B OS=Homo sapiens OX=9606 GN=NME2	14.941	42	6	13	6	267	30.1	8.92	16.12	6
Q9UQ80	Proliferation-associated protein 2G4 OS=Homo sapiens OX=9606 GN=PA2G4 PE=1 SV=3	14.917	13	5	6	5	394	43.8	6.55	7.78	5
P05156	Complement factor I OS=Homo sapiens OX=9606 GN=CFI PE=1 SV=2	14.819	10	4	6	4	583	65.7	7.5	0	4
Q15631	Translin OS=Homo sapiens OX=9606 GN=TSN PE=1 SV=1	14.811	30	5	7	5	228	26.2	6.44	9.97	5
P62714	Serine/threonine-protein phosphatase 2A catalytic subunit beta isoform OS=Homo sapiens OX=9606 GN=PPP2CB PE=1 SV=1	14.754	14	3	5	3	309	35.6	5.43	8.99	3
P21291	Cysteine and glycine-rich protein 1 OS=Homo sapiens OX=9606 GN=CSRP1 PE=1 SV=3	14.682	24	3	6	3	193	20.6	8.57	4.4	3
Q9UJC5	SH3 domain-binding glutamic acid-rich-like protein 2 OS=Homo sapiens OX=9606 GN=SH3BGRL2 PE=1 SV=2	14.535	20	2	4	2	107	12.3	6.71	9.51	2
P17980	26S proteasome regulatory subunit 6A OS=Homo sapiens OX=9606 GN=PSMC3 PE=1 SV=3	14.476	11	3	4	3	439	49.2	5.24	6.77	3
Q9NQC3-3	Isoform C of Reticulon-4 OS=Homo sapiens OX=9606 GN=RTN4	14.23	12	2	4	1	199	22.4	9.31	4.72	2
P04156	Major prion protein OS=Homo sapiens OX=9606 GN=PRNP PE=1 SV=1	14.212	19	3	8	3	253	27.6	9	17.26	3
O15511	Actin-related protein 2/3 complex subunit 5 OS=Homo sapiens OX=9606 GN=ARPC5 PE=1 SV=3	14.206	21	2	5	2	151	16.3	5.67	6.73	2
Q96NZ9	Proline-rich acidic protein 1 OS=Homo sapiens OX=9606 GN=PRAP1 PE=1 SV=2	14.151	20	2	5	2	151	17.2	5.36	1.61	2
P05141	ADP/ATP translocase 2 OS=Homo sapiens OX=9606 GN=SLC25A5 PE=1 SV=7	14.115	17	5	9	5	298	32.8	9.69	6.83	5
P26583	High mobility group protein B2 OS=Homo sapiens OX=9606 GN=HMGB2 PE=1 SV=2	13.91	18	3	5	3	209	24	7.81	7.73	3
P52565	Rho GDP-dissociation inhibitor 1 OS=Homo sapiens OX=9606 GN=ARHGDIA PE=1 SV=3	13.837	36	4	7	4	204	23.2	5.11	5.84	4
P01619	Immunoglobulin kappa variable 3-20 OS=Homo sapiens OX=9606 GN=IGKV3-20 PE=1 SV=2	13.8	33	2	4	1	116	12.5	4.96	12.12	2
P55056	Apolipoprotein C-IV OS=Homo sapiens OX=9606 GN=APOC4 PE=1 SV=1	13.579	32	4	6	4	127	14.5	8.92	7.6	4
Q9UNM6	26S proteasome non-ATPase regulatory subunit 13 OS=Homo sapiens OX=9606 GN=PSMD13 PE=1 SV=2	13.552	8	3	4	3	376	42.9	5.81	6.6	3
Q9HAV0	Guanine nucleotide-binding protein subunit beta-4 OS=Homo sapiens OX=9606 GN=GNB4 PE=1 SV=3	13.517	14	4	7	1	340	37.5	6	1.9	4
Q05209	Tyrosine-protein phosphatase non-receptor type 12 OS=Homo sapiens OX=9606 GN=PTPN12 PE=1 SV=3	13.365	4	2	4	2	780	88.1	5.62	4.78	2
P50148	Guanine nucleotide-binding protein G(q) subunit alpha OS=Homo sapiens OX=9606 GN=GNAQ PE=1 SV=4	13.326	11	3	5	3	359	42.1	5.68	3.39	3
O95466	Formin-like protein 1 OS=Homo sapiens OX=9606 GN=FMNL1 PE=1 SV=3	13.27	4	3	3	3	1100	121.8	5.72	2.18	3
P17612	cAMP-dependent protein kinase catalytic subunit alpha OS=Homo sapiens OX=9606 GN=PRKACA PE=1 SV=2	13.25	7	2	2	2	351	40.6	8.79	5.27	2
P45880	Voltage-dependent anion-selective channel protein 2 OS=Homo sapiens OX=9606 GN=VDAC2 PE=1 SV=2	13.225	15	3	5	3	294	31.5	7.56	6.5	3
P30048	Thioredoxin-dependent peroxide reductase, mitochondrial OS=Homo sapiens OX=9606 GN=PRDX3 PE=1 SV=3	13.213	27	4	8	4	256	27.7	7.78	11.36	4
Q3LXA3	Triokinase/FMN cyclase OS=Homo sapiens OX=9606 GN=TKFC PE=1 SV=2	13.209	6	3	5	3	575	58.9	7.49	6.53	3
P09488	Glutathione S-transferase Mu 1 OS=Homo sapiens OX=9606 GN=GSTM1 PE=1 SV=3	13.143	21	5	7	5	218	25.7	6.7	4.87	5
P02746	Complement C1q subcomponent subunit B OS=Homo sapiens OX=9606 GN=C1QB PE=1 SV=3	13.086	11	2	3	2	253	26.7	8.63	9.34	2
Q9Y5Z4	Heme-binding protein 2 OS=Homo sapiens OX=9606 GN=HEBP2 PE=1 SV=1	13.068	17	3	4	3	205	22.9	4.63	7.23	3
Q13185	Chromobox protein homolog 3 OS=Homo sapiens OX=9606 GN=CBX3 PE=1 SV=4	13.049	16	2	5	2	183	20.8	5.33	7.54	2
P28072	Proteasome subunit beta type-6 OS=Homo sapiens OX=9606 GN=PSMB6 PE=1 SV=4	13.045	29	4	6	4	239	25.3	4.92	6.59	4
O15400	Syntaxin-7 OS=Homo sapiens OX=9606 GN=STX7 PE=1 SV=4	13.02	23	4	6	4	261	29.8	5.55	2.09	4
Q6B0K9	Hemoglobin subunit mu OS=Homo sapiens OX=9606 GN=HBM PE=1 SV=1	13.019	17	2	4	2	141	15.6	6.62	8.1	2
P07203	Glutathione peroxidase 1 OS=Homo sapiens OX=9606 GN=GPX1 PE=1 SV=4	12.789	18	3	4	3	203	22.1	6.55	8.4	3
O00602	Ficolin-1 OS=Homo sapiens OX=9606 GN=FCN1 PE=1 SV=2	12.726	9	3	6	2	326	35.1	6.86	10.33	3
P07339	Cathepsin D OS=Homo sapiens OX=9606 GN=CTSD PE=1 SV=1	12.717	9	3	3	3	412	44.5	6.54	4.54	3
P05771	Protein kinase C beta type OS=Homo sapiens OX=9606 GN=PRKCB PE=1 SV=4	12.707	6	3	5	2	671	76.8	7.01	2.81	3
O14745	Na(+)/H(+) exchange regulatory cofactor NHE-RF1 OS=Homo sapiens OX=9606 GN=SLC9A3R1 PE=1 SV=4	12.684	16	4	8	4	358	38.8	5.77	5.49	4
O00231	26S proteasome non-ATPase regulatory subunit 11 OS=Homo sapiens OX=9606 GN=PSMD11 PE=1 SV=3	12.637	7	3	4	3	422	47.4	6.48	6.22	3
O95373	Importin-7 OS=Homo sapiens OX=9606 GN=IPO7 PE=1 SV=1	12.636	5	4	4	4	1038	119.4	4.82	2	4
P02533	Keratin, type I cytoskeletal 14 OS=Homo sapiens OX=9606 GN=KRT14 PE=1 SV=4	12.595	5	3	7	1	472	51.5	5.16	10.03	3
P31949	Protein S100-A11 OS=Homo sapiens OX=9606 GN=S100A11 PE=1 SV=2	12.586	24	2	3	2	105	11.7	7.12	5.86	2
P50502	Hsc70-interacting protein OS=Homo sapiens OX=9606 GN=ST13 PE=1 SV=2	12.583	13	4	6	4	369	41.3	5.27	3.89	4
O60256	Phosphoribosyl pyrophosphate synthase-associated protein 2 OS=Homo sapiens OX=9606 GN=PRPSAP2 PE=1 SV=1	12.582	14	4	5	4	369	40.9	7.44	4.34	4
P14770	Platelet glycoprotein IX OS=Homo sapiens OX=9606 GN=GP9 PE=1 SV=3	12.505	14	2	4	2	177	19	6.34	7.31	2
A0A0C4DH25	Immunoglobulin kappa variable 3D-20 OS=Homo sapiens OX=9606 GN=IGKV3D-20 PE=3 SV=1	12.487	22	2	5	1	116	12.5	4.59	13.95	2
O00264	Membrane-associated progesterone receptor component 1 OS=Homo sapiens OX=9606 GN=PGRMC1 PE=1 SV=3	12.466	23	2	2	2	195	21.7	4.7	3.61	2
Q9UL25	Ras-related protein Rab-21 OS=Homo sapiens OX=9606 GN=RAB21 PE=1 SV=3	12.456	16	3	6	3	225	24.3	7.94	3.72	3
O14618	Copper chaperone for superoxide dismutase OS=Homo sapiens OX=9606 GN=CCS PE=1 SV=1	12.426	20	3	5	3	274	29	5.58	5.27	3
P28070	Proteasome subunit beta type-4 OS=Homo sapiens OX=9606 GN=PSMB4 PE=1 SV=4	12.416	15	3	5	3	264	29.2	5.97	3.83	3
O76003	Glutaredoxin-3 OS=Homo sapiens OX=9606 GN=GLRX3 PE=1 SV=2	12.354	6	2	4	2	335	37.4	5.39	7.38	2
P62873	Guanine nucleotide-binding protein G(I)/G(S)/G(T) subunit beta-1 OS=Homo sapiens OX=9606 GN=GNB1 PE=1 SV=3	12.322	13	4	8	1	340	37.4	6	1.9	4
O43488	Aflatoxin B1 aldehyde reductase member 2 OS=Homo sapiens OX=9606 GN=AKR7A2 PE=1 SV=3	12.277	13	3	7	3	359	39.6	7.17	9.46	3
P53618	Coatomer subunit beta OS=Homo sapiens OX=9606 GN=COPB1 PE=1 SV=3	12.219	4	3	4	3	953	107.1	6.05	4.41	3
Q9H479	Fructosamine-3-kinase OS=Homo sapiens OX=9606 GN=FN3K PE=1 SV=1	12.214	14	3	5	3	309	35.1	7.55	4.49	3
Q16891	MICOS complex subunit MIC60 OS=Homo sapiens OX=9606 GN=IMMT PE=1 SV=1	12.18	7	4	4	4	758	83.6	6.48	1.76	4
P46459	Vesicle-fusing ATPase OS=Homo sapiens OX=9606 GN=NSF PE=1 SV=3	12.127	8	5	6	5	744	82.5	6.95	3.5	5
P12259	Coagulation factor V OS=Homo sapiens OX=9606 GN=F5 PE=1 SV=4	12.124	2	5	7	5	2224	251.5	6.05	1.76	5
Q9NT62	Ubiquitin-like-conjugating enzyme ATG3 OS=Homo sapiens OX=9606 GN=ATG3 PE=1 SV=1	12.094	15	4	5	4	314	35.8	4.74	0	4
O75563	Src kinase-associated phosphoprotein 2 OS=Homo sapiens OX=9606 GN=SKAP2 PE=1 SV=1	12.082	11	4	4	4	359	41.2	4.69	1.63	4
P29692	Elongation factor 1-delta OS=Homo sapiens OX=9606 GN=EEF1D PE=1 SV=5	12.064	14	3	5	3	281	31.1	5.01	4.49	3
Q96CN7	Isochorismatase domain-containing protein 1 OS=Homo sapiens OX=9606 GN=ISOC1 PE=1 SV=3	12.05	17	3	4	3	298	32.2	7.39	8.37	3
Q16555	Dihydropyrimidinase-related protein 2 OS=Homo sapiens OX=9606 GN=DPYSL2 PE=1 SV=1	12.043	10	3	6	3	572	62.3	6.38	2.06	3
Q05315	Galectin-10 OS=Homo sapiens OX=9606 GN=CLC PE=1 SV=3	11.964	21	2	5	2	142	16.4	7.37	9.75	2
Q9Y265	RuvB-like 1 OS=Homo sapiens OX=9606 GN=RUVBL1 PE=1 SV=1	11.924	8	2	3	2	456	50.2	6.42	4.86	2
Q9NQW7	Xaa-Pro aminopeptidase 1 OS=Homo sapiens OX=9606 GN=XPNPEP1 PE=1 SV=3	11.891	4	2	3	2	623	69.9	5.67	4.15	2
Q06033	Inter-alpha-trypsin inhibitor heavy chain H3 OS=Homo sapiens OX=9606 GN=ITIH3 PE=1 SV=2	11.871	5	4	8	4	890	99.8	5.74	0	4
Q13561	Dynactin subunit 2 OS=Homo sapiens OX=9606 GN=DCTN2 PE=1 SV=4	11.869	12	3	5	3	401	44.2	5.21	5.71	3
Q13404	Ubiquitin-conjugating enzyme E2 variant 1 OS=Homo sapiens OX=9606 GN=UBE2V1 PE=1 SV=2	11.86	33	4	6	4	147	16.5	7.93	6.42	4
Q16819	Meprin A subunit alpha OS=Homo sapiens OX=9606 GN=MEP1A PE=1 SV=2	11.859	4	2	5	2	746	84.4	5.72	4.85	2
Q13126	S-methyl-5'-thioadenosine phosphorylase OS=Homo sapiens OX=9606 GN=MTAP PE=1 SV=2	11.813	7	2	4	2	283	31.2	7.18	4.92	2
O00442	RNA 3'-terminal phosphate cyclase OS=Homo sapiens OX=9606 GN=RTCA PE=1 SV=1	11.765	13	3	4	3	366	39.3	7.85	1.73	3
P10153	Non-secretory ribonuclease OS=Homo sapiens OX=9606 GN=RNASE2 PE=1 SV=2	11.7	20	2	6	2	161	18.3	8.73	2.86	2
O15145	Actin-related protein 2/3 complex subunit 3 OS=Homo sapiens OX=9606 GN=ARPC3 PE=1 SV=3	11.691	17	3	5	3	178	20.5	8.59	6.34	3
P13497	Bone morphogenetic protein 1 OS=Homo sapiens OX=9606 GN=BMP1 PE=1 SV=2	11.634	3	2	4	2	986	111.2	6.9	5.76	2
Q13094	Lymphocyte cytosolic protein 2 OS=Homo sapiens OX=9606 GN=LCP2 PE=1 SV=1	11.604	9	4	6	4	533	60.2	6.27	3.33	4
P05107	Integrin beta-2 OS=Homo sapiens OX=9606 GN=ITGB2 PE=1 SV=2	11.562	4	3	4	3	769	84.7	6.95	2.01	3
P42768	Wiskott-Aldrich syndrome protein OS=Homo sapiens OX=9606 GN=WAS PE=1 SV=4	11.533	9	2	5	2	502	52.9	6.64	7.59	2
P51884	Lumican OS=Homo sapiens OX=9606 GN=LUM PE=1 SV=2	11.43	12	3	4	3	338	38.4	6.61	4.43	3
Q9NRY5	Protein FAM114A2 OS=Homo sapiens OX=9606 GN=FAM114A2 PE=1 SV=4	11.331	11	4	7	4	505	55.4	4.88	1.78	4
P06454	Prothymosin alpha OS=Homo sapiens OX=9606 GN=PTMA PE=1 SV=2	11.136	27	2	2	2	111	12.2	3.78	5.13	2
Q93009	Ubiquitin carboxyl-terminal hydrolase 7 OS=Homo sapiens OX=9606 GN=USP7 PE=1 SV=2	11.118	3	2	3	2	1102	128.2	5.55	6.57	2
P24158	Myeloblastin OS=Homo sapiens OX=9606 GN=PRTN3 PE=1 SV=3	11.1	11	3	8	3	256	27.8	8.35	12.27	3
Q9Y608	Leucine-rich repeat flightless-interacting protein 2 OS=Homo sapiens OX=9606 GN=LRRFIP2 PE=1 SV=1	11.061	7	3	5	2	721	82.1	6.95	6.33	3
P21266	Glutathione S-transferase Mu 3 OS=Homo sapiens OX=9606 GN=GSTM3 PE=1 SV=3	11.051	13	2	2	2	225	26.5	5.54	2.82	2
P22105-1	Isoform 3 of Tenascin-X OS=Homo sapiens OX=9606 GN=TNXB	11.027	1	2	3	2	4242	457.9	5.17	4.88	2
Q9NY33	Dipeptidyl peptidase 3 OS=Homo sapiens OX=9606 GN=DPP3 PE=1 SV=2	10.934	5	3	4	3	737	82.5	5.1	2.42	3
P09105	Hemoglobin subunit theta-1 OS=Homo sapiens OX=9606 GN=HBQ1 PE=1 SV=2	10.878	18	2	4	2	142	15.5	7.62	5.63	2
P23368	NAD-dependent malic enzyme, mitochondrial OS=Homo sapiens OX=9606 GN=ME2 PE=1 SV=1	10.859	4	2	2	2	584	65.4	7.61	2.1	2
O95197	Reticulon-3 OS=Homo sapiens OX=9606 GN=RTN3 PE=1 SV=2	10.833	3	3	5	3	1032	112.5	4.96	6.12	3
P39060	Collagen alpha-1(XVIII) chain OS=Homo sapiens OX=9606 GN=COL18A1 PE=1 SV=5	10.824	3	4	5	4	1754	178.1	6.01	1.8	4
P13224	Platelet glycoprotein Ib beta chain OS=Homo sapiens OX=9606 GN=GP1BB PE=1 SV=1	10.772	16	3	5	3	206	21.7	9.31	0	3
P23219	Prostaglandin G/H synthase 1 OS=Homo sapiens OX=9606 GN=PTGS1 PE=1 SV=2	10.705	7	3	7	3	599	68.6	7.23	3.74	3
P06858	Lipoprotein lipase OS=Homo sapiens OX=9606 GN=LPL PE=1 SV=1	10.693	5	2	3	2	475	53.1	8.15	3.33	2
P55036	26S proteasome non-ATPase regulatory subunit 4 OS=Homo sapiens OX=9606 GN=PSMD4 PE=1 SV=1	10.635	12	3	4	3	377	40.7	4.79	1.7	3
P49908	Selenoprotein P OS=Homo sapiens OX=9606 GN=SELENOP PE=1 SV=3	10.592	8	3	6	3	381	43.2	7.87	6.02	3
P60891	Ribose-phosphate pyrophosphokinase 1 OS=Homo sapiens OX=9606 GN=PRPS1 PE=1 SV=2	10.521	10	3	5	3	318	34.8	6.98	1.77	3
P05090	Apolipoprotein D OS=Homo sapiens OX=9606 GN=APOD PE=1 SV=1	10.511	12	2	4	2	189	21.3	5.15	5.17	2
P38606	V-type proton ATPase catalytic subunit A OS=Homo sapiens OX=9606 GN=ATP6V1A PE=1 SV=2	10.506	7	3	5	3	617	68.3	5.52	2.01	3
Q9BS40	Latexin OS=Homo sapiens OX=9606 GN=LXN PE=1 SV=2	10.438	12	2	8	2	222	25.7	5.78	16.9	2
O75347	Tubulin-specific chaperone A OS=Homo sapiens OX=9606 GN=TBCA PE=1 SV=3	10.349	26	4	7	4	108	12.8	5.29	8.46	4
P11279	Lysosome-associated membrane glycoprotein 1 OS=Homo sapiens OX=9606 GN=LAMP1 PE=1 SV=3	10.329	7	3	3	3	417	44.9	8.75	4.83	3
P09429	High mobility group protein B1 OS=Homo sapiens OX=9606 GN=HMGB1 PE=1 SV=3	10.321	16	3	5	3	215	24.9	5.74	3.92	3
P25786	Proteasome subunit alpha type-1 OS=Homo sapiens OX=9606 GN=PSMA1 PE=1 SV=1	10.307	12	2	4	2	263	29.5	6.61	2.2	2
Q92530	Proteasome inhibitor PI31 subunit OS=Homo sapiens OX=9606 GN=PSMF1 PE=1 SV=2	10.299	9	2	5	2	271	29.8	5.74	5.4	2
Q13045	Protein flightless-1 homolog OS=Homo sapiens OX=9606 GN=FLII PE=1 SV=2	10.217	2	2	2	2	1269	144.7	6.05	2.38	2
P25789	Proteasome subunit alpha type-4 OS=Homo sapiens OX=9606 GN=PSMA4 PE=1 SV=1	10.209	16	3	3	3	261	29.5	7.72	1.79	3
O75874	Isocitrate dehydrogenase [NADP] cytoplasmic OS=Homo sapiens OX=9606 GN=IDH1 PE=1 SV=2	10.169	11	3	5	3	414	46.6	7.01	1.73	3
P28065	Proteasome subunit beta type-9 OS=Homo sapiens OX=9606 GN=PSMB9 PE=1 SV=2	10.131	20	3	3	3	219	23.3	5.03	2.42	3
O14980	Exportin-1 OS=Homo sapiens OX=9606 GN=XPO1 PE=1 SV=1	10.089	3	3	4	3	1071	123.3	6.06	4.18	3
P35237	Serpin B6 OS=Homo sapiens OX=9606 GN=SERPINB6 PE=1 SV=3	10.087	12	4	5	4	376	42.6	5.27	3.31	4
P05198	Eukaryotic translation initiation factor 2 subunit 1 OS=Homo sapiens OX=9606 GN=EIF2S1 PE=1 SV=3	10.077	7	2	3	2	315	36.1	5.08	6.33	2
P40939	Trifunctional enzyme subunit alpha, mitochondrial OS=Homo sapiens OX=9606 GN=HADHA PE=1 SV=2	10.022	6	3	4	3	763	82.9	9.04	0	3
Q9UBC2	Epidermal growth factor receptor substrate 15-like 1 OS=Homo sapiens OX=9606 GN=EPS15L1 PE=1 SV=1	9.921	5	4	4	4	864	94.2	5.11	0	4
Q9H0R4	Haloacid dehalogenase-like hydrolase domain-containing protein 2 OS=Homo sapiens OX=9606 GN=HDHD2 PE=1 SV=1	9.891	16	2	3	2	259	28.5	6.24	0	2
Q5VVQ6	Ubiquitin thioesterase OTU1 OS=Homo sapiens OX=9606 GN=YOD1 PE=1 SV=1	9.869	13	3	6	3	348	38.3	6.11	4.17	3
P30405	Peptidyl-prolyl cis-trans isomerase F, mitochondrial OS=Homo sapiens OX=9606 GN=PPIF PE=1 SV=1	9.865	17	2	5	2	207	22	9.38	4.97	2
Q14974	Importin subunit beta-1 OS=Homo sapiens OX=9606 GN=KPNB1 PE=1 SV=2	9.807	4	3	5	3	876	97.1	4.78	5.9	3
Q15233	Non-POU domain-containing octamer-binding protein OS=Homo sapiens OX=9606 GN=NONO PE=1 SV=4	9.791	12	5	6	4	471	54.2	8.95	0	5
P14314	Glucosidase 2 subunit beta OS=Homo sapiens OX=9606 GN=PRKCSH PE=1 SV=2	9.75	5	3	5	3	528	59.4	4.41	0	3
Q7L591	Docking protein 3 OS=Homo sapiens OX=9606 GN=DOK3 PE=1 SV=2	9.746	8	3	5	3	496	53.3	7.77	6.57	3
Q14203	Dynactin subunit 1 OS=Homo sapiens OX=9606 GN=DCTN1 PE=1 SV=3	9.699	3	3	4	3	1278	141.6	5.81	1.84	3
Q92882	Osteoclast-stimulating factor 1 OS=Homo sapiens OX=9606 GN=OSTF1 PE=1 SV=2	9.696	9	2	3	2	214	23.8	5.68	6.26	2
Q96HC4	PDZ and LIM domain protein 5 OS=Homo sapiens OX=9606 GN=PDLIM5 PE=1 SV=5	9.671	5	3	3	3	596	63.9	8.21	3.88	3
Q4G0F5	Vacuolar protein sorting-associated protein 26B OS=Homo sapiens OX=9606 GN=VPS26B PE=1 SV=2	9.666	8	2	4	2	336	39.1	7.36	3.8	2
P04839	Cytochrome b-245 heavy chain OS=Homo sapiens OX=9606 GN=CYBB PE=1 SV=2	9.615	8	4	5	4	570	65.3	8.63	1.66	4
P62140	Serine/threonine-protein phosphatase PP1-beta catalytic subunit OS=Homo sapiens OX=9606 GN=PPP1CB PE=1 SV=3	9.59	12	3	6	1	327	37.2	6.19	5.56	3
Q96BM9	ADP-ribosylation factor-like protein 8A OS=Homo sapiens OX=9606 GN=ARL8A PE=1 SV=1	9.51	18	3	5	3	186	21.4	7.77	0	3
Q9NUQ9	CYFIP-related Rac1 interactor B OS=Homo sapiens OX=9606 GN=CYRIB PE=1 SV=1	9.472	10	3	4	3	324	36.7	6.06	5.66	3
P41222	Prostaglandin-H2 D-isomerase OS=Homo sapiens OX=9606 GN=PTGDS PE=1 SV=1	9.471	12	2	6	2	190	21	7.8	4.2	2
Q15363	Transmembrane emp24 domain-containing protein 2 OS=Homo sapiens OX=9606 GN=TMED2 PE=1 SV=1	9.461	12	2	4	2	201	22.7	5.17	1.82	2
P61019	Ras-related protein Rab-2A OS=Homo sapiens OX=9606 GN=RAB2A PE=1 SV=1	9.379	12	2	4	2	212	23.5	6.54	5.82	2
Q9H939	Proline-serine-threonine phosphatase-interacting protein 2 OS=Homo sapiens OX=9606 GN=PSTPIP2 PE=1 SV=4	9.333	8	3	7	3	334	38.8	8.48	10.89	3
P26639	Threonine--tRNA ligase 1, cytoplasmic OS=Homo sapiens OX=9606 GN=TARS1 PE=1 SV=3	9.281	5	3	5	3	723	83.4	6.67	1.71	3
P23381	Tryptophan--tRNA ligase, cytoplasmic OS=Homo sapiens OX=9606 GN=WARS1 PE=1 SV=2	9.237	9	3	5	3	471	53.1	6.23	0	3
Q14165	Malectin OS=Homo sapiens OX=9606 GN=MLEC PE=1 SV=1	9.194	13	3	4	3	292	32.2	5.41	0	3
Q96FW1	Ubiquitin thioesterase OTUB1 OS=Homo sapiens OX=9606 GN=OTUB1 PE=1 SV=2	9.172	13	2	3	2	271	31.3	4.94	0	2
P03952	Plasma kallikrein OS=Homo sapiens OX=9606 GN=KLKB1 PE=1 SV=1	9.163	5	3	4	3	638	71.3	8.22	0	3
A0A0B4J2D5	Glutamine amidotransferase-like class 1 domain-containing protein 3B, mitochondrial OS=Homo sapiens OX=9606 GN=GATD3B PE=1 SV=1	9.11	13	2	4	2	268	28.1	8.27	1.83	2
P05067	Amyloid-beta precursor protein OS=Homo sapiens OX=9606 GN=APP PE=1 SV=3	9.076	3	2	3	2	770	86.9	4.82	4.9	2
P51452	Dual specificity protein phosphatase 3 OS=Homo sapiens OX=9606 GN=DUSP3 PE=1 SV=1	9.064	21	3	5	3	185	20.5	7.8	0	3
Q01524	Defensin-6 OS=Homo sapiens OX=9606 GN=DEFA6 PE=1 SV=1	9.019	40	2	2	2	100	11	5.38	0	2
A8MVU1	Putative neutrophil cytosol factor 1C OS=Homo sapiens OX=9606 GN=NCF1C PE=5 SV=1	8.969	14	3	4	3	366	41.8	8.84	0	3
Q9Y2Z0	Protein SGT1 homolog OS=Homo sapiens OX=9606 GN=SUGT1 PE=1 SV=3	8.903	12	4	5	4	365	41	5.16	2.17	4
P62328	Thymosin beta-4 OS=Homo sapiens OX=9606 GN=TMSB4X PE=1 SV=2	8.896	43	2	5	2	44	5.1	5.06	7.03	2
P46976	Glycogenin-1 OS=Homo sapiens OX=9606 GN=GYG1 PE=1 SV=4	8.889	7	2	5	2	350	39.4	5.53	8.21	2
P12111	Collagen alpha-3(VI) chain OS=Homo sapiens OX=9606 GN=COL6A3 PE=1 SV=5	8.868	1	2	3	2	3177	343.5	6.68	3.61	2
P09681	Gastric inhibitory polypeptide OS=Homo sapiens OX=9606 GN=GIP PE=1 SV=1	8.837	16	2	4	2	153	17.1	8	1.87	2
P04844	Dolichyl-diphosphooligosaccharide--protein glycosyltransferase subunit 2 OS=Homo sapiens OX=9606 GN=RPN2 PE=1 SV=3	8.837	3	2	4	2	631	69.2	5.69	6.42	2
P52272	Heterogeneous nuclear ribonucleoprotein M OS=Homo sapiens OX=9606 GN=HNRNPM PE=1 SV=3	8.831	5	2	3	2	730	77.5	8.7	2.1	2
P53990	IST1 homolog OS=Homo sapiens OX=9606 GN=IST1 PE=1 SV=1	8.792	6	2	4	2	364	39.7	5.35	4.39	2
Q9Y376	Calcium-binding protein 39 OS=Homo sapiens OX=9606 GN=CAB39 PE=1 SV=1	8.754	9	3	5	3	341	39.8	6.89	0	3
Q9Y570	Protein phosphatase methylesterase 1 OS=Homo sapiens OX=9606 GN=PPME1 PE=1 SV=3	8.701	5	2	4	2	386	42.3	5.97	2	2
Q9H223	EH domain-containing protein 4 OS=Homo sapiens OX=9606 GN=EHD4 PE=1 SV=1	8.677	6	3	4	1	541	61.1	6.76	0	3
P56537	Eukaryotic translation initiation factor 6 OS=Homo sapiens OX=9606 GN=EIF6 PE=1 SV=1	8.673	16	2	3	2	245	26.6	4.68	4.94	2
O75131	Copine-3 OS=Homo sapiens OX=9606 GN=CPNE3 PE=1 SV=1	8.673	5	3	5	3	537	60.1	5.85	1.8	3
P49748	Very long-chain specific acyl-CoA dehydrogenase, mitochondrial OS=Homo sapiens OX=9606 GN=ACADVL PE=1 SV=1	8.652	5	2	2	2	655	70.3	8.75	2.48	2
O95747	Serine/threonine-protein kinase OSR1 OS=Homo sapiens OX=9606 GN=OXSR1 PE=1 SV=1	8.628	5	2	3	2	527	58	6.43	2.29	2
Q03591	Complement factor H-related protein 1 OS=Homo sapiens OX=9606 GN=CFHR1 PE=1 SV=2	8.579	7	2	3	1	330	37.6	7.39	5.69	2
P80303	Nucleobindin-2 OS=Homo sapiens OX=9606 GN=NUCB2 PE=1 SV=3	8.547	9	3	5	3	420	50.2	5.12	3.74	3
Q16401	26S proteasome non-ATPase regulatory subunit 5 OS=Homo sapiens OX=9606 GN=PSMD5 PE=1 SV=3	8.53	6	3	3	3	504	56.2	5.48	2.24	3
P02008	Hemoglobin subunit zeta OS=Homo sapiens OX=9606 GN=HBZ PE=1 SV=2	8.492	19	3	6	2	142	15.6	8.21	1.79	3
Q96CV9	Optineurin OS=Homo sapiens OX=9606 GN=OPTN PE=1 SV=3	8.346	3	2	3	2	577	65.9	5.17	6.43	2
O75822	Eukaryotic translation initiation factor 3 subunit J OS=Homo sapiens OX=9606 GN=EIF3J PE=1 SV=2	8.324	19	3	7	3	258	29	4.83	0	3
P16401	Histone H1.5 OS=Homo sapiens OX=9606 GN=H1-5 PE=1 SV=3	8.293	16	3	5	2	226	22.6	10.92	3.62	3
P08237	ATP-dependent 6-phosphofructokinase, muscle type OS=Homo sapiens OX=9606 GN=PFKM PE=1 SV=2	8.284	3	2	2	2	780	85.1	7.99	2.19	2
P43034	Platelet-activating factor acetylhydrolase IB subunit beta OS=Homo sapiens OX=9606 GN=PAFAH1B1 PE=1 SV=2	8.278	9	3	3	3	410	46.6	7.37	1.91	3
P04424	Argininosuccinate lyase OS=Homo sapiens OX=9606 GN=ASL PE=1 SV=4	8.24	4	2	2	2	464	51.6	6.48	2.2	2
P21796	Voltage-dependent anion-selective channel protein 1 OS=Homo sapiens OX=9606 GN=VDAC1 PE=1 SV=2	8.148	12	2	5	1	283	30.8	8.54	6.26	2
Q10588	ADP-ribosyl cyclase/cyclic ADP-ribose hydrolase 2 OS=Homo sapiens OX=9606 GN=BST1 PE=1 SV=2	8.118	7	2	2	2	318	35.7	7.8	2.1	2
Q9BR76	Coronin-1B OS=Homo sapiens OX=9606 GN=CORO1B PE=1 SV=1	8.068	13	3	5	3	489	54.2	5.88	1.6	3
Q9UKY7	Protein CDV3 homolog OS=Homo sapiens OX=9606 GN=CDV3 PE=1 SV=1	8.005	12	2	4	2	258	27.3	6.4	2.92	2
P51572	B-cell receptor-associated protein 31 OS=Homo sapiens OX=9606 GN=BCAP31 PE=1 SV=3	7.983	10	3	6	3	246	28	8.44	7.38	3
Q9NS28	Regulator of G-protein signaling 18 OS=Homo sapiens OX=9606 GN=RGS18 PE=1 SV=1	7.966	17	3	4	3	235	27.6	7.91	0	3
Q6ZVM7	TOM1-like protein 2 OS=Homo sapiens OX=9606 GN=TOM1L2 PE=1 SV=1	7.93	7	2	4	2	507	55.5	4.79	4.07	2
O43765	Small glutamine-rich tetratricopeptide repeat-containing protein alpha OS=Homo sapiens OX=9606 GN=SGTA PE=1 SV=1	7.903	9	2	3	2	313	34	4.87	0	2
P07948	Tyrosine-protein kinase Lyn OS=Homo sapiens OX=9606 GN=LYN PE=1 SV=3	7.802	5	3	8	1	512	58.5	7.11	5.69	3
Q9Y2J8	Protein-arginine deiminase type-2 OS=Homo sapiens OX=9606 GN=PADI2 PE=1 SV=2	7.801	4	2	2	2	665	75.5	5.59	1.7	2
P50453	Serpin B9 OS=Homo sapiens OX=9606 GN=SERPINB9 PE=1 SV=1	7.796	12	4	4	4	376	42.4	5.86	0	4
Q15181	Inorganic pyrophosphatase OS=Homo sapiens OX=9606 GN=PPA1 PE=1 SV=2	7.75	10	2	3	2	289	32.6	5.86	0	2
Q9UFN0	Protein NipSnap homolog 3A OS=Homo sapiens OX=9606 GN=NIPSNAP3A PE=1 SV=2	7.72	14	2	4	2	247	28.4	9.16	1.72	2
P52790	Hexokinase-3 OS=Homo sapiens OX=9606 GN=HK3 PE=1 SV=2	7.709	3	2	2	2	923	99	5.4	1.83	2
Q8IY22	C-Maf-inducing protein OS=Homo sapiens OX=9606 GN=CMIP PE=1 SV=3	7.708	3	2	4	2	773	86.3	6.7	3.76	2
Q12907	Vesicular integral-membrane protein VIP36 OS=Homo sapiens OX=9606 GN=LMAN2 PE=1 SV=1	7.686	11	2	2	2	356	40.2	6.95	2.75	2
P24666	Low molecular weight phosphotyrosine protein phosphatase OS=Homo sapiens OX=9606 GN=ACP1 PE=1 SV=3	7.585	15	2	5	2	158	18	6.74	3.48	2
P11766	Alcohol dehydrogenase class-3 OS=Homo sapiens OX=9606 GN=ADH5 PE=1 SV=4	7.577	10	3	6	3	374	39.7	7.49	0	3
P37235	Hippocalcin-like protein 1 OS=Homo sapiens OX=9606 GN=HPCAL1 PE=1 SV=3	7.538	13	3	5	3	193	22.3	5.35	3.75	3
P48556	26S proteasome non-ATPase regulatory subunit 8 OS=Homo sapiens OX=9606 GN=PSMD8 PE=1 SV=2	7.501	7	2	2	2	350	39.6	9.7	3.72	2
O43852	Calumenin OS=Homo sapiens OX=9606 GN=CALU PE=1 SV=2	7.411	13	4	5	4	315	37.1	4.64	3.6	4
Q0VD83	Apolipoprotein B receptor OS=Homo sapiens OX=9606 GN=APOBR PE=1 SV=3	7.392	3	3	4	3	1097	115.6	4.4	0	3
O00154	Cytosolic acyl coenzyme A thioester hydrolase OS=Homo sapiens OX=9606 GN=ACOT7 PE=1 SV=3	7.388	13	3	5	3	380	41.8	8.54	0	3
P01591	Immunoglobulin J chain OS=Homo sapiens OX=9606 GN=JCHAIN PE=1 SV=4	7.296	17	2	2	2	159	18.1	5.24	2.06	2
P59665	Neutrophil defensin 1 OS=Homo sapiens OX=9606 GN=DEFA1 PE=1 SV=1	7.295	19	2	2	2	94	10.2	6.99	4.55	2
P06312	Immunoglobulin kappa variable 4-1 OS=Homo sapiens OX=9606 GN=IGKV4-1 PE=1 SV=1	7.268	20	2	3	2	121	13.4	5.25	3.35	2
Q08380	Galectin-3-binding protein OS=Homo sapiens OX=9606 GN=LGALS3BP PE=1 SV=1	7.228	3	2	3	2	585	65.3	5.27	1.7	2
Q8WWA1	Transmembrane protein 40 OS=Homo sapiens OX=9606 GN=TMEM40 PE=1 SV=2	7.187	11	2	5	2	233	25.5	5.59	2.36	2
P14550	Aldo-keto reductase family 1 member A1 OS=Homo sapiens OX=9606 GN=AKR1A1 PE=1 SV=3	7.186	8	2	3	2	325	36.6	6.79	0	2
P16109	P-selectin OS=Homo sapiens OX=9606 GN=SELP PE=1 SV=3	7.183	3	2	3	2	830	90.8	6.6	5.13	2
Q969T9	WW domain-binding protein 2 OS=Homo sapiens OX=9606 GN=WBP2 PE=1 SV=1	7.178	9	2	3	2	261	28.1	5.91	0	2
O75015	Low affinity immunoglobulin gamma Fc region receptor III-B OS=Homo sapiens OX=9606 GN=FCGR3B PE=1 SV=2	7.177	12	2	3	2	233	26.2	6.71	1.76	2
P62136	Serine/threonine-protein phosphatase PP1-alpha catalytic subunit OS=Homo sapiens OX=9606 GN=PPP1CA PE=1 SV=1	7.171	13	3	4	1	330	37.5	6.33	0	3
Q07866	Kinesin light chain 1 OS=Homo sapiens OX=9606 GN=KLC1 PE=1 SV=2	7.155	5	2	2	2	573	65.3	6.2	1.95	2
P54577	Tyrosine--tRNA ligase, cytoplasmic OS=Homo sapiens OX=9606 GN=YARS1 PE=1 SV=4	7.154	6	3	5	3	528	59.1	7.05	0	3
P09496	Clathrin light chain A OS=Homo sapiens OX=9606 GN=CLTA PE=1 SV=1	7.151	8	3	3	3	248	27.1	4.51	4.57	3
Q9NX63	MICOS complex subunit MIC19 OS=Homo sapiens OX=9606 GN=CHCHD3 PE=1 SV=1	7.148	14	3	5	3	227	26.1	8.28	0	3
P16402	Histone H1.3 OS=Homo sapiens OX=9606 GN=H1-3 PE=1 SV=2	7.141	17	3	4	2	221	22.3	11.02	2.01	3
P59998	Actin-related protein 2/3 complex subunit 4 OS=Homo sapiens OX=9606 GN=ARPC4 PE=1 SV=3	7.141	23	4	6	4	168	19.7	8.43	1.66	4
P51606	N-acylglucosamine 2-epimerase OS=Homo sapiens OX=9606 GN=RENBP PE=1 SV=2	7.125	5	2	3	2	427	48.8	6.37	1.81	2
Q06124	Tyrosine-protein phosphatase non-receptor type 11 OS=Homo sapiens OX=9606 GN=PTPN11 PE=1 SV=3	7.106	6	2	3	2	593	68	7.3	2.79	2
Q13103	Secreted phosphoprotein 24 OS=Homo sapiens OX=9606 GN=SPP2 PE=1 SV=1	7.091	11	2	3	2	211	24.3	8.32	3.63	2
Q13442	28 kDa heat- and acid-stable phosphoprotein OS=Homo sapiens OX=9606 GN=PDAP1 PE=1 SV=1	7.084	13	2	3	2	181	20.6	8.87	3.5	2
A0A087WSY6	Immunoglobulin kappa variable 3D-15 OS=Homo sapiens OX=9606 GN=IGKV3D-15 PE=3 SV=6	7.077	26	2	4	1	115	12.5	5.19	0	2
P01624	Immunoglobulin kappa variable 3-15 OS=Homo sapiens OX=9606 GN=IGKV3-15 PE=1 SV=2	7.058	26	2	6	1	115	12.5	5.19	0	2
P08185	Corticosteroid-binding globulin OS=Homo sapiens OX=9606 GN=SERPINA6 PE=1 SV=1	7.025	10	3	4	3	405	45.1	6.04	1.67	3
Q09666	Neuroblast differentiation-associated protein AHNAK OS=Homo sapiens OX=9606 GN=AHNAK PE=1 SV=2	6.936	2	2	3	2	5890	628.7	6.15	0	2
P28062	Proteasome subunit beta type-8 OS=Homo sapiens OX=9606 GN=PSMB8 PE=1 SV=3	6.917	10	2	3	2	276	30.3	7.43	2.33	2
O60234	Glia maturation factor gamma OS=Homo sapiens OX=9606 GN=GMFG PE=1 SV=1	6.824	28	3	3	3	142	16.8	5.26	0	3
Q07507	Dermatopontin OS=Homo sapiens OX=9606 GN=DPT PE=1 SV=2	6.823	9	2	7	2	201	24	4.82	14.77	2
P55263	Adenosine kinase OS=Homo sapiens OX=9606 GN=ADK PE=1 SV=2	6.814	10	2	2	2	362	40.5	6.7	2.05	2
P09486	SPARC OS=Homo sapiens OX=9606 GN=SPARC PE=1 SV=1	6.813	11	2	5	2	303	34.6	4.84	6.59	2
Q9BQA1	Methylosome protein 50 OS=Homo sapiens OX=9606 GN=WDR77 PE=1 SV=1	6.808	6	2	4	2	342	36.7	5.17	2.27	2
Q05655	Protein kinase C delta type OS=Homo sapiens OX=9606 GN=PRKCD PE=1 SV=2	6.805	5	4	4	3	676	77.5	7.75	0	4
Q16644	MAP kinase-activated protein kinase 3 OS=Homo sapiens OX=9606 GN=MAPKAPK3 PE=1 SV=1	6.595	7	2	3	2	382	43	7.28	3.35	2
Q13011	Delta(3,5)-Delta(2,4)-dienoyl-CoA isomerase, mitochondrial OS=Homo sapiens OX=9606 GN=ECH1 PE=1 SV=2	6.554	12	3	3	3	328	35.8	8	0	3
Q5VW32	BRO1 domain-containing protein BROX OS=Homo sapiens OX=9606 GN=BROX PE=1 SV=1	6.536	6	2	4	2	411	46.4	7.65	1.89	2
P49588	Alanine--tRNA ligase, cytoplasmic OS=Homo sapiens OX=9606 GN=AARS1 PE=1 SV=2	6.531	2	2	3	2	968	106.7	5.53	1.71	2
Q9BXS5	AP-1 complex subunit mu-1 OS=Homo sapiens OX=9606 GN=AP1M1 PE=1 SV=3	6.478	5	2	6	2	423	48.6	7.3	2.23	2
O43665	Regulator of G-protein signaling 10 OS=Homo sapiens OX=9606 GN=RGS10 PE=1 SV=3	6.46	12	2	4	2	181	21.2	7.49	5.25	2
P51159	Ras-related protein Rab-27A OS=Homo sapiens OX=9606 GN=RAB27A PE=1 SV=3	6.443	14	3	3	3	221	24.9	5.22	1.67	3
P47985	Cytochrome b-c1 complex subunit Rieske, mitochondrial OS=Homo sapiens OX=9606 GN=UQCRFS1 PE=1 SV=2	6.422	11	2	4	2	274	29.6	8.32	0	2
P12872	Promotilin OS=Homo sapiens OX=9606 GN=MLN PE=1 SV=1	6.417	28	2	5	2	115	12.9	6.57	3.72	2
Q13618	Cullin-3 OS=Homo sapiens OX=9606 GN=CUL3 PE=1 SV=2	6.408	4	2	2	2	768	88.9	8.48	0	2
P51692	Signal transducer and activator of transcription 5B OS=Homo sapiens OX=9606 GN=STAT5B PE=1 SV=2	6.264	2	2	4	2	787	89.8	6.05	1.63	2
P36543	V-type proton ATPase subunit E 1 OS=Homo sapiens OX=9606 GN=ATP6V1E1 PE=1 SV=1	6.178	10	2	3	2	226	26.1	8	0	2
Q13630	GDP-L-fucose synthase OS=Homo sapiens OX=9606 GN=GFUS PE=1 SV=1	6.132	6	2	4	2	321	35.9	6.6	5.88	2
P08134	Rho-related GTP-binding protein RhoC OS=Homo sapiens OX=9606 GN=RHOC PE=1 SV=1	6.122	16	2	2	2	193	22	6.58	0	2
Q05397	Focal adhesion kinase 1 OS=Homo sapiens OX=9606 GN=PTK2 PE=1 SV=2	6.118	2	2	3	2	1052	119.2	6.62	0	2
P08575	Receptor-type tyrosine-protein phosphatase C OS=Homo sapiens OX=9606 GN=PTPRC PE=1 SV=3	6.116	3	3	3	3	1306	147.4	6.15	0	3
P16083	Ribosyldihydronicotinamide dehydrogenase [quinone] OS=Homo sapiens OX=9606 GN=NQO2 PE=1 SV=5	6.065	8	2	3	2	231	25.9	6.29	0	2
P43487	Ran-specific GTPase-activating protein OS=Homo sapiens OX=9606 GN=RANBP1 PE=1 SV=1	6.051	11	2	3	2	201	23.3	5.29	0	2
Q96QK1	Vacuolar protein sorting-associated protein 35 OS=Homo sapiens OX=9606 GN=VPS35 PE=1 SV=2	6.049	4	2	3	2	796	91.6	5.49	1.65	2
Q01433	AMP deaminase 2 OS=Homo sapiens OX=9606 GN=AMPD2 PE=1 SV=2	6.004	3	3	3	3	879	100.6	6.93	0	3
P08519	Apolipoprotein(a) OS=Homo sapiens OX=9606 GN=LPA PE=1 SV=1	5.987	25	3	3	3	4548	501	5.88	0	3
Q5XPI4	E3 ubiquitin-protein ligase RNF123 OS=Homo sapiens OX=9606 GN=RNF123 PE=1 SV=1	5.987	2	2	2	2	1314	148.4	6.74	0	2
P35232	Prohibitin OS=Homo sapiens OX=9606 GN=PHB PE=1 SV=1	5.951	16	3	3	3	272	29.8	5.76	0	3
P12955	Xaa-Pro dipeptidase OS=Homo sapiens OX=9606 GN=PEPD PE=1 SV=3	5.908	5	3	4	3	493	54.5	6	3.24	3
P31153	S-adenosylmethionine synthase isoform type-2 OS=Homo sapiens OX=9606 GN=MAT2A PE=1 SV=1	5.869	10	3	5	3	395	43.6	6.48	0	3
Q9ULH1	Arf-GAP with SH3 domain, ANK repeat and PH domain-containing protein 1 OS=Homo sapiens OX=9606 GN=ASAP1 PE=1 SV=4	5.865	2	2	3	2	1129	125.4	7.31	0	2
Q8IWA5	Choline transporter-like protein 2 OS=Homo sapiens OX=9606 GN=SLC44A2 PE=1 SV=3	5.83	4	3	3	3	706	80.1	8.57	0	3
P01780	Immunoglobulin heavy variable 3-7 OS=Homo sapiens OX=9606 GN=IGHV3-7 PE=1 SV=2	5.819	14	2	3	2	117	12.9	6.57	3.95	2
Q12955	Ankyrin-3 OS=Homo sapiens OX=9606 GN=ANK3 PE=1 SV=3	5.812	0	2	2	1	4377	480.1	6.49	1.71	2
P35613	Basigin OS=Homo sapiens OX=9606 GN=BSG PE=1 SV=2	5.759	6	2	6	2	385	42.2	5.66	0	2
P31997	Carcinoembryonic antigen-related cell adhesion molecule 8 OS=Homo sapiens OX=9606 GN=CEACAM8 PE=1 SV=2	5.728	7	2	3	2	349	38.1	7.39	4.52	2
Q13177	Serine/threonine-protein kinase PAK 2 OS=Homo sapiens OX=9606 GN=PAK2 PE=1 SV=3	5.725	6	2	3	2	524	58	5.96	0	2
P23246	Splicing factor, proline- and glutamine-rich OS=Homo sapiens OX=9606 GN=SFPQ PE=1 SV=2	5.649	3	2	3	1	707	76.1	9.44	0	2
P06730	Eukaryotic translation initiation factor 4E OS=Homo sapiens OX=9606 GN=EIF4E PE=1 SV=2	5.631	6	2	3	2	217	25.1	6.15	1.64	2
P13073	Cytochrome c oxidase subunit 4 isoform 1, mitochondrial OS=Homo sapiens OX=9606 GN=COX4I1 PE=1 SV=1	5.614	11	2	3	2	169	19.6	9.51	3.87	2
P06681	Complement C2 OS=Homo sapiens OX=9606 GN=C2 PE=1 SV=2	5.597	3	2	3	2	752	83.2	7.42	3.27	2
O75832	26S proteasome non-ATPase regulatory subunit 10 OS=Homo sapiens OX=9606 GN=PSMD10 PE=1 SV=1	5.591	12	3	3	3	226	24.4	6.1	2.16	3
Q14103	Heterogeneous nuclear ribonucleoprotein D0 OS=Homo sapiens OX=9606 GN=HNRNPD PE=1 SV=1	5.551	8	2	3	2	355	38.4	7.81	1.69	2
Q02747	Guanylin OS=Homo sapiens OX=9606 GN=GUCA2A PE=1 SV=2	5.549	17	2	3	2	115	12.4	4.59	1.73	2
P07998	Ribonuclease pancreatic OS=Homo sapiens OX=9606 GN=RNASE1 PE=1 SV=4	5.489	18	2	3	2	156	17.6	8.79	0	2
Q9UEY8	Gamma-adducin OS=Homo sapiens OX=9606 GN=ADD3 PE=1 SV=1	5.463	4	2	2	2	706	79.1	6.32	1.95	2
P35542	Serum amyloid A-4 protein OS=Homo sapiens OX=9606 GN=SAA4 PE=1 SV=2	5.45	13	2	3	2	130	14.7	9.07	1.74	2
O43150	Arf-GAP with SH3 domain, ANK repeat and PH domain-containing protein 2 OS=Homo sapiens OX=9606 GN=ASAP2 PE=1 SV=3	5.447	4	2	2	2	1006	111.6	6.68	0	2
Q9HAB8	Phosphopantothenate--cysteine ligase OS=Homo sapiens OX=9606 GN=PPCS PE=1 SV=2	5.444	9	2	3	2	311	34	6.71	0	2
Q9NTJ5	Phosphatidylinositol-3-phosphatase SAC1 OS=Homo sapiens OX=9606 GN=SACM1L PE=1 SV=2	5.424	3	2	3	2	587	66.9	7.12	1.68	2
P30273	High affinity immunoglobulin epsilon receptor subunit gamma OS=Homo sapiens OX=9606 GN=FCER1G PE=1 SV=1	5.416	22	2	3	2	86	9.7	7.12	1.74	2
Q9Y4D1	Disheveled-associated activator of morphogenesis 1 OS=Homo sapiens OX=9606 GN=DAAM1 PE=1 SV=2	5.38	2	2	2	2	1078	123.4	7.23	0	2
P41091	Eukaryotic translation initiation factor 2 subunit 3 OS=Homo sapiens OX=9606 GN=EIF2S3 PE=1 SV=3	5.284	7	2	3	2	472	51.1	8.4	0	2
Q96DG6	Carboxymethylenebutenolidase homolog OS=Homo sapiens OX=9606 GN=CMBL PE=1 SV=1	5.282	8	2	3	2	245	28	7.18	3.92	2
Q9HB71	Calcyclin-binding protein OS=Homo sapiens OX=9606 GN=CACYBP PE=1 SV=2	5.248	16	2	2	2	228	26.2	8.25	0	2
Q92686	Neurogranin OS=Homo sapiens OX=9606 GN=NRGN PE=1 SV=1	5.238	19	2	2	2	78	7.6	7.87	0	2
Q9Y315	Deoxyribose-phosphate aldolase OS=Homo sapiens OX=9606 GN=DERA PE=1 SV=2	5.189	9	2	2	2	318	35.2	8.94	0	2
Q8NG06	E3 ubiquitin-protein ligase TRIM58 OS=Homo sapiens OX=9606 GN=TRIM58 PE=2 SV=2	5.183	4	2	2	2	486	54.7	6.19	1.69	2
P08962	CD63 antigen OS=Homo sapiens OX=9606 GN=CD63 PE=1 SV=2	5.073	8	2	3	2	238	25.6	7.81	1.64	2
Q13043	Serine/threonine-protein kinase 4 OS=Homo sapiens OX=9606 GN=STK4 PE=1 SV=2	5.066	5	2	2	2	487	55.6	5.07	0	2
Q8NBS9	Thioredoxin domain-containing protein 5 OS=Homo sapiens OX=9606 GN=TXNDC5 PE=1 SV=2	5.064	4	2	3	2	432	47.6	5.97	0	2
Q9P1Z2	Calcium-binding and coiled-coil domain-containing protein 1 OS=Homo sapiens OX=9606 GN=CALCOCO1 PE=1 SV=2	4.904	4	2	3	2	691	77.3	4.82	0	2
Q9UDY2	Tight junction protein ZO-2 OS=Homo sapiens OX=9606 GN=TJP2 PE=1 SV=2	4.894	3	2	3	2	1190	133.9	7.4	0	2
Q8NE86	Calcium uniporter protein, mitochondrial OS=Homo sapiens OX=9606 GN=MCU PE=1 SV=1	4.873	7	2	2	2	351	39.8	8.65	0	2
Q9BUL8	Programmed cell death protein 10 OS=Homo sapiens OX=9606 GN=PDCD10 PE=1 SV=1	4.866	11	2	3	2	212	24.7	8.19	3.67	2
P13473	Lysosome-associated membrane glycoprotein 2 OS=Homo sapiens OX=9606 GN=LAMP2 PE=1 SV=2	4.852	5	2	4	2	410	44.9	5.63	0	2
P29622	Kallistatin OS=Homo sapiens OX=9606 GN=SERPINA4 PE=1 SV=3	4.851	5	2	2	2	427	48.5	7.75	1.7	2
P63010	AP-2 complex subunit beta OS=Homo sapiens OX=9606 GN=AP2B1 PE=1 SV=1	4.85	3	2	2	1	937	104.5	5.38	0	2
P46734	Dual specificity mitogen-activated protein kinase kinase 3 OS=Homo sapiens OX=9606 GN=MAP2K3 PE=1 SV=2	4.836	9	2	2	2	347	39.3	7.43	0	2
Q10567	AP-1 complex subunit beta-1 OS=Homo sapiens OX=9606 GN=AP1B1 PE=1 SV=2	4.829	2	2	2	1	949	104.6	5.06	0	2
P28838	Cytosol aminopeptidase OS=Homo sapiens OX=9606 GN=LAP3 PE=1 SV=3	4.795	4	2	3	2	519	56.1	7.93	0	2
P10916	Myosin regulatory light chain 2, ventricular/cardiac muscle isoform OS=Homo sapiens OX=9606 GN=MYL2 PE=1 SV=3	4.738	13	2	2	2	166	18.8	5	0	2
Q99719	Septin-5 OS=Homo sapiens OX=9606 GN=SEPTIN5 PE=1 SV=1	4.695	5	2	2	2	369	42.8	6.67	0	2
Q15121	Astrocytic phosphoprotein PEA-15 OS=Homo sapiens OX=9606 GN=PEA15 PE=1 SV=2	4.651	24	2	3	2	130	15	5.02	0	2
P36871	Phosphoglucomutase-1 OS=Homo sapiens OX=9606 GN=PGM1 PE=1 SV=3	4.632	3	2	2	2	562	61.4	6.76	1.62	2
O15117-3	Isoform 3 of FYN-binding protein 1 OS=Homo sapiens OX=9606 GN=FYB1	4.584	3	2	2	2	839	91.6	6.9	0	2
O00487	26S proteasome non-ATPase regulatory subunit 14 OS=Homo sapiens OX=9606 GN=PSMD14 PE=1 SV=1	4.561	6	2	2	2	310	34.6	6.52	0	2
Q08554	Desmocollin-1 OS=Homo sapiens OX=9606 GN=DSC1 PE=1 SV=2	4.545	3	2	2	2	894	99.9	5.43	0	2
P08758	Annexin A5 OS=Homo sapiens OX=9606 GN=ANXA5 PE=1 SV=2	4.521	3	2	3	2	320	35.9	5.05	0	2
Q16658	Fascin OS=Homo sapiens OX=9606 GN=FSCN1 PE=1 SV=3	4.451	4	2	3	2	493	54.5	7.24	0	2
Q9NR45	Sialic acid synthase OS=Homo sapiens OX=9606 GN=NANS PE=1 SV=2	4.424	7	2	2	2	359	40.3	6.74	0	2
P14209	CD99 antigen OS=Homo sapiens OX=9606 GN=CD99 PE=1 SV=1	4.412	13	2	3	2	185	18.8	4.75	0	2
P14735	Insulin-degrading enzyme OS=Homo sapiens OX=9606 GN=IDE PE=1 SV=4	4.31	2	2	2	2	1019	117.9	6.61	0	2
O43182	Rho GTPase-activating protein 6 OS=Homo sapiens OX=9606 GN=ARHGAP6 PE=1 SV=3	4.226	3	2	2	2	974	105.9	7.36	0	2
P36959	GMP reductase 1 OS=Homo sapiens OX=9606 GN=GMPR PE=1 SV=1	4.207	6	2	2	2	345	37.4	7.06	2.02	2
P46531	Neurogenic locus notch homolog protein 1 OS=Homo sapiens OX=9606 GN=NOTCH1 PE=1 SV=4	4.112	1	2	2	2	2555	272.3	5.12	0	2
O95782	AP-2 complex subunit alpha-1 OS=Homo sapiens OX=9606 GN=AP2A1 PE=1 SV=3	4.064	3	2	2	2	977	107.5	7.03	0	2
Q9NVS9	Pyridoxine-5'-phosphate oxidase OS=Homo sapiens OX=9606 GN=PNPO PE=1 SV=1	4.035	15	2	2	2	261	30	7.06	0	2
Q9Y5K6	CD2-associated protein OS=Homo sapiens OX=9606 GN=CD2AP PE=1 SV=1	4.014	4	2	2	2	639	71.4	6.4	0	2
P80108	Phosphatidylinositol-glycan-specific phospholipase D OS=Homo sapiens OX=9606 GN=GPLD1 PE=1 SV=3	3.893	3	2	2	2	840	92.3	6.37	0	2
Q8N392	Rho GTPase-activating protein 18 OS=Homo sapiens OX=9606 GN=ARHGAP18 PE=1 SV=3	3.89	2	2	2	2	663	74.9	6.44	0	2
Q9UHD8	Septin-9 OS=Homo sapiens OX=9606 GN=SEPTIN9 PE=1 SV=2	3.728	3	2	2	2	586	65.4	8.97	1.62	2
Q14344	Guanine nucleotide-binding protein subunit alpha-13 OS=Homo sapiens OX=9606 GN=GNA13 PE=1 SV=2	3.624	6	2	2	2	377	44	8	0	2
O76054	SEC14-like protein 2 OS=Homo sapiens OX=9606 GN=SEC14L2 PE=1 SV=1	3.606	5	2	4	2	403	46.1	7.84	0	2
P13498	Cytochrome b-245 light chain OS=Homo sapiens OX=9606 GN=CYBA PE=1 SV=3	3.551	10	2	2	2	195	21	9.54	0	2
P11234	Ras-related protein Ral-B OS=Homo sapiens OX=9606 GN=RALB PE=1 SV=1	3.539	10	2	2	2	206	23.4	6.62	0	2
P28676	Grancalcin OS=Homo sapiens OX=9606 GN=GCA PE=1 SV=2	3.538	7	2	2	2	217	24	5.21	0	2
P50402	Emerin OS=Homo sapiens OX=9606 GN=EMD PE=1 SV=1	3.213	9	2	3	2	254	29	5.5	0	2
Q99436	Proteasome subunit beta type-7 OS=Homo sapiens OX=9606 GN=PSMB7 PE=1 SV=1	3.187	8	2	4	2	277	29.9	7.68	1.65	2
O14974	Protein phosphatase 1 regulatory subunit 12A OS=Homo sapiens OX=9606 GN=PPP1R12A PE=1 SV=1	3.167	2	2	2	2	1030	115.2	5.4	0	2
P19086	Guanine nucleotide-binding protein G(z) subunit alpha OS=Homo sapiens OX=9606 GN=GNAZ PE=1 SV=3	3.148	10	2	2	2	355	40.9	7.61	0	2
Q9NX76	CKLF-like MARVEL transmembrane domain-containing protein 6 OS=Homo sapiens OX=9606 GN=CMTM6 PE=1 SV=1	3.119	16	2	2	2	183	20.4	5.29	0	2
P05451	Lithostathine-1-alpha OS=Homo sapiens OX=9606 GN=REG1A PE=1 SV=3	2.883	10	2	2	2	166	18.7	5.94	0	2

## Sheet: # 2
Accession	Description	Sum PEP Score	Coverage [%]	# Peptides	# PSMs	# Unique Peptides	# AAs	MW [kDa]	calc. pI	Score Sequest HT: Sequest HT	# Peptides (by Search Engine): Sequest HT
P04114	Apolipoprotein B-100 OS=Homo sapiens OX=9606 GN=APOB PE=1 SV=2	1076.19	42	154	345	154	4563	515.3	7.05	594.19	154
P02768	Albumin OS=Homo sapiens OX=9606 GN=ALB PE=1 SV=2	1059.76	85	78	748	78	609	69.3	6.28	1531.51	78
P02549	Spectrin alpha chain, erythrocytic 1 OS=Homo sapiens OX=9606 GN=SPTA1 PE=1 SV=5	998.742	56	119	339	119	2419	279.8	5.05	633.67	119
P01024	Complement C3 OS=Homo sapiens OX=9606 GN=C3 PE=1 SV=2	893.076	71	98	379	98	1663	187	6.4	707.58	98
P35579	Myosin-9 OS=Homo sapiens OX=9606 GN=MYH9 PE=1 SV=4	880.378	57	121	335	121	1960	226.4	5.6	610.84	121
Q9Y490	Talin-1 OS=Homo sapiens OX=9606 GN=TLN1 PE=1 SV=3	814.515	58	106	256	106	2541	269.6	6.07	522.59	106
P11277	Spectrin beta chain, erythrocytic OS=Homo sapiens OX=9606 GN=SPTB PE=1 SV=5	811.847	58	113	271	108	2137	246.3	5.27	520.7	113
P21333	Filamin-A OS=Homo sapiens OX=9606 GN=FLNA PE=1 SV=4	805.182	61	107	299	100	2647	280.6	6.06	525.54	107
P69905	Hemoglobin subunit alpha OS=Homo sapiens OX=9606 GN=HBA1 PE=1 SV=2	711.053	100	24	673	23	142	15.2	8.68	1607.52	24
P01023	Alpha-2-macroglobulin OS=Homo sapiens OX=9606 GN=A2M PE=1 SV=3	576.68	53	55	180	55	1474	163.2	6.46	322.37	55
P68871	Hemoglobin subunit beta OS=Homo sapiens OX=9606 GN=HBB PE=1 SV=2	519.335	97	29	854	22	147	16	7.28	1565.21	29
P0C0L5	Complement C4-B OS=Homo sapiens OX=9606 GN=C4B PE=1 SV=2	431.682	43	54	126	4	1744	192.6	7.27	246.19	54
P0C0L4	Complement C4-A OS=Homo sapiens OX=9606 GN=C4A PE=1 SV=2	415.499	42	52	119	2	1744	192.7	7.08	240.35	52
P02787	Serotransferrin OS=Homo sapiens OX=9606 GN=TF PE=1 SV=3	401.538	64	45	136	45	698	77	7.12	259.79	45
P12814	Alpha-actinin-1 OS=Homo sapiens OX=9606 GN=ACTN1 PE=1 SV=2	385.068	63	48	134	32	892	103	5.41	210.94	48
P00450	Ceruloplasmin OS=Homo sapiens OX=9606 GN=CP PE=1 SV=1	327.184	55	43	90	43	1065	122.1	5.72	165.82	43
P16157	Ankyrin-1 OS=Homo sapiens OX=9606 GN=ANK1 PE=1 SV=3	323.887	41	48	109	48	1881	206.1	6.01	176.76	48
P04040	Catalase OS=Homo sapiens OX=9606 GN=CAT PE=1 SV=3	321.512	75	32	101	32	527	59.7	7.39	216.92	32
P18206	Vinculin OS=Homo sapiens OX=9606 GN=VCL PE=1 SV=4	310.652	55	54	108	54	1134	123.7	5.66	149.56	54
P60709	Actin, cytoplasmic 1 OS=Homo sapiens OX=9606 GN=ACTB PE=1 SV=1	302.533	78	24	148	12	375	41.7	5.48	237.24	24
P02751-1	Isoform 1 of Fibronectin OS=Homo sapiens OX=9606 GN=FN1	293.795	32	42	107	42	2386	262.5	5.71	183.94	42
P48740-2	Isoform 2 of Mannan-binding lectin serine protease 1 OS=Homo sapiens OX=9606 GN=MASP1	276.947	51	25	88	10	728	81.8	5.12	160.07	25
P01857	Immunoglobulin heavy constant gamma 1 OS=Homo sapiens OX=9606 GN=IGHG1 PE=1 SV=1	272.241	61	16	141	7	330	36.1	8.19	306.49	16
P02671	Fibrinogen alpha chain OS=Homo sapiens OX=9606 GN=FGA PE=1 SV=2	271.191	37	28	106	28	866	94.9	6.01	203.13	28
Q15485	Ficolin-2 OS=Homo sapiens OX=9606 GN=FCN2 PE=1 SV=2	268.24	75	22	116	22	313	34	6.77	264.44	22
P00915	Carbonic anhydrase 1 OS=Homo sapiens OX=9606 GN=CA1 PE=1 SV=2	262.495	79	19	159	19	261	28.9	7.12	257.31	19
P02647	Apolipoprotein A-I OS=Homo sapiens OX=9606 GN=APOA1 PE=1 SV=1	255.31	73	28	116	28	267	30.8	5.76	233.56	28
P48740	Mannan-binding lectin serine protease 1 OS=Homo sapiens OX=9606 GN=MASP1 PE=1 SV=3	252.266	47	26	92	11	699	79.2	5.49	149.92	26
P02675	Fibrinogen beta chain OS=Homo sapiens OX=9606 GN=FGB PE=1 SV=2	241.623	63	25	86	25	491	55.9	8.27	164.99	25
P01009	Alpha-1-antitrypsin OS=Homo sapiens OX=9606 GN=SERPINA1 PE=1 SV=3	236.943	56	25	95	25	418	46.7	5.59	182.42	25
Q14624	Inter-alpha-trypsin inhibitor heavy chain H4 OS=Homo sapiens OX=9606 GN=ITIH4 PE=1 SV=4	234.392	35	27	69	27	930	103.3	6.98	124.96	27
P02042	Hemoglobin subunit delta OS=Homo sapiens OX=9606 GN=HBD PE=1 SV=2	232.784	93	16	505	9	147	16	8.05	811.24	16
P01031	Complement C5 OS=Homo sapiens OX=9606 GN=C5 PE=1 SV=4	227.989	36	43	84	43	1676	188.2	6.52	124.74	43
P08603	Complement factor H OS=Homo sapiens OX=9606 GN=CFH PE=1 SV=4	217.858	40	35	89	34	1231	139	6.61	99.21	35
P02790	Hemopexin OS=Homo sapiens OX=9606 GN=HPX PE=1 SV=2	197.092	56	18	83	18	462	51.6	7.02	176.26	18
P19823	Inter-alpha-trypsin inhibitor heavy chain H2 OS=Homo sapiens OX=9606 GN=ITIH2 PE=1 SV=2	196.305	34	26	56	26	946	106.4	6.86	107.75	26
P08514	Integrin alpha-IIb OS=Homo sapiens OX=9606 GN=ITGA2B PE=1 SV=3	194.654	41	33	71	33	1039	113.3	5.38	123.14	33
P02730	Band 3 anion transport protein OS=Homo sapiens OX=9606 GN=SLC4A1 PE=1 SV=3	189.09	35	23	68	23	911	101.7	5.19	121.85	23
P01859	Immunoglobulin heavy constant gamma 2 OS=Homo sapiens OX=9606 GN=IGHG2 PE=1 SV=2	185.801	61	13	95	5	326	35.9	7.59	190.57	13
P02679	Fibrinogen gamma chain OS=Homo sapiens OX=9606 GN=FGG PE=1 SV=3	185.014	69	24	62	24	453	51.5	5.62	111.84	24
P30041	Peroxiredoxin-6 OS=Homo sapiens OX=9606 GN=PRDX6 PE=1 SV=3	181.412	73	19	56	19	224	25	6.38	137.35	19
P00738	Haptoglobin OS=Homo sapiens OX=9606 GN=HP PE=1 SV=1	180.892	57	20	67	11	406	45.2	6.58	126.92	20
P30043	Flavin reductase (NADPH) OS=Homo sapiens OX=9606 GN=BLVRB PE=1 SV=3	177.532	73	12	56	12	206	22.1	7.65	141.35	12
P68366	Tubulin alpha-4A chain OS=Homo sapiens OX=9606 GN=TUBA4A PE=1 SV=1	176.349	63	20	53	6	448	49.9	5.06	87.91	20
P06733	Alpha-enolase OS=Homo sapiens OX=9606 GN=ENO1 PE=1 SV=2	172.567	49	18	55	16	434	47.1	7.39	93.64	18
P06727	Apolipoprotein A-IV OS=Homo sapiens OX=9606 GN=APOA4 PE=1 SV=4	169.81	56	21	72	21	396	45.3	5.38	125.47	21
O43707	Alpha-actinin-4 OS=Homo sapiens OX=9606 GN=ACTN4 PE=1 SV=2	163.728	41	31	70	16	911	104.8	5.44	95.96	31
P06396	Gelsolin OS=Homo sapiens OX=9606 GN=GSN PE=1 SV=1	162.998	49	22	65	22	782	85.6	6.28	110.61	22
P48740-3	Isoform 3 of Mannan-binding lectin serine protease 1 OS=Homo sapiens OX=9606 GN=MASP1	162.896	53	15	67	1	380	43.6	4.7	111.88	15
P01861	Immunoglobulin heavy constant gamma 4 OS=Homo sapiens OX=9606 GN=IGHG4 PE=1 SV=1	159.457	69	15	67	8	327	35.9	7.36	162.81	15
Q9H4B7	Tubulin beta-1 chain OS=Homo sapiens OX=9606 GN=TUBB1 PE=1 SV=1	156.086	71	18	39	15	451	50.3	5.17	76.26	18
P32119	Peroxiredoxin-2 OS=Homo sapiens OX=9606 GN=PRDX2 PE=1 SV=5	154.771	73	16	86	15	198	21.9	5.97	168	16
P14618	Pyruvate kinase PKM OS=Homo sapiens OX=9606 GN=PKM PE=1 SV=4	154.669	49	23	45	22	531	57.9	7.84	78.91	23
P07996	Thrombospondin-1 OS=Homo sapiens OX=9606 GN=THBS1 PE=1 SV=2	153.426	29	26	57	26	1170	129.3	4.94	80.03	26
P00918	Carbonic anhydrase 2 OS=Homo sapiens OX=9606 GN=CA2 PE=1 SV=2	152.315	69	16	66	16	260	29.2	7.4	125.15	16
P04406	Glyceraldehyde-3-phosphate dehydrogenase OS=Homo sapiens OX=9606 GN=GAPDH PE=1 SV=3	152.09	71	15	50	15	335	36	8.46	68.61	15
P01008	Antithrombin-III OS=Homo sapiens OX=9606 GN=SERPINC1 PE=1 SV=1	146.848	39	23	52	23	464	52.6	6.71	85.38	23
P02788	Lactotransferrin OS=Homo sapiens OX=9606 GN=LTF PE=1 SV=6	142.942	47	24	47	24	710	78.1	8.12	67.81	24
P01860	Immunoglobulin heavy constant gamma 3 OS=Homo sapiens OX=9606 GN=IGHG3 PE=1 SV=2	142.362	61	15	83	7	377	41.3	7.9	139.99	15
Q13228	Methanethiol oxidase OS=Homo sapiens OX=9606 GN=SELENBP1 PE=1 SV=2	141.35	61	20	43	20	472	52.4	6.37	90.56	20
Q71U36	Tubulin alpha-1A chain OS=Homo sapiens OX=9606 GN=TUBA1A PE=1 SV=1	140.812	60	19	44	1	451	50.1	5.06	67.16	19
P10909	Clusterin OS=Homo sapiens OX=9606 GN=CLU PE=1 SV=1	139.489	32	15	59	15	449	52.5	6.27	80.69	15
P00488	Coagulation factor XIII A chain OS=Homo sapiens OX=9606 GN=F13A1 PE=1 SV=4	138.543	37	21	47	21	732	83.2	6.09	100.82	21
P07437	Tubulin beta chain OS=Homo sapiens OX=9606 GN=TUBB PE=1 SV=2	134.993	61	19	46	4	444	49.6	4.89	90.12	19
O75083	WD repeat-containing protein 1 OS=Homo sapiens OX=9606 GN=WDR1 PE=1 SV=4	132.373	48	20	48	20	606	66.2	6.65	67.84	20
Q86UX7	Fermitin family homolog 3 OS=Homo sapiens OX=9606 GN=FERMT3 PE=1 SV=1	131.624	49	23	47	23	667	75.9	6.98	74.42	23
P19827	Inter-alpha-trypsin inhibitor heavy chain H1 OS=Homo sapiens OX=9606 GN=ITIH1 PE=1 SV=3	131.329	31	17	47	17	911	101.3	6.79	62.79	17
P13645	Keratin, type I cytoskeletal 10 OS=Homo sapiens OX=9606 GN=KRT10 PE=1 SV=6	131.192	38	17	34	16	584	58.8	5.21	84.42	17
P04075	Fructose-bisphosphate aldolase A OS=Homo sapiens OX=9606 GN=ALDOA PE=1 SV=2	131.121	67	19	47	17	364	39.4	8.09	89.5	19
P04264	Keratin, type II cytoskeletal 1 OS=Homo sapiens OX=9606 GN=KRT1 PE=1 SV=6	128.73	42	26	50	22	644	66	8.12	90.64	26
P11142	Heat shock cognate 71 kDa protein OS=Homo sapiens OX=9606 GN=HSPA8 PE=1 SV=1	127.35	48	21	45	18	646	70.9	5.52	61.74	21
P30101	Protein disulfide-isomerase A3 OS=Homo sapiens OX=9606 GN=PDIA3 PE=1 SV=4	127.291	47	22	37	22	505	56.7	6.35	66.26	22
P02649	Apolipoprotein E OS=Homo sapiens OX=9606 GN=APOE PE=1 SV=1	127.078	62	17	55	17	317	36.1	5.73	69.73	17
P05106	Integrin beta-3 OS=Homo sapiens OX=9606 GN=ITGB3 PE=1 SV=2	125.83	35	20	39	20	788	87	5.24	57.31	20
P63104	14-3-3 protein zeta/delta OS=Homo sapiens OX=9606 GN=YWHAZ PE=1 SV=1	125.112	58	14	37	13	245	27.7	4.79	71.27	14
P26038	Moesin OS=Homo sapiens OX=9606 GN=MSN PE=1 SV=3	124.048	42	25	48	18	577	67.8	6.4	59.19	25
P02774	Vitamin D-binding protein OS=Homo sapiens OX=9606 GN=GC PE=1 SV=2	123.341	59	21	55	21	474	52.9	5.45	94	21
P11171	Protein 4.1 OS=Homo sapiens OX=9606 GN=EPB41 PE=1 SV=4	121.192	26	19	50	19	864	97	5.58	86.04	19
Q9BQE3	Tubulin alpha-1C chain OS=Homo sapiens OX=9606 GN=TUBA1C PE=1 SV=1	120.329	55	18	34	1	449	49.9	5.1	58	18
P67936	Tropomyosin alpha-4 chain OS=Homo sapiens OX=9606 GN=TPM4 PE=1 SV=3	118.397	57	21	56	6	248	28.5	4.69	109.38	21
P68133	Actin, alpha skeletal muscle OS=Homo sapiens OX=9606 GN=ACTA1 PE=1 SV=1	114.808	36	15	81	3	377	42	5.39	99.8	15
P0DOX7	Immunoglobulin kappa light chain OS=Homo sapiens OX=9606 PE=1 SV=1	114.091	59	10	47	3	214	23.4	7.17	74	10
P06753-2	Isoform 2 of Tropomyosin alpha-3 chain OS=Homo sapiens OX=9606 GN=TPM3	113.37	52	20	49	14	248	29	4.78	89.28	20
P68371	Tubulin beta-4B chain OS=Homo sapiens OX=9606 GN=TUBB4B PE=1 SV=1	111.348	55	18	42	3	445	49.8	4.89	72.32	18
P01834	Immunoglobulin kappa constant OS=Homo sapiens OX=9606 GN=IGKC PE=1 SV=2	110.989	85	8	51	2	107	11.8	6.52	102.31	8
P55072	Transitional endoplasmic reticulum ATPase OS=Homo sapiens OX=9606 GN=VCP PE=1 SV=4	110.535	35	21	50	21	806	89.3	5.26	73.09	21
P60174	Triosephosphate isomerase OS=Homo sapiens OX=9606 GN=TPI1 PE=1 SV=4	110.31	76	15	41	15	249	26.7	6.9	73.18	15
P02753	Retinol-binding protein 4 OS=Homo sapiens OX=9606 GN=RBP4 PE=1 SV=3	109.629	68	10	41	10	201	23	6.07	91.18	10
P00491	Purine nucleoside phosphorylase OS=Homo sapiens OX=9606 GN=PNP PE=1 SV=2	106.839	72	18	52	18	289	32.1	6.95	71.91	18
P35527	Keratin, type I cytoskeletal 9 OS=Homo sapiens OX=9606 GN=KRT9 PE=1 SV=3	106.757	43	18	39	18	623	62	5.24	64.96	18
O00187	Mannan-binding lectin serine protease 2 OS=Homo sapiens OX=9606 GN=MASP2 PE=1 SV=4	106.234	26	16	48	16	686	75.7	5.63	83.66	16
P08670	Vimentin OS=Homo sapiens OX=9606 GN=VIM PE=1 SV=4	105.998	54	25	48	25	466	53.6	5.12	52.26	25
P02760	Protein AMBP OS=Homo sapiens OX=9606 GN=AMBP PE=1 SV=1	105.322	33	9	25	9	352	39	6.25	60.93	9
P35908	Keratin, type II cytoskeletal 2 epidermal OS=Homo sapiens OX=9606 GN=KRT2 PE=1 SV=2	104.439	49	20	38	15	639	65.4	8	56.84	20
P00747	Plasminogen OS=Homo sapiens OX=9606 GN=PLG PE=1 SV=2	104.227	28	18	46	18	810	90.5	7.24	49.95	18
P00734	Prothrombin OS=Homo sapiens OX=9606 GN=F2 PE=1 SV=2	103.847	31	14	32	14	622	70	5.9	50.31	14
P00441	Superoxide dismutase [Cu-Zn] OS=Homo sapiens OX=9606 GN=SOD1 PE=1 SV=2	100.017	58	6	27	6	154	15.9	6.13	72.42	6
P00352	Retinal dehydrogenase 1 OS=Homo sapiens OX=9606 GN=ALDH1A1 PE=1 SV=2	99.81	45	18	32	18	501	54.8	6.73	57.46	18
Q9NY65-2	Isoform 2 of Tubulin alpha-8 chain OS=Homo sapiens OX=9606 GN=TUBA8	98.983	44	13	33	3	383	42.9	5.08	57.68	13
P00751	Complement factor B OS=Homo sapiens OX=9606 GN=CFB PE=1 SV=2	98.207	30	21	42	21	764	85.5	7.06	58.67	21
Q13201	Multimerin-1 OS=Homo sapiens OX=9606 GN=MMRN1 PE=1 SV=3	96.318	20	17	33	17	1228	138	7.93	52.73	17
P13798	Acylamino-acid-releasing enzyme OS=Homo sapiens OX=9606 GN=APEH PE=1 SV=4	95.674	41	18	38	18	732	81.2	5.48	51.64	18
P50395	Rab GDP dissociation inhibitor beta OS=Homo sapiens OX=9606 GN=GDI2 PE=1 SV=2	94.561	46	16	30	11	445	50.6	6.47	45.07	16
P06702	Protein S100-A9 OS=Homo sapiens OX=9606 GN=S100A9 PE=1 SV=1	93.716	84	8	27	8	114	13.2	6.13	54.92	8
P50990	T-complex protein 1 subunit theta OS=Homo sapiens OX=9606 GN=CCT8 PE=1 SV=4	93.052	41	18	26	18	548	59.6	5.6	43.77	18
P01876	Immunoglobulin heavy constant alpha 1 OS=Homo sapiens OX=9606 GN=IGHA1 PE=1 SV=2	92.745	41	9	43	6	353	37.6	6.51	116.69	9
P23528	Cofilin-1 OS=Homo sapiens OX=9606 GN=CFL1 PE=1 SV=3	89.63	74	13	27	13	166	18.5	8.09	53.52	13
Q00610	Clathrin heavy chain 1 OS=Homo sapiens OX=9606 GN=CLTC PE=1 SV=5	89.457	14	17	35	17	1675	191.5	5.69	47.34	17
P01871	Immunoglobulin heavy constant mu OS=Homo sapiens OX=9606 GN=IGHM PE=1 SV=4	89.149	37	12	37	12	453	49.4	6.77	63.02	12
P69892	Hemoglobin subunit gamma-2 OS=Homo sapiens OX=9606 GN=HBG2 PE=1 SV=2	89.024	94	13	102	1	147	16.1	7.2	176.24	13
P25311	Zinc-alpha-2-glycoprotein OS=Homo sapiens OX=9606 GN=AZGP1 PE=1 SV=2	88.55	50	15	35	15	298	34.2	6.05	49.43	15
P00739	Haptoglobin-related protein OS=Homo sapiens OX=9606 GN=HPR PE=2 SV=2	88.081	49	14	32	5	348	39	7.09	46.73	14
P69891	Hemoglobin subunit gamma-1 OS=Homo sapiens OX=9606 GN=HBG1 PE=1 SV=2	88.044	94	13	102	1	147	16.1	7.2	166.17	13
P04003	C4b-binding protein alpha chain OS=Homo sapiens OX=9606 GN=C4BPA PE=1 SV=2	87.486	31	16	33	16	597	67	7.3	38.97	16
P67936-2	Isoform 2 of Tropomyosin alpha-4 chain OS=Homo sapiens OX=9606 GN=TPM4	87.21	46	17	42	2	284	32.7	4.73	67.57	17
P02763	Alpha-1-acid glycoprotein 1 OS=Homo sapiens OX=9606 GN=ORM1 PE=1 SV=1	87.067	37	8	35	7	201	23.5	5.02	54.45	8
P27105	Stomatin OS=Homo sapiens OX=9606 GN=STOM PE=1 SV=3	86.455	49	9	26	9	288	31.7	7.88	68.58	9
P01042-2	Isoform LMW of Kininogen-1 OS=Homo sapiens OX=9606 GN=KNG1	86.122	42	16	41	1	427	47.9	6.65	58.14	16
P07237	Protein disulfide-isomerase OS=Homo sapiens OX=9606 GN=P4HB PE=1 SV=3	85.688	42	16	33	16	508	57.1	4.87	32.5	16
O75636	Ficolin-3 OS=Homo sapiens OX=9606 GN=FCN3 PE=1 SV=2	85.652	50	11	26	11	299	32.9	6.67	48.19	11
P13796	Plastin-2 OS=Homo sapiens OX=9606 GN=LCP1 PE=1 SV=6	84.665	34	16	33	16	627	70.2	5.43	31.41	16
O95810	Caveolae-associated protein 2 OS=Homo sapiens OX=9606 GN=CAVIN2 PE=1 SV=3	83.828	38	12	29	12	425	47.1	5.21	52.39	12
P60660-2	Isoform Smooth muscle of Myosin light polypeptide 6 OS=Homo sapiens OX=9606 GN=MYL6	82.88	79	10	22	10	151	17	4.55	47.68	10
O00151	PDZ and LIM domain protein 1 OS=Homo sapiens OX=9606 GN=PDLIM1 PE=1 SV=4	82.687	59	10	28	10	329	36	7.02	42.81	10
P45974	Ubiquitin carboxyl-terminal hydrolase 5 OS=Homo sapiens OX=9606 GN=USP5 PE=1 SV=2	82.507	28	16	34	16	858	95.7	5.03	37.42	16
P05164	Myeloperoxidase OS=Homo sapiens OX=9606 GN=MPO PE=1 SV=1	82.069	25	19	39	17	745	83.8	8.97	49.71	19
P05155	Plasma protease C1 inhibitor OS=Homo sapiens OX=9606 GN=SERPING1 PE=1 SV=2	82.05	30	13	33	13	500	55.1	6.55	57.19	13
P01042	Kininogen-1 OS=Homo sapiens OX=9606 GN=KNG1 PE=1 SV=2	81.936	30	17	42	2	644	71.9	6.81	58.64	17
P24844	Myosin regulatory light polypeptide 9 OS=Homo sapiens OX=9606 GN=MYL9 PE=1 SV=4	81.078	63	10	28	4	172	19.8	4.92	62.18	10
P00558	Phosphoglycerate kinase 1 OS=Homo sapiens OX=9606 GN=PGK1 PE=1 SV=3	80.085	44	12	33	12	417	44.6	8.1	50.29	12
P61224	Ras-related protein Rap-1b OS=Homo sapiens OX=9606 GN=RAP1B PE=1 SV=1	79.92	71	10	18	10	184	20.8	5.78	40.98	10
Q05682-4	Isoform 4 of Caldesmon OS=Homo sapiens OX=9606 GN=CALD1	78.889	36	16	26	16	538	62.6	6.37	32.04	16
P09493-8	Isoform 8 of Tropomyosin alpha-1 chain OS=Homo sapiens OX=9606 GN=TPM1	78.336	45	17	38	8	284	32.8	4.75	47.15	17
P13716	Delta-aminolevulinic acid dehydratase OS=Homo sapiens OX=9606 GN=ALAD PE=1 SV=1	75.43	44	12	29	12	330	36.3	6.79	34.69	12
Q01518	Adenylyl cyclase-associated protein 1 OS=Homo sapiens OX=9606 GN=CAP1 PE=1 SV=5	75.106	34	11	26	11	475	51.9	8.06	29.38	11
P07384	Calpain-1 catalytic subunit OS=Homo sapiens OX=9606 GN=CAPN1 PE=1 SV=1	74.673	28	14	22	14	714	81.8	5.67	42.28	14
P11021	Endoplasmic reticulum chaperone BiP OS=Homo sapiens OX=9606 GN=HSPA5 PE=1 SV=2	74.437	27	16	32	16	654	72.3	5.16	34.92	16
P27797	Calreticulin OS=Homo sapiens OX=9606 GN=CALR PE=1 SV=1	73.547	53	10	27	10	417	48.1	4.44	20.04	10
O14950	Myosin regulatory light chain 12B OS=Homo sapiens OX=9606 GN=MYL12B PE=1 SV=2	73.422	62	10	21	4	172	19.8	4.84	41.47	10
P55083	Microfibril-associated glycoprotein 4 OS=Homo sapiens OX=9606 GN=MFAP4 PE=1 SV=2	72.822	36	4	19	4	255	28.6	5.63	53.7	4
P02749	Beta-2-glycoprotein 1 OS=Homo sapiens OX=9606 GN=APOH PE=1 SV=3	72.147	49	10	29	10	345	38.3	7.97	53.24	10
P01011	Alpha-1-antichymotrypsin OS=Homo sapiens OX=9606 GN=SERPINA3 PE=1 SV=2	72.032	35	13	27	13	423	47.6	5.52	49.23	13
P02766	Transthyretin OS=Homo sapiens OX=9606 GN=TTR PE=1 SV=1	71.885	65	8	27	8	147	15.9	5.76	50.7	8
P62258	14-3-3 protein epsilon OS=Homo sapiens OX=9606 GN=YWHAE PE=1 SV=1	71.708	62	11	24	11	255	29.2	4.74	31.07	11
P29401	Transketolase OS=Homo sapiens OX=9606 GN=TKT PE=1 SV=3	71.629	30	13	27	13	623	67.8	7.66	23.07	13
Q9BXR6	Complement factor H-related protein 5 OS=Homo sapiens OX=9606 GN=CFHR5 PE=1 SV=1	71.582	34	11	23	11	569	64.4	7.06	43.39	11
P04196	Histidine-rich glycoprotein OS=Homo sapiens OX=9606 GN=HRG PE=1 SV=1	71.133	33	15	31	15	525	59.5	7.5	51.53	15
P07900	Heat shock protein HSP 90-alpha OS=Homo sapiens OX=9606 GN=HSP90AA1 PE=1 SV=5	70.098	26	17	34	10	732	84.6	5.02	34.82	17
P31150	Rab GDP dissociation inhibitor alpha OS=Homo sapiens OX=9606 GN=GDI1 PE=1 SV=2	69.959	38	12	22	7	447	50.6	5.14	26.99	12
Q9HBI1	Beta-parvin OS=Homo sapiens OX=9606 GN=PARVB PE=1 SV=1	69.914	34	10	28	10	364	41.7	6.73	47.71	10
P14625	Endoplasmin OS=Homo sapiens OX=9606 GN=HSP90B1 PE=1 SV=1	69.774	21	13	19	11	803	92.4	4.84	27.75	13
P27169	Serum paraoxonase/arylesterase 1 OS=Homo sapiens OX=9606 GN=PON1 PE=1 SV=3	69.631	47	11	23	11	355	39.7	5.22	48.25	11
P07737	Profilin-1 OS=Homo sapiens OX=9606 GN=PFN1 PE=1 SV=2	69.597	71	8	22	8	140	15	8.27	34.15	8
P07225	Vitamin K-dependent protein S OS=Homo sapiens OX=9606 GN=PROS1 PE=1 SV=1	68.358	24	13	26	13	676	75.1	5.67	18.43	13
P31146	Coronin-1A OS=Homo sapiens OX=9606 GN=CORO1A PE=1 SV=4	67.796	34	10	16	10	461	51	6.68	27.85	10
P06576	ATP synthase subunit beta, mitochondrial OS=Homo sapiens OX=9606 GN=ATP5F1B PE=1 SV=3	67.68	35	12	22	12	529	56.5	5.4	30.72	12
P43652	Afamin OS=Homo sapiens OX=9606 GN=AFM PE=1 SV=1	67.387	25	11	16	11	599	69	5.9	36.26	11
P30086	Phosphatidylethanolamine-binding protein 1 OS=Homo sapiens OX=9606 GN=PEBP1 PE=1 SV=3	67.01	71	9	16	9	187	21	7.53	25.59	9
P47756-2	Isoform 2 of F-actin-capping protein subunit beta OS=Homo sapiens OX=9606 GN=CAPZB	66.85	46	13	24	13	272	30.6	6	42.57	13
P04083	Annexin A1 OS=Homo sapiens OX=9606 GN=ANXA1 PE=1 SV=2	66.782	38	11	23	11	346	38.7	7.02	29.11	11
P02656	Apolipoprotein C-III OS=Homo sapiens OX=9606 GN=APOC3 PE=1 SV=1	65.801	56	7	32	7	99	10.8	5.41	45.7	7
P09493-5	Isoform 5 of Tropomyosin alpha-1 chain OS=Homo sapiens OX=9606 GN=TPM1	65.288	30	11	31	3	245	28.4	4.77	49.22	11
Q08495	Dematin OS=Homo sapiens OX=9606 GN=DMTN PE=1 SV=3	64.937	37	13	24	13	405	45.5	8.88	31.56	13
P0DMV9	Heat shock 70 kDa protein 1B OS=Homo sapiens OX=9606 GN=HSPA1B PE=1 SV=1	63.652	29	15	30	10	641	70	5.66	36.58	15
P48643	T-complex protein 1 subunit epsilon OS=Homo sapiens OX=9606 GN=CCT5 PE=1 SV=1	63.375	31	13	19	12	541	59.6	5.66	23.47	13
P25787	Proteasome subunit alpha type-2 OS=Homo sapiens OX=9606 GN=PSMA2 PE=1 SV=2	63.156	46	8	18	8	234	25.9	7.43	35	8
P16452	Protein 4.2 OS=Homo sapiens OX=9606 GN=EPB42 PE=1 SV=3	62.634	30	18	29	18	691	77	8.09	21.04	18
P18669	Phosphoglycerate mutase 1 OS=Homo sapiens OX=9606 GN=PGAM1 PE=1 SV=2	61.969	60	10	15	10	254	28.8	7.18	21.98	10
P04217	Alpha-1B-glycoprotein OS=Homo sapiens OX=9606 GN=A1BG PE=1 SV=4	61.959	35	10	28	10	495	54.2	5.86	36.11	10
P07951-3	Isoform 3 of Tropomyosin beta chain OS=Homo sapiens OX=9606 GN=TPM2	60.982	37	11	31	3	248	28.7	4.63	53.54	11
P54578	Ubiquitin carboxyl-terminal hydrolase 14 OS=Homo sapiens OX=9606 GN=USP14 PE=1 SV=3	60.291	33	12	22	12	494	56	5.3	20.56	12
P78371	T-complex protein 1 subunit beta OS=Homo sapiens OX=9606 GN=CCT2 PE=1 SV=4	60.176	29	12	23	12	535	57.5	6.46	34.21	12
P20810	Calpastatin OS=Homo sapiens OX=9606 GN=CAST PE=1 SV=4	60.147	18	11	24	11	708	76.5	5.07	31.03	11
P52209	6-phosphogluconate dehydrogenase, decarboxylating OS=Homo sapiens OX=9606 GN=PGD PE=1 SV=3	59.31	19	8	15	8	483	53.1	7.23	31.05	8
P61981	14-3-3 protein gamma OS=Homo sapiens OX=9606 GN=YWHAG PE=1 SV=2	59.282	55	12	21	11	247	28.3	4.89	24.46	12
Q562R1	Beta-actin-like protein 2 OS=Homo sapiens OX=9606 GN=ACTBL2 PE=1 SV=2	59.246	31	9	46	3	376	42	5.59	67.17	9
P61160	Actin-related protein 2 OS=Homo sapiens OX=9606 GN=ACTR2 PE=1 SV=1	59.208	31	10	20	10	394	44.7	6.74	30.96	10
P04275	von Willebrand factor OS=Homo sapiens OX=9606 GN=VWF PE=1 SV=4	58.485	8	17	26	17	2813	309.1	5.48	18.33	17
Q9UBW5	Bridging integrator 2 OS=Homo sapiens OX=9606 GN=BIN2 PE=1 SV=3	58.374	31	12	27	12	565	61.8	5.15	40.41	12
Q14254	Flotillin-2 OS=Homo sapiens OX=9606 GN=FLOT2 PE=1 SV=2	58.261	34	11	20	11	428	47	5.25	17.32	11
Q06830	Peroxiredoxin-1 OS=Homo sapiens OX=9606 GN=PRDX1 PE=1 SV=1	58.048	62	12	34	9	199	22.1	8.13	47.39	12
Q13418	Integrin-linked protein kinase OS=Homo sapiens OX=9606 GN=ILK PE=1 SV=2	57.808	35	14	22	14	452	51.4	8.07	25.26	14
O00299	Chloride intracellular channel protein 1 OS=Homo sapiens OX=9606 GN=CLIC1 PE=1 SV=4	57.576	65	10	16	10	241	26.9	5.17	12.27	10
Q14247	Src substrate cortactin OS=Homo sapiens OX=9606 GN=CTTN PE=1 SV=2	56.911	27	10	25	10	550	61.5	5.4	24.01	10
P09104	Gamma-enolase OS=Homo sapiens OX=9606 GN=ENO2 PE=1 SV=3	56.801	30	8	19	6	434	47.2	5.03	24.79	8
Q14315	Filamin-C OS=Homo sapiens OX=9606 GN=FLNC PE=1 SV=3	56.752	4	9	28	2	2725	290.8	5.97	46.42	9
Q06033	Inter-alpha-trypsin inhibitor heavy chain H3 OS=Homo sapiens OX=9606 GN=ITIH3 PE=1 SV=2	56.605	17	11	23	11	890	99.8	5.74	24.42	11
P07738	Bisphosphoglycerate mutase OS=Homo sapiens OX=9606 GN=BPGM PE=1 SV=2	56.305	46	11	29	11	259	30	6.54	31.16	11
Q93084-1	Isoform SERCA3B of Sarcoplasmic/endoplasmic reticulum calcium ATPase 3 OS=Homo sapiens OX=9606 GN=ATP2A3	56.069	18	13	21	11	1043	113.9	5.57	25.73	13
P06744	Glucose-6-phosphate isomerase OS=Homo sapiens OX=9606 GN=GPI PE=1 SV=4	55.712	22	9	18	9	558	63.1	8.32	30.02	9
P54725-3	Isoform 3 of UV excision repair protein RAD23 homolog A OS=Homo sapiens OX=9606 GN=RAD23A	55.549	39	6	11	1	362	39.5	4.58	32.18	6
P07195	L-lactate dehydrogenase B chain OS=Homo sapiens OX=9606 GN=LDHB PE=1 SV=2	55.255	32	8	19	7	334	36.6	6.05	26.88	8
P09211	Glutathione S-transferase P OS=Homo sapiens OX=9606 GN=GSTP1 PE=1 SV=2	55.016	53	8	22	8	210	23.3	5.64	42.23	8
P50552	Vasodilator-stimulated phosphoprotein OS=Homo sapiens OX=9606 GN=VASP PE=1 SV=3	53.936	31	9	16	9	380	39.8	8.94	26.24	9
P00568	Adenylate kinase isoenzyme 1 OS=Homo sapiens OX=9606 GN=AK1 PE=1 SV=3	53.466	49	7	16	7	194	21.6	8.63	36.59	7
P62937	Peptidyl-prolyl cis-trans isomerase A OS=Homo sapiens OX=9606 GN=PPIA PE=1 SV=2	53.292	59	8	24	8	165	18	7.81	44.34	8
O60610	Protein diaphanous homolog 1 OS=Homo sapiens OX=9606 GN=DIAPH1 PE=1 SV=2	53.188	12	11	16	11	1272	141.3	5.41	24.71	11
P78417	Glutathione S-transferase omega-1 OS=Homo sapiens OX=9606 GN=GSTO1 PE=1 SV=2	52.919	44	10	24	10	241	27.5	6.6	30.11	10
Q08397	Lysyl oxidase homolog 1 OS=Homo sapiens OX=9606 GN=LOXL1 PE=1 SV=2	52.495	34	11	19	11	574	63.1	7.52	14.09	11
P13671	Complement component C6 OS=Homo sapiens OX=9606 GN=C6 PE=1 SV=3	52.392	15	13	18	13	934	104.7	6.76	23.32	13
Q06323	Proteasome activator complex subunit 1 OS=Homo sapiens OX=9606 GN=PSME1 PE=1 SV=1	52.158	39	9	20	9	249	28.7	6.02	31.23	9
Q5TDH0	Protein DDI1 homolog 2 OS=Homo sapiens OX=9606 GN=DDI2 PE=1 SV=1	51.828	45	12	29	12	399	44.5	5.05	23.9	12
P63241	Eukaryotic translation initiation factor 5A-1 OS=Homo sapiens OX=9606 GN=EIF5A PE=1 SV=2	51.324	62	7	22	7	154	16.8	5.24	36.09	7
Q15555	Microtubule-associated protein RP/EB family member 2 OS=Homo sapiens OX=9606 GN=MAPRE2 PE=1 SV=1	50.987	35	7	17	7	327	37	5.57	18.62	7
P54725	UV excision repair protein RAD23 homolog A OS=Homo sapiens OX=9606 GN=RAD23A PE=1 SV=1	50.854	39	6	12	1	363	39.6	4.58	38.58	6
Q16775	Hydroxyacylglutathione hydrolase, mitochondrial OS=Homo sapiens OX=9606 GN=HAGH PE=1 SV=2	50.789	32	6	14	6	308	33.8	8.12	23.55	6
P13489	Ribonuclease inhibitor OS=Homo sapiens OX=9606 GN=RNH1 PE=1 SV=2	50.6	35	12	20	12	461	49.9	4.82	20.35	12
P19652	Alpha-1-acid glycoprotein 2 OS=Homo sapiens OX=9606 GN=ORM2 PE=1 SV=2	50.278	36	7	24	6	201	23.6	5.11	34.61	7
P21980	Protein-glutamine gamma-glutamyltransferase 2 OS=Homo sapiens OX=9606 GN=TGM2 PE=1 SV=2	49.552	28	12	23	12	687	77.3	5.22	14.44	12
P08567	Pleckstrin OS=Homo sapiens OX=9606 GN=PLEK PE=1 SV=3	49.362	22	4	19	4	350	40.1	8.28	32.81	4
P14780	Matrix metalloproteinase-9 OS=Homo sapiens OX=9606 GN=MMP9 PE=1 SV=3	49.327	20	12	19	12	707	78.4	6.06	17.53	12
Q15942	Zyxin OS=Homo sapiens OX=9606 GN=ZYX PE=1 SV=1	49.093	22	8	17	8	572	61.2	6.67	35.21	8
P08697	Alpha-2-antiplasmin OS=Homo sapiens OX=9606 GN=SERPINF2 PE=1 SV=3	48.701	26	7	14	7	491	54.5	6.29	19.98	7
P00390	Glutathione reductase, mitochondrial OS=Homo sapiens OX=9606 GN=GSR PE=1 SV=2	48.676	39	11	15	11	522	56.2	8.5	16.22	11
P40227	T-complex protein 1 subunit zeta OS=Homo sapiens OX=9606 GN=CCT6A PE=1 SV=3	48.251	25	11	21	11	531	58	6.68	27.77	11
Q01082	Spectrin beta chain, non-erythrocytic 1 OS=Homo sapiens OX=9606 GN=SPTBN1 PE=1 SV=2	47.965	5	11	17	6	2364	274.4	5.57	19.21	11
Q15833	Syntaxin-binding protein 2 OS=Homo sapiens OX=9606 GN=STXBP2 PE=1 SV=2	47.705	22	8	13	8	593	66.4	6.55	18.67	8
P07451	Carbonic anhydrase 3 OS=Homo sapiens OX=9606 GN=CA3 PE=1 SV=3	47.338	52	8	20	8	260	29.5	7.34	17.82	8
P61204	ADP-ribosylation factor 3 OS=Homo sapiens OX=9606 GN=ARF3 PE=1 SV=2	47.297	43	8	11	4	181	20.6	7.43	21.06	8
P54920	Alpha-soluble NSF attachment protein OS=Homo sapiens OX=9606 GN=NAPA PE=1 SV=3	47.208	41	10	15	10	295	33.2	5.36	18.01	10
P04004	Vitronectin OS=Homo sapiens OX=9606 GN=VTN PE=1 SV=1	46.844	21	9	17	9	478	54.3	5.8	27.74	9
P04632	Calpain small subunit 1 OS=Homo sapiens OX=9606 GN=CAPNS1 PE=1 SV=1	46.554	43	6	14	6	268	28.3	5.2	21.91	6
P31939	Bifunctional purine biosynthesis protein ATIC OS=Homo sapiens OX=9606 GN=ATIC PE=1 SV=3	46.367	20	9	20	9	592	64.6	6.71	19.84	9
P05154	Plasma serine protease inhibitor OS=Homo sapiens OX=9606 GN=SERPINA5 PE=1 SV=3	45.863	31	9	20	9	406	45.6	9.26	35.05	9
P37840	Alpha-synuclein OS=Homo sapiens OX=9606 GN=SNCA PE=1 SV=1	45.621	43	5	12	5	140	14.5	4.7	22.88	5
P53004	Biliverdin reductase A OS=Homo sapiens OX=9606 GN=BLVRA PE=1 SV=2	45.293	26	8	14	8	296	33.4	6.44	20.22	8
P53396	ATP-citrate synthase OS=Homo sapiens OX=9606 GN=ACLY PE=1 SV=3	45.121	13	11	18	11	1101	120.8	7.33	18.08	11
P02765	Alpha-2-HS-glycoprotein OS=Homo sapiens OX=9606 GN=AHSG PE=1 SV=2	45.018	19	4	13	4	367	39.3	5.72	26.67	4
P07357	Complement component C8 alpha chain OS=Homo sapiens OX=9606 GN=C8A PE=1 SV=2	44.818	19	8	14	8	584	65.1	6.47	22.43	8
P02748	Complement component C9 OS=Homo sapiens OX=9606 GN=C9 PE=1 SV=2	44.802	18	7	13	7	559	63.1	5.59	21.05	7
Q9C0C9	(E3-independent) E2 ubiquitin-conjugating enzyme OS=Homo sapiens OX=9606 GN=UBE2O PE=1 SV=3	44.779	12	9	18	9	1292	141.2	5.12	17.91	9
Q08043	Alpha-actinin-3 OS=Homo sapiens OX=9606 GN=ACTN3 PE=1 SV=2	44.389	8	6	16	1	901	103.2	5.52	40.9	6
P08185	Corticosteroid-binding globulin OS=Homo sapiens OX=9606 GN=SERPINA6 PE=1 SV=1	44.291	20	6	14	6	405	45.1	6.04	19.2	6
P05109	Protein S100-A8 OS=Homo sapiens OX=9606 GN=S100A8 PE=1 SV=1	44.268	75	9	16	9	93	10.8	7.03	29.72	9
Q16643	Drebrin OS=Homo sapiens OX=9606 GN=DBN1 PE=1 SV=4	44.221	14	6	10	6	649	71.4	4.45	16.55	6
P52566	Rho GDP-dissociation inhibitor 2 OS=Homo sapiens OX=9606 GN=ARHGDIB PE=1 SV=3	44.203	44	5	11	5	201	23	5.21	12.93	5
P36955	Pigment epithelium-derived factor OS=Homo sapiens OX=9606 GN=SERPINF1 PE=1 SV=4	43.855	25	9	17	9	418	46.3	6.38	22.54	9
P09871	Complement C1s subcomponent OS=Homo sapiens OX=9606 GN=C1S PE=1 SV=1	43.589	16	8	23	7	688	76.6	4.96	35.59	8
P16615	Sarcoplasmic/endoplasmic reticulum calcium ATPase 2 OS=Homo sapiens OX=9606 GN=ATP2A2 PE=1 SV=1	43.48	14	10	15	8	1042	114.7	5.34	6.51	10
O00429	Dynamin-1-like protein OS=Homo sapiens OX=9606 GN=DNM1L PE=1 SV=2	43.376	21	10	15	10	736	81.8	6.81	8.12	10
P60900	Proteasome subunit alpha type-6 OS=Homo sapiens OX=9606 GN=PSMA6 PE=1 SV=1	42.9	36	7	18	7	246	27.4	6.76	28.38	7
P16152	Carbonyl reductase [NADPH] 1 OS=Homo sapiens OX=9606 GN=CBR1 PE=1 SV=3	42.828	46	10	16	9	277	30.4	8.32	16.39	10
O75955	Flotillin-1 OS=Homo sapiens OX=9606 GN=FLOT1 PE=1 SV=3	42.781	29	9	14	9	427	47.3	7.49	21.76	9
P10643	Complement component C7 OS=Homo sapiens OX=9606 GN=C7 PE=1 SV=2	42.69	20	13	16	13	843	93.5	6.48	12.13	13
P80188	Neutrophil gelatinase-associated lipocalin OS=Homo sapiens OX=9606 GN=LCN2 PE=1 SV=2	42.465	63	12	21	12	198	22.6	8.91	15.94	12
Q13576	Ras GTPase-activating-like protein IQGAP2 OS=Homo sapiens OX=9606 GN=IQGAP2 PE=1 SV=4	42.11	11	11	15	11	1575	180.5	5.64	6.25	11
P04179	Superoxide dismutase [Mn], mitochondrial OS=Homo sapiens OX=9606 GN=SOD2 PE=1 SV=3	42.107	46	7	14	7	222	24.7	8.25	24.22	7
P31948	Stress-induced-phosphoprotein 1 OS=Homo sapiens OX=9606 GN=STIP1 PE=1 SV=1	42.021	25	13	18	13	543	62.6	6.8	12.36	13
P05156	Complement factor I OS=Homo sapiens OX=9606 GN=CFI PE=1 SV=2	42.012	16	6	11	6	583	65.7	7.5	21.49	6
P61978	Heterogeneous nuclear ribonucleoprotein K OS=Homo sapiens OX=9606 GN=HNRNPK PE=1 SV=1	41.987	24	8	16	8	463	50.9	5.54	30.54	8
P30613	Pyruvate kinase PKLR OS=Homo sapiens OX=9606 GN=PKLR PE=1 SV=2	41.746	25	10	21	9	574	61.8	7.74	19.76	10
P62491	Ras-related protein Rab-11A OS=Homo sapiens OX=9606 GN=RAB11A PE=1 SV=3	41.734	41	8	25	8	216	24.4	6.57	43.05	8
P07358	Complement component C8 beta chain OS=Homo sapiens OX=9606 GN=C8B PE=1 SV=3	41.379	17	6	13	6	591	67	8.13	20.31	6
Q9ULV4	Coronin-1C OS=Homo sapiens OX=9606 GN=CORO1C PE=1 SV=1	41.296	22	6	8	6	474	53.2	7.08	14.37	6
P49368	T-complex protein 1 subunit gamma OS=Homo sapiens OX=9606 GN=CCT3 PE=1 SV=4	41.245	25	10	17	10	545	60.5	6.49	17.6	10
Q9H0U4	Ras-related protein Rab-1B OS=Homo sapiens OX=9606 GN=RAB1B PE=1 SV=1	41.081	38	6	10	3	201	22.2	5.73	23.27	6
P50991	T-complex protein 1 subunit delta OS=Homo sapiens OX=9606 GN=CCT4 PE=1 SV=4	40.917	23	9	13	8	539	57.9	7.83	8.99	9
P08238	Heat shock protein HSP 90-beta OS=Homo sapiens OX=9606 GN=HSP90AB1 PE=1 SV=4	40.721	16	11	22	2	724	83.2	5.03	18.06	11
P62820	Ras-related protein Rab-1A OS=Homo sapiens OX=9606 GN=RAB1A PE=1 SV=3	40.681	41	6	12	3	205	22.7	6.21	19.6	6
P35612	Beta-adducin OS=Homo sapiens OX=9606 GN=ADD2 PE=1 SV=3	40.621	18	9	13	8	726	80.8	5.92	10.99	9
Q9UNZ2	NSFL1 cofactor p47 OS=Homo sapiens OX=9606 GN=NSFL1C PE=1 SV=2	40.354	36	10	19	10	370	40.5	5.1	8.49	10
P0DOX2	Immunoglobulin alpha-2 heavy chain OS=Homo sapiens OX=9606 PE=1 SV=2	40.104	25	6	18	3	455	48.9	6.67	28.07	6
O14818	Proteasome subunit alpha type-7 OS=Homo sapiens OX=9606 GN=PSMA7 PE=1 SV=1	39.71	37	8	11	8	248	27.9	8.46	15.1	8
P01034	Cystatin-C OS=Homo sapiens OX=9606 GN=CST3 PE=1 SV=1	39.416	62	7	13	7	146	15.8	8.75	20.3	7
P11413	Glucose-6-phosphate 1-dehydrogenase OS=Homo sapiens OX=9606 GN=G6PD PE=1 SV=4	39.224	30	12	22	12	515	59.2	6.84	6.5	12
P35611	Alpha-adducin OS=Homo sapiens OX=9606 GN=ADD1 PE=1 SV=2	39.099	14	7	12	6	737	80.9	5.83	15.03	7
P37802	Transgelin-2 OS=Homo sapiens OX=9606 GN=TAGLN2 PE=1 SV=3	39.052	55	8	15	8	199	22.4	8.25	21.06	8
P30740	Leukocyte elastase inhibitor OS=Homo sapiens OX=9606 GN=SERPINB1 PE=1 SV=1	39.051	26	8	17	7	379	42.7	6.28	21.52	8
Q9UJU6	Drebrin-like protein OS=Homo sapiens OX=9606 GN=DBNL PE=1 SV=1	39.03	18	5	14	5	430	48.2	5.05	16.87	5
O75339	Cartilage intermediate layer protein 1 OS=Homo sapiens OX=9606 GN=CILP PE=1 SV=4	38.969	5	4	10	4	1184	132.5	8.41	12.82	4
P0DJI8	Serum amyloid A-1 protein OS=Homo sapiens OX=9606 GN=SAA1 PE=1 SV=1	38.963	48	5	12	5	122	13.5	6.79	32.75	5
Q9NZN3	EH domain-containing protein 3 OS=Homo sapiens OX=9606 GN=EHD3 PE=1 SV=2	38.918	23	9	17	5	535	60.8	6.57	10.27	9
P05546	Heparin cofactor 2 OS=Homo sapiens OX=9606 GN=SERPIND1 PE=1 SV=3	38.645	28	11	17	11	499	57	6.9	17.47	11
P01019	Angiotensinogen OS=Homo sapiens OX=9606 GN=AGT PE=1 SV=1	38.297	13	5	10	5	485	53.1	6.32	27.83	5
Q0ZGT2	Nexilin OS=Homo sapiens OX=9606 GN=NEXN PE=1 SV=1	38.108	19	8	13	8	675	80.6	5.33	9.28	8
P27824	Calnexin OS=Homo sapiens OX=9606 GN=CANX PE=1 SV=2	38.075	20	10	16	10	592	67.5	4.6	17.56	10
P17987	T-complex protein 1 subunit alpha OS=Homo sapiens OX=9606 GN=TCP1 PE=1 SV=1	37.963	19	8	12	8	556	60.3	6.11	19.33	8
Q16851	UTP--glucose-1-phosphate uridylyltransferase OS=Homo sapiens OX=9606 GN=UGP2 PE=1 SV=5	37.793	17	6	13	6	508	56.9	8.15	14.47	6
P12931	Proto-oncogene tyrosine-protein kinase Src OS=Homo sapiens OX=9606 GN=SRC PE=1 SV=3	37.487	21	9	13	7	536	59.8	7.42	12.92	9
P0DOY2	Immunoglobulin lambda constant 2 OS=Homo sapiens OX=9606 GN=IGLC2 PE=1 SV=1	37.445	42	3	35	2	106	11.3	7.24	72.82	3
P00492	Hypoxanthine-guanine phosphoribosyltransferase OS=Homo sapiens OX=9606 GN=HPRT1 PE=1 SV=2	37.274	53	8	15	8	218	24.6	6.68	11.82	8
Q15084	Protein disulfide-isomerase A6 OS=Homo sapiens OX=9606 GN=PDIA6 PE=1 SV=1	37.072	20	6	14	6	440	48.1	5.08	22.93	6
P12429	Annexin A3 OS=Homo sapiens OX=9606 GN=ANXA3 PE=1 SV=3	36.893	26	8	13	8	323	36.4	5.92	12.11	8
P00746	Complement factor D OS=Homo sapiens OX=9606 GN=CFD PE=1 SV=5	36.767	39	7	15	7	253	27	7.71	8.76	7
P68036	Ubiquitin-conjugating enzyme E2 L3 OS=Homo sapiens OX=9606 GN=UBE2L3 PE=1 SV=1	36.337	59	5	9	5	154	17.9	8.51	15.39	5
P0DP25	Calmodulin-3 OS=Homo sapiens OX=9606 GN=CALM3 PE=1 SV=1	36.205	38	4	8	4	149	16.8	4.22	13.46	4
P29622	Kallistatin OS=Homo sapiens OX=9606 GN=SERPINA4 PE=1 SV=3	36.193	26	8	11	8	427	48.5	7.75	13.81	8
P48637	Glutathione synthetase OS=Homo sapiens OX=9606 GN=GSS PE=1 SV=1	35.5	23	8	14	8	474	52.4	5.92	14.97	8
P58546	Myotrophin OS=Homo sapiens OX=9606 GN=MTPN PE=1 SV=2	35.357	41	3	7	3	118	12.9	5.52	20.66	3
Q9NQC3-2	Isoform B of Reticulon-4 OS=Homo sapiens OX=9606 GN=RTN4	35.079	28	4	6	4	373	40.3	4.78	11.62	4
P51884	Lumican OS=Homo sapiens OX=9606 GN=LUM PE=1 SV=2	34.913	25	7	12	7	338	38.4	6.61	13.95	7
P62826	GTP-binding nuclear protein Ran OS=Homo sapiens OX=9606 GN=RAN PE=1 SV=3	34.878	40	8	17	8	216	24.4	7.49	23.04	8
Q04917	14-3-3 protein eta OS=Homo sapiens OX=9606 GN=YWHAH PE=1 SV=4	34.736	28	7	14	6	246	28.2	4.84	14.39	7
P61158	Actin-related protein 3 OS=Homo sapiens OX=9606 GN=ACTR3 PE=1 SV=3	34.711	29	9	19	9	418	47.3	5.88	23.31	9
Q86VP6	Cullin-associated NEDD8-dissociated protein 1 OS=Homo sapiens OX=9606 GN=CAND1 PE=1 SV=2	34.639	10	10	15	10	1230	136.3	5.78	12.97	10
P31946	14-3-3 protein beta/alpha OS=Homo sapiens OX=9606 GN=YWHAB PE=1 SV=3	34.582	27	5	11	3	246	28.1	4.83	17.12	5
P01889	HLA class I histocompatibility antigen, B alpha chain OS=Homo sapiens OX=9606 GN=HLA-B PE=1 SV=3	34.422	23	6	11	2	362	40.4	5.85	16.98	6
P04439	HLA class I histocompatibility antigen, A alpha chain OS=Homo sapiens OX=9606 GN=HLA-A PE=1 SV=2	34.4	22	6	12	5	365	40.8	6	15.07	6
P04792	Heat shock protein beta-1 OS=Homo sapiens OX=9606 GN=HSPB1 PE=1 SV=2	34.044	36	5	7	5	205	22.8	6.4	19.11	5
Q99497	Parkinson disease protein 7 OS=Homo sapiens OX=9606 GN=PARK7 PE=1 SV=2	33.754	57	8	15	8	189	19.9	6.79	19.78	8
P16284	Platelet endothelial cell adhesion molecule OS=Homo sapiens OX=9606 GN=PECAM1 PE=1 SV=2	33.601	14	9	11	9	738	82.5	6.99	9.67	9
Q9H4M9	EH domain-containing protein 1 OS=Homo sapiens OX=9606 GN=EHD1 PE=1 SV=2	33.515	18	7	12	3	534	60.6	6.83	16.45	7
P37837	Transaldolase OS=Homo sapiens OX=9606 GN=TALDO1 PE=1 SV=2	33.381	17	5	11	5	337	37.5	6.81	16.41	5
P20073	Annexin A7 OS=Homo sapiens OX=9606 GN=ANXA7 PE=1 SV=3	32.977	21	8	17	8	488	52.7	5.68	15.29	8
P35241	Radixin OS=Homo sapiens OX=9606 GN=RDX PE=1 SV=1	32.96	13	8	15	1	583	68.5	6.37	8.35	8
Q96G03	Phosphoglucomutase-2 OS=Homo sapiens OX=9606 GN=PGM2 PE=1 SV=4	32.42	17	7	12	7	612	68.2	6.73	7.69	7
P55209	Nucleosome assembly protein 1-like 1 OS=Homo sapiens OX=9606 GN=NAP1L1 PE=1 SV=1	32.222	25	6	12	5	391	45.3	4.46	12.84	6
P22314	Ubiquitin-like modifier-activating enzyme 1 OS=Homo sapiens OX=9606 GN=UBA1 PE=1 SV=3	32.128	7	6	12	6	1058	117.8	5.76	12.61	6
P30566	Adenylosuccinate lyase OS=Homo sapiens OX=9606 GN=ADSL PE=1 SV=2	32.03	15	5	8	5	484	54.9	7.11	20.8	5
P02743	Serum amyloid P-component OS=Homo sapiens OX=9606 GN=APCS PE=1 SV=2	31.345	30	7	15	7	223	25.4	6.54	16.43	7
P07741	Adenine phosphoribosyltransferase OS=Homo sapiens OX=9606 GN=APRT PE=1 SV=2	30.948	53	7	12	7	180	19.6	6.02	12.52	7
P02724	Glycophorin-A OS=Homo sapiens OX=9606 GN=GYPA PE=1 SV=2	30.792	21	2	8	2	150	16.3	5.47	24.06	2
Q15257	Serine/threonine-protein phosphatase 2A activator OS=Homo sapiens OX=9606 GN=PTPA PE=1 SV=3	30.378	27	8	13	8	358	40.6	5.94	8.45	8
P02538	Keratin, type II cytoskeletal 6A OS=Homo sapiens OX=9606 GN=KRT6A PE=1 SV=3	29.876	11	7	14	2	564	60	8	17.63	7
Q9GZP4	PITH domain-containing protein 1 OS=Homo sapiens OX=9606 GN=PITHD1 PE=1 SV=1	29.855	44	7	9	7	211	24.2	5.74	10.75	7
P02775	Platelet basic protein OS=Homo sapiens OX=9606 GN=PPBP PE=1 SV=3	29.499	30	4	16	4	128	13.9	8.79	24	4
Q13200	26S proteasome non-ATPase regulatory subunit 2 OS=Homo sapiens OX=9606 GN=PSMD2 PE=1 SV=3	29.484	10	7	12	7	908	100.1	5.2	8.85	7
P25786	Proteasome subunit alpha type-1 OS=Homo sapiens OX=9606 GN=PSMA1 PE=1 SV=1	29.426	33	6	11	6	263	29.5	6.61	14.47	6
Q8WUM4	Programmed cell death 6-interacting protein OS=Homo sapiens OX=9606 GN=PDCD6IP PE=1 SV=1	29.264	9	5	6	5	868	96	6.52	8.61	5
P23229	Integrin alpha-6 OS=Homo sapiens OX=9606 GN=ITGA6 PE=1 SV=5	29.205	9	8	15	8	1130	126.5	6.61	4.2	8
Q9NYL9	Tropomodulin-3 OS=Homo sapiens OX=9606 GN=TMOD3 PE=1 SV=1	29.102	23	5	7	5	352	39.6	5.19	8.75	5
P19367	Hexokinase-1 OS=Homo sapiens OX=9606 GN=HK1 PE=1 SV=3	29.074	8	7	10	7	917	102.4	6.8	14.05	7
P62805	Histone H4 OS=Homo sapiens OX=9606 GN=H4C1 PE=1 SV=2	29.032	43	6	14	6	103	11.4	11.36	24.67	6
Q5QNW6	Histone H2B type 2-F OS=Homo sapiens OX=9606 GN=H2BC18 PE=1 SV=3	28.932	29	4	8	2	126	13.9	10.32	20.49	4
Q15691	Microtubule-associated protein RP/EB family member 1 OS=Homo sapiens OX=9606 GN=MAPRE1 PE=1 SV=3	28.932	33	6	13	6	268	30	5.14	13.91	6
Q15102	Platelet-activating factor acetylhydrolase IB subunit alpha1 OS=Homo sapiens OX=9606 GN=PAFAH1B3 PE=1 SV=1	28.636	47	5	9	5	231	25.7	6.84	12.15	5
P22392-2	Isoform 3 of Nucleoside diphosphate kinase B OS=Homo sapiens OX=9606 GN=NME2	28.554	59	8	17	8	267	30.1	8.92	19.18	8
P02652	Apolipoprotein A-II OS=Homo sapiens OX=9606 GN=APOA2 PE=1 SV=1	28.464	39	3	10	3	100	11.2	6.62	19.71	3
P11678	Eosinophil peroxidase OS=Homo sapiens OX=9606 GN=EPX PE=1 SV=2	28.255	16	10	15	8	715	81	10.29	9.49	10
P10809	60 kDa heat shock protein, mitochondrial OS=Homo sapiens OX=9606 GN=HSPD1 PE=1 SV=2	28.206	18	7	12	7	573	61	5.87	11.6	7
Q96FW1	Ubiquitin thioesterase OTUB1 OS=Homo sapiens OX=9606 GN=OTUB1 PE=1 SV=2	28.152	15	3	8	3	271	31.3	4.94	6.19	3
P60842	Eukaryotic initiation factor 4A-I OS=Homo sapiens OX=9606 GN=EIF4A1 PE=1 SV=1	27.817	26	10	13	5	406	46.1	5.48	9.08	10
P68104	Elongation factor 1-alpha 1 OS=Homo sapiens OX=9606 GN=EEF1A1 PE=1 SV=1	27.731	15	5	11	5	462	50.1	9.01	19.98	5
Q15404	Ras suppressor protein 1 OS=Homo sapiens OX=9606 GN=RSU1 PE=1 SV=3	27.687	38	6	10	6	277	31.5	8.65	9.77	6
P48506	Glutamate--cysteine ligase catalytic subunit OS=Homo sapiens OX=9606 GN=GCLC PE=1 SV=2	27.672	25	10	17	10	637	72.7	6.09	11.95	10
P17066	Heat shock 70 kDa protein 6 OS=Homo sapiens OX=9606 GN=HSPA6 PE=1 SV=2	27.605	11	7	14	1	643	71	6.14	21.8	7
P09972	Fructose-bisphosphate aldolase C OS=Homo sapiens OX=9606 GN=ALDOC PE=1 SV=2	27.569	16	4	9	2	364	39.4	6.87	17.01	4
P28074	Proteasome subunit beta type-5 OS=Homo sapiens OX=9606 GN=PSMB5 PE=1 SV=3	27.511	25	6	13	6	263	28.5	6.92	13.77	6
P51149	Ras-related protein Rab-7a OS=Homo sapiens OX=9606 GN=RAB7A PE=1 SV=1	27.42	36	6	10	6	207	23.5	6.7	7.65	6
P49247	Ribose-5-phosphate isomerase OS=Homo sapiens OX=9606 GN=RPIA PE=1 SV=3	27.358	27	8	16	8	311	33.2	8.54	9.99	8
P61586	Transforming protein RhoA OS=Homo sapiens OX=9606 GN=RHOA PE=1 SV=1	27.115	28	5	9	5	193	21.8	6.1	8.08	5
P29144	Tripeptidyl-peptidase 2 OS=Homo sapiens OX=9606 GN=TPP2 PE=1 SV=4	27.052	10	8	12	8	1249	138.3	6.32	0	8
P17858	ATP-dependent 6-phosphofructokinase, liver type OS=Homo sapiens OX=9606 GN=PFKL PE=1 SV=6	27	8	4	7	3	780	85	7.5	9.73	4
Q16181	Septin-7 OS=Homo sapiens OX=9606 GN=SEPTIN7 PE=1 SV=2	26.622	24	7	10	7	437	50.6	8.63	5.68	7
P10321	HLA class I histocompatibility antigen, C alpha chain OS=Homo sapiens OX=9606 GN=HLA-C PE=1 SV=3	26.551	22	6	10	3	366	40.6	6.04	13.76	6
O00233	26S proteasome non-ATPase regulatory subunit 9 OS=Homo sapiens OX=9606 GN=PSMD9 PE=1 SV=3	26.496	32	6	12	6	223	24.7	6.95	13.46	6
B9A064	Immunoglobulin lambda-like polypeptide 5 OS=Homo sapiens OX=9606 GN=IGLL5 PE=2 SV=2	26.483	20	3	20	2	214	23	8.84	26.58	3
P63208	S-phase kinase-associated protein 1 OS=Homo sapiens OX=9606 GN=SKP1 PE=1 SV=2	26.482	44	6	11	6	163	18.6	4.54	12.8	6
P22234	Multifunctional protein ADE2 OS=Homo sapiens OX=9606 GN=PAICS PE=1 SV=3	26.45	14	6	9	6	425	47	7.23	10.92	6
P07359	Platelet glycoprotein Ib alpha chain OS=Homo sapiens OX=9606 GN=GP1BA PE=1 SV=2	26.228	12	7	13	7	652	71.5	6.29	7.62	7
Q13867	Bleomycin hydrolase OS=Homo sapiens OX=9606 GN=BLMH PE=1 SV=1	26.202	10	3	9	3	455	52.5	6.27	17.77	3
Q9UQ80	Proliferation-associated protein 2G4 OS=Homo sapiens OX=9606 GN=PA2G4 PE=1 SV=3	26.177	21	6	10	6	394	43.8	6.55	7	6
P15311	Ezrin OS=Homo sapiens OX=9606 GN=EZR PE=1 SV=4	26.15	12	8	14	2	586	69.4	6.27	5.51	8
P52907	F-actin-capping protein subunit alpha-1 OS=Homo sapiens OX=9606 GN=CAPZA1 PE=1 SV=3	26.149	22	4	10	2	286	32.9	5.69	10.11	4
P61225	Ras-related protein Rap-2b OS=Homo sapiens OX=9606 GN=RAP2B PE=1 SV=1	26.138	49	6	11	6	183	20.5	4.81	8.59	6
P06681	Complement C2 OS=Homo sapiens OX=9606 GN=C2 PE=1 SV=2	26.059	9	6	9	6	752	83.2	7.42	11.59	6
O15511	Actin-related protein 2/3 complex subunit 5 OS=Homo sapiens OX=9606 GN=ARPC5 PE=1 SV=3	26.035	52	4	10	4	151	16.3	5.67	17.34	4
P17980	26S proteasome regulatory subunit 6A OS=Homo sapiens OX=9606 GN=PSMC3 PE=1 SV=3	25.905	23	6	9	6	439	49.2	5.24	10.5	6
P11215	Integrin alpha-M OS=Homo sapiens OX=9606 GN=ITGAM PE=1 SV=2	25.848	8	8	10	8	1152	127.1	7.23	9.79	8
Q9BSL1	Ubiquitin-associated domain-containing protein 1 OS=Homo sapiens OX=9606 GN=UBAC1 PE=1 SV=1	25.664	16	5	7	5	405	45.3	4.92	7.4	5
P04899	Guanine nucleotide-binding protein G(i) subunit alpha-2 OS=Homo sapiens OX=9606 GN=GNAI2 PE=1 SV=3	25.59	21	6	15	6	355	40.4	5.54	12.45	6
P05090	Apolipoprotein D OS=Homo sapiens OX=9606 GN=APOD PE=1 SV=1	25.54	23	5	9	5	189	21.3	5.15	12.62	5
P11166	Solute carrier family 2, facilitated glucose transporter member 1 OS=Homo sapiens OX=9606 GN=SLC2A1 PE=1 SV=2	25.523	7	4	12	4	492	54	8.72	31.68	4
O00194	Ras-related protein Rab-27B OS=Homo sapiens OX=9606 GN=RAB27B PE=1 SV=4	25.267	31	7	10	7	218	24.6	5.52	12.01	7
P51665	26S proteasome non-ATPase regulatory subunit 7 OS=Homo sapiens OX=9606 GN=PSMD7 PE=1 SV=2	24.841	8	2	6	2	324	37	6.77	10.75	2
Q9Y3I1	F-box only protein 7 OS=Homo sapiens OX=9606 GN=FBXO7 PE=1 SV=1	24.824	9	5	11	5	522	58.5	6.55	17	5
P00338	L-lactate dehydrogenase A chain OS=Homo sapiens OX=9606 GN=LDHA PE=1 SV=2	24.809	31	7	10	6	332	36.7	8.27	16.21	7
P10599	Thioredoxin OS=Homo sapiens OX=9606 GN=TXN PE=1 SV=3	24.724	57	5	8	5	105	11.7	4.92	11.82	5
P61026	Ras-related protein Rab-10 OS=Homo sapiens OX=9606 GN=RAB10 PE=1 SV=1	24.559	39	7	9	5	200	22.5	8.38	9.08	7
P60891	Ribose-phosphate pyrophosphokinase 1 OS=Homo sapiens OX=9606 GN=PRPS1 PE=1 SV=2	24.554	19	4	8	4	318	34.8	6.98	13.27	4
P43686	26S proteasome regulatory subunit 6B OS=Homo sapiens OX=9606 GN=PSMC4 PE=1 SV=2	24.395	18	4	9	4	418	47.3	5.21	8.67	4
Q969T9	WW domain-binding protein 2 OS=Homo sapiens OX=9606 GN=WBP2 PE=1 SV=1	24.369	23	5	7	5	261	28.1	5.91	8.89	5
P09105	Hemoglobin subunit theta-1 OS=Homo sapiens OX=9606 GN=HBQ1 PE=1 SV=2	24.35	46	5	12	5	142	15.5	7.62	6.63	5
O15144	Actin-related protein 2/3 complex subunit 2 OS=Homo sapiens OX=9606 GN=ARPC2 PE=1 SV=1	24.304	32	6	9	6	300	34.3	7.36	10.59	6
Q16778	Histone H2B type 2-E OS=Homo sapiens OX=9606 GN=H2BC21 PE=1 SV=3	24.29	28	3	6	1	126	13.9	10.32	14.95	3
Q5VVQ6	Ubiquitin thioesterase OTU1 OS=Homo sapiens OX=9606 GN=YOD1 PE=1 SV=1	24.048	15	4	6	4	348	38.3	6.11	11.44	4
O75558	Syntaxin-11 OS=Homo sapiens OX=9606 GN=STX11 PE=1 SV=1	23.775	18	4	7	4	287	33.2	6.55	8.06	4
Q14019	Coactosin-like protein OS=Homo sapiens OX=9606 GN=COTL1 PE=1 SV=3	23.734	26	3	7	3	142	15.9	5.67	13.83	3
P02655	Apolipoprotein C-II OS=Homo sapiens OX=9606 GN=APOC2 PE=1 SV=1	23.581	51	5	9	5	101	11.3	4.72	18.1	5
P21266	Glutathione S-transferase Mu 3 OS=Homo sapiens OX=9606 GN=GSTM3 PE=1 SV=3	23.472	27	6	10	5	225	26.5	5.54	11.1	6
P27918	Properdin OS=Homo sapiens OX=9606 GN=CFP PE=1 SV=2	23.272	10	3	10	3	469	51.2	7.9	16.5	3
Q9UJC5	SH3 domain-binding glutamic acid-rich-like protein 2 OS=Homo sapiens OX=9606 GN=SH3BGRL2 PE=1 SV=2	23.247	45	4	4	4	107	12.3	6.71	6.26	4
P16671	Platelet glycoprotein 4 OS=Homo sapiens OX=9606 GN=CD36 PE=1 SV=2	23.238	11	4	8	4	472	53	7.96	12.2	4
P48059	LIM and senescent cell antigen-like-containing domain protein 1 OS=Homo sapiens OX=9606 GN=LIMS1 PE=1 SV=4	23.2	23	7	13	7	325	37.2	8.05	12.17	7
Q9UBU3	Appetite-regulating hormone OS=Homo sapiens OX=9606 GN=GHRL PE=1 SV=1	23.181	38	3	8	3	117	12.9	5.5	12.39	3
Q14847	LIM and SH3 domain protein 1 OS=Homo sapiens OX=9606 GN=LASP1 PE=1 SV=2	23.147	40	6	10	6	261	29.7	7.05	8.67	6
P24666	Low molecular weight phosphotyrosine protein phosphatase OS=Homo sapiens OX=9606 GN=ACP1 PE=1 SV=3	23.063	37	5	9	5	158	18	6.74	6.74	5
P08397	Porphobilinogen deaminase OS=Homo sapiens OX=9606 GN=HMBS PE=1 SV=2	23.032	18	6	9	6	361	39.3	7.18	2.8	6
P10768	S-formylglutathione hydrolase OS=Homo sapiens OX=9606 GN=ESD PE=1 SV=2	22.936	35	5	8	5	282	31.4	7.02	10.5	5
P08493	Matrix Gla protein OS=Homo sapiens OX=9606 GN=MGP PE=1 SV=2	22.91	39	4	9	4	103	12.3	9.67	14.23	4
P03952	Plasma kallikrein OS=Homo sapiens OX=9606 GN=KLKB1 PE=1 SV=1	22.894	10	6	8	6	638	71.3	8.22	8.32	6
P22061	Protein-L-isoaspartate(D-aspartate) O-methyltransferase OS=Homo sapiens OX=9606 GN=PCMT1 PE=1 SV=4	22.69	30	4	11	4	227	24.6	7.21	13.78	4
Q9Y4E8	Ubiquitin carboxyl-terminal hydrolase 15 OS=Homo sapiens OX=9606 GN=USP15 PE=1 SV=3	22.609	9	6	7	6	981	112.3	5.22	8.59	6
Q9UNS2	COP9 signalosome complex subunit 3 OS=Homo sapiens OX=9606 GN=COPS3 PE=1 SV=3	22.493	16	5	8	5	423	47.8	6.65	9.66	5
O60256	Phosphoribosyl pyrophosphate synthase-associated protein 2 OS=Homo sapiens OX=9606 GN=PRPSAP2 PE=1 SV=1	22.454	22	5	8	5	369	40.9	7.44	4.2	5
P48735	Isocitrate dehydrogenase [NADP], mitochondrial OS=Homo sapiens OX=9606 GN=IDH2 PE=1 SV=2	22.437	20	7	10	7	452	50.9	8.69	6.33	7
Q13630	GDP-L-fucose synthase OS=Homo sapiens OX=9606 GN=GFUS PE=1 SV=1	22.43	23	5	9	5	321	35.9	6.6	7.09	5
P26447	Protein S100-A4 OS=Homo sapiens OX=9606 GN=S100A4 PE=1 SV=1	22.364	37	5	10	5	101	11.7	6.11	15.95	5
Q14141	Septin-6 OS=Homo sapiens OX=9606 GN=SEPTIN6 PE=1 SV=4	22.362	21	6	12	2	434	49.7	6.67	4.42	6
P01619	Immunoglobulin kappa variable 3-20 OS=Homo sapiens OX=9606 GN=IGKV3-20 PE=1 SV=2	22.356	41	3	4	2	116	12.5	4.96	12.01	3
P05556	Integrin beta-1 OS=Homo sapiens OX=9606 GN=ITGB1 PE=1 SV=2	22.245	10	4	8	4	798	88.4	5.39	7.68	4
P25705	ATP synthase subunit alpha, mitochondrial OS=Homo sapiens OX=9606 GN=ATP5F1A PE=1 SV=1	22.213	17	6	16	6	553	59.7	9.13	4.06	6
P80511	Protein S100-A12 OS=Homo sapiens OX=9606 GN=S100A12 PE=1 SV=2	22.107	29	2	9	2	92	10.6	6.25	13.68	2
P84085	ADP-ribosylation factor 5 OS=Homo sapiens OX=9606 GN=ARF5 PE=1 SV=2	22.025	27	5	7	1	180	20.5	6.79	5.9	5
Q9NVA2	Septin-11 OS=Homo sapiens OX=9606 GN=SEPTIN11 PE=1 SV=3	21.926	20	6	10	2	429	49.4	6.81	0	6
P62195	26S proteasome regulatory subunit 8 OS=Homo sapiens OX=9606 GN=PSMC5 PE=1 SV=1	21.798	13	4	7	4	406	45.6	7.55	7.38	4
Q99832	T-complex protein 1 subunit eta OS=Homo sapiens OX=9606 GN=CCT7 PE=1 SV=2	21.793	17	7	11	7	543	59.3	7.65	3.31	7
P00736	Complement C1r subcomponent OS=Homo sapiens OX=9606 GN=C1R PE=1 SV=2	21.785	10	6	11	5	705	80.1	6.21	15	6
P30044	Peroxiredoxin-5, mitochondrial OS=Homo sapiens OX=9606 GN=PRDX5 PE=1 SV=4	21.685	32	5	9	5	214	22.1	8.7	11.5	5
Q14240	Eukaryotic initiation factor 4A-II OS=Homo sapiens OX=9606 GN=EIF4A2 PE=1 SV=2	21.675	15	6	9	1	407	46.4	5.48	11.69	6
Q16819	Meprin A subunit alpha OS=Homo sapiens OX=9606 GN=MEP1A PE=1 SV=2	21.593	7	3	11	3	746	84.4	5.72	18.39	3
P48426	Phosphatidylinositol 5-phosphate 4-kinase type-2 alpha OS=Homo sapiens OX=9606 GN=PIP4K2A PE=1 SV=2	21.58	15	4	9	4	406	46.2	6.99	6.97	4
Q96PD5	N-acetylmuramoyl-L-alanine amidase OS=Homo sapiens OX=9606 GN=PGLYRP2 PE=1 SV=1	21.515	12	3	9	3	576	62.2	7.55	16.36	3
O14791	Apolipoprotein L1 OS=Homo sapiens OX=9606 GN=APOL1 PE=1 SV=5	21.402	28	6	13	6	398	43.9	5.81	5.57	6
P18085	ADP-ribosylation factor 4 OS=Homo sapiens OX=9606 GN=ARF4 PE=1 SV=3	21.342	23	4	5	1	180	20.5	7.14	5.9	4
P18065	Insulin-like growth factor-binding protein 2 OS=Homo sapiens OX=9606 GN=IGFBP2 PE=1 SV=2	21.304	18	4	9	4	325	34.8	7.5	7.42	4
P16109	P-selectin OS=Homo sapiens OX=9606 GN=SELP PE=1 SV=3	21.214	7	5	6	5	830	90.8	6.6	3.92	5
Q00013	55 kDa erythrocyte membrane protein OS=Homo sapiens OX=9606 GN=MPP1 PE=1 SV=2	21.19	10	3	5	3	466	52.3	7.37	7.51	3
P07858	Cathepsin B OS=Homo sapiens OX=9606 GN=CTSB PE=1 SV=3	21.149	24	5	6	5	339	37.8	6.3	5.01	5
P28070	Proteasome subunit beta type-4 OS=Homo sapiens OX=9606 GN=PSMB4 PE=1 SV=4	21.07	17	3	5	3	264	29.2	5.97	12.54	3
Q9H1Z8	Augurin OS=Homo sapiens OX=9606 GN=ECRG4 PE=1 SV=1	21.025	28	3	6	3	148	17.2	8.54	14.96	3
Q6IBS0	Twinfilin-2 OS=Homo sapiens OX=9606 GN=TWF2 PE=1 SV=2	20.99	32	7	13	7	349	39.5	6.84	2.79	7
P05543	Thyroxine-binding globulin OS=Homo sapiens OX=9606 GN=SERPINA7 PE=1 SV=2	20.956	20	6	7	6	415	46.3	6.3	5.61	6
O14618	Copper chaperone for superoxide dismutase OS=Homo sapiens OX=9606 GN=CCS PE=1 SV=1	20.721	24	4	8	4	274	29	5.58	10.47	4
Q13162	Peroxiredoxin-4 OS=Homo sapiens OX=9606 GN=PRDX4 PE=1 SV=1	20.676	23	5	13	3	271	30.5	6.29	16.24	5
P02746	Complement C1q subcomponent subunit B OS=Homo sapiens OX=9606 GN=C1QB PE=1 SV=3	20.675	17	3	9	3	253	26.7	8.63	10.74	3
P22792	Carboxypeptidase N subunit 2 OS=Homo sapiens OX=9606 GN=CPN2 PE=1 SV=3	20.622	16	5	7	5	545	60.5	5.99	4.26	5
P47755	F-actin-capping protein subunit alpha-2 OS=Homo sapiens OX=9606 GN=CAPZA2 PE=1 SV=3	20.481	21	4	11	2	286	32.9	5.85	6.27	4
Q04760	Lactoylglutathione lyase OS=Homo sapiens OX=9606 GN=GLO1 PE=1 SV=4	20.413	34	4	6	4	184	20.8	5.31	9.51	4
P30153	Serine/threonine-protein phosphatase 2A 65 kDa regulatory subunit A alpha isoform OS=Homo sapiens OX=9606 GN=PPP2R1A PE=1 SV=4	20.301	11	5	9	5	589	65.3	5.11	8.5	5
Q9H299	SH3 domain-binding glutamic acid-rich-like protein 3 OS=Homo sapiens OX=9606 GN=SH3BGRL3 PE=1 SV=1	20.219	32	3	8	3	93	10.4	4.93	12.21	3
Q9NTK5	Obg-like ATPase 1 OS=Homo sapiens OX=9606 GN=OLA1 PE=1 SV=2	20.202	17	5	8	5	396	44.7	7.81	5.75	5
P38606	V-type proton ATPase catalytic subunit A OS=Homo sapiens OX=9606 GN=ATP6V1A PE=1 SV=2	20.18	14	5	6	5	617	68.3	5.52	4.01	5
P27348	14-3-3 protein theta OS=Homo sapiens OX=9606 GN=YWHAQ PE=1 SV=1	20.115	15	3	9	1	245	27.7	4.78	12.3	3
O43396	Thioredoxin-like protein 1 OS=Homo sapiens OX=9606 GN=TXNL1 PE=1 SV=3	20.099	21	5	11	5	289	32.2	4.96	6.31	5
P17174	Aspartate aminotransferase, cytoplasmic OS=Homo sapiens OX=9606 GN=GOT1 PE=1 SV=3	19.621	14	4	6	4	413	46.2	7.01	9.68	4
P25788	Proteasome subunit alpha type-3 OS=Homo sapiens OX=9606 GN=PSMA3 PE=1 SV=2	19.134	18	4	9	4	255	28.4	5.33	14.85	4
P62987	Ubiquitin-60S ribosomal protein L40 OS=Homo sapiens OX=9606 GN=UBA52 PE=1 SV=2	19.064	27	3	7	3	128	14.7	9.83	12.73	3
P28066	Proteasome subunit alpha type-5 OS=Homo sapiens OX=9606 GN=PSMA5 PE=1 SV=3	18.87	25	4	8	4	241	26.4	4.79	7.21	4
P06312	Immunoglobulin kappa variable 4-1 OS=Homo sapiens OX=9606 GN=IGKV4-1 PE=1 SV=1	18.733	30	3	7	3	121	13.4	5.25	4.45	3
P17612	cAMP-dependent protein kinase catalytic subunit alpha OS=Homo sapiens OX=9606 GN=PRKACA PE=1 SV=2	18.703	14	4	7	4	351	40.6	8.79	5.45	4
P21291	Cysteine and glycine-rich protein 1 OS=Homo sapiens OX=9606 GN=CSRP1 PE=1 SV=3	18.692	33	4	12	4	193	20.6	8.57	7.09	4
Q08380	Galectin-3-binding protein OS=Homo sapiens OX=9606 GN=LGALS3BP PE=1 SV=1	18.522	13	5	6	5	585	65.3	5.27	2.22	5
P15374	Ubiquitin carboxyl-terminal hydrolase isozyme L3 OS=Homo sapiens OX=9606 GN=UCHL3 PE=1 SV=1	18.377	20	4	6	4	230	26.2	4.92	3.81	4
Q8IZP2	Putative protein FAM10A4 OS=Homo sapiens OX=9606 GN=ST13P4 PE=5 SV=1	18.284	22	4	7	4	240	27.4	5.08	10.13	4
P05089	Arginase-1 OS=Homo sapiens OX=9606 GN=ARG1 PE=1 SV=2	18.267	28	5	8	5	322	34.7	7.21	1.8	5
P14314	Glucosidase 2 subunit beta OS=Homo sapiens OX=9606 GN=PRKCSH PE=1 SV=2	18.189	10	4	6	4	528	59.4	4.41	5.88	4
P28482	Mitogen-activated protein kinase 1 OS=Homo sapiens OX=9606 GN=MAPK1 PE=1 SV=3	18.179	20	7	9	7	360	41.4	6.98	3.33	7
P40925	Malate dehydrogenase, cytoplasmic OS=Homo sapiens OX=9606 GN=MDH1 PE=1 SV=4	18.172	29	6	13	6	334	36.4	7.36	13.33	6
P18054	Polyunsaturated fatty acid lipoxygenase ALOX12 OS=Homo sapiens OX=9606 GN=ALOX12 PE=1 SV=4	18.152	9	4	7	4	663	75.6	6.21	6.16	4
Q9UL46	Proteasome activator complex subunit 2 OS=Homo sapiens OX=9606 GN=PSME2 PE=1 SV=4	18.07	25	4	7	4	239	27.4	5.73	5.25	4
P23526	Adenosylhomocysteinase OS=Homo sapiens OX=9606 GN=AHCY PE=1 SV=4	18.065	11	5	8	5	432	47.7	6.34	8.16	5
P02100	Hemoglobin subunit epsilon OS=Homo sapiens OX=9606 GN=HBE1 PE=1 SV=2	17.894	18	3	71	1	147	16.2	8.63	113.43	3
Q14697	Neutral alpha-glucosidase AB OS=Homo sapiens OX=9606 GN=GANAB PE=1 SV=3	17.798	5	5	7	5	944	106.8	6.14	9.13	5
P61769	Beta-2-microglobulin OS=Homo sapiens OX=9606 GN=B2M PE=1 SV=1	17.742	32	3	4	3	119	13.7	6.52	9.4	3
P49913	Cathelicidin antimicrobial peptide OS=Homo sapiens OX=9606 GN=CAMP PE=1 SV=1	17.665	21	4	7	4	170	19.3	9.41	12.04	4
P52565	Rho GDP-dissociation inhibitor 1 OS=Homo sapiens OX=9606 GN=ARHGDIA PE=1 SV=3	17.564	43	5	7	5	204	23.2	5.11	0	5
P46109	Crk-like protein OS=Homo sapiens OX=9606 GN=CRKL PE=1 SV=1	17.4	27	5	7	5	303	33.8	6.74	1.75	5
P50995	Annexin A11 OS=Homo sapiens OX=9606 GN=ANXA11 PE=1 SV=1	17.152	10	4	6	4	505	54.4	7.65	6.37	4
Q9NRX4	14 kDa phosphohistidine phosphatase OS=Homo sapiens OX=9606 GN=PHPT1 PE=1 SV=1	17.111	26	2	7	2	125	13.8	6.07	4.82	2
O75223	Gamma-glutamylcyclotransferase OS=Homo sapiens OX=9606 GN=GGCT PE=1 SV=1	17.014	31	3	4	3	188	21	5.14	5.39	3
P11169	Solute carrier family 2, facilitated glucose transporter member 3 OS=Homo sapiens OX=9606 GN=SLC2A3 PE=1 SV=1	16.966	8	4	5	4	496	53.9	7.2	9.87	4
P08311	Cathepsin G OS=Homo sapiens OX=9606 GN=CTSG PE=1 SV=2	16.853	13	3	7	3	255	28.8	11.19	10.03	3
Q16881	Thioredoxin reductase 1, cytoplasmic OS=Homo sapiens OX=9606 GN=TXNRD1 PE=1 SV=3	16.823	13	5	7	5	649	70.9	7.39	2.06	5
P20618	Proteasome subunit beta type-1 OS=Homo sapiens OX=9606 GN=PSMB1 PE=1 SV=2	16.771	26	5	10	5	241	26.5	8.13	9.25	5
P62714	Serine/threonine-protein phosphatase 2A catalytic subunit beta isoform OS=Homo sapiens OX=9606 GN=PPP2CB PE=1 SV=1	16.76	22	4	5	4	309	35.6	5.43	4.96	4
Q07507	Dermatopontin OS=Homo sapiens OX=9606 GN=DPT PE=1 SV=2	16.745	28	4	7	4	201	24	4.82	7.24	4
P41218	Myeloid cell nuclear differentiation antigen OS=Homo sapiens OX=9606 GN=MNDA PE=1 SV=1	16.471	13	4	5	4	407	45.8	9.76	4.22	4
P13747	HLA class I histocompatibility antigen, alpha chain E OS=Homo sapiens OX=9606 GN=HLA-E PE=1 SV=4	16.459	10	3	5	1	358	40	5.83	10.98	3
P28289	Tropomodulin-1 OS=Homo sapiens OX=9606 GN=TMOD1 PE=1 SV=1	16.312	19	4	6	4	359	40.5	5.1	5.36	4
P00387	NADH-cytochrome b5 reductase 3 OS=Homo sapiens OX=9606 GN=CYB5R3 PE=1 SV=3	16.271	17	3	3	3	301	34.2	7.59	3.43	3
P06737	Glycogen phosphorylase, liver form OS=Homo sapiens OX=9606 GN=PYGL PE=1 SV=4	16.004	6	5	8	4	847	97.1	7.17	2.47	5
O43488	Aflatoxin B1 aldehyde reductase member 2 OS=Homo sapiens OX=9606 GN=AKR7A2 PE=1 SV=3	15.94	19	5	8	5	359	39.6	7.17	9.76	5
P23219	Prostaglandin G/H synthase 1 OS=Homo sapiens OX=9606 GN=PTGS1 PE=1 SV=2	15.864	10	3	7	3	599	68.6	7.23	2.06	3
P04433	Immunoglobulin kappa variable 3-11 OS=Homo sapiens OX=9606 GN=IGKV3-11 PE=1 SV=1	15.841	52	3	5	3	115	12.6	4.96	9.36	3
P25789	Proteasome subunit alpha type-4 OS=Homo sapiens OX=9606 GN=PSMA4 PE=1 SV=1	15.83	13	2	3	2	261	29.5	7.72	7.3	2
O15143	Actin-related protein 2/3 complex subunit 1B OS=Homo sapiens OX=9606 GN=ARPC1B PE=1 SV=3	15.815	25	7	11	7	372	40.9	8.35	3.97	7
P18428	Lipopolysaccharide-binding protein OS=Homo sapiens OX=9606 GN=LBP PE=1 SV=3	15.668	12	4	6	4	481	53.4	6.7	5.83	4
O75368	SH3 domain-binding glutamic acid-rich-like protein OS=Homo sapiens OX=9606 GN=SH3BGRL PE=1 SV=1	15.666	46	4	10	4	114	12.8	5.25	7.8	4
O76003	Glutaredoxin-3 OS=Homo sapiens OX=9606 GN=GLRX3 PE=1 SV=2	15.649	18	4	7	4	335	37.4	5.39	4.82	4
P05198	Eukaryotic translation initiation factor 2 subunit 1 OS=Homo sapiens OX=9606 GN=EIF2S1 PE=1 SV=3	15.637	14	2	3	2	315	36.1	5.08	7.12	2
P07360	Complement component C8 gamma chain OS=Homo sapiens OX=9606 GN=C8G PE=1 SV=3	15.607	27	3	6	3	202	22.3	8.31	4.35	3
A0A075B6S5	Immunoglobulin kappa variable 1-27 OS=Homo sapiens OX=9606 GN=IGKV1-27 PE=3 SV=1	15.603	29	2	7	2	117	12.7	8.29	4.88	2
Q13561	Dynactin subunit 2 OS=Homo sapiens OX=9606 GN=DCTN2 PE=1 SV=4	15.409	15	4	5	4	401	44.2	5.21	2.42	4
P28161	Glutathione S-transferase Mu 2 OS=Homo sapiens OX=9606 GN=GSTM2 PE=1 SV=2	15.4	20	5	7	1	218	25.7	6.37	7.74	5
Q99733	Nucleosome assembly protein 1-like 4 OS=Homo sapiens OX=9606 GN=NAP1L4 PE=1 SV=1	15.374	14	4	6	3	375	42.8	4.69	1.65	4
P09960	Leukotriene A-4 hydrolase OS=Homo sapiens OX=9606 GN=LTA4H PE=1 SV=2	15.3	10	4	4	4	611	69.2	6.18	1.74	4
Q05315	Galectin-10 OS=Homo sapiens OX=9606 GN=CLC PE=1 SV=3	15.143	46	3	7	3	142	16.4	7.37	12.69	3
P30048	Thioredoxin-dependent peroxide reductase, mitochondrial OS=Homo sapiens OX=9606 GN=PRDX3 PE=1 SV=3	15.14	22	3	4	3	256	27.7	7.78	9.99	3
P22692	Insulin-like growth factor-binding protein 4 OS=Homo sapiens OX=9606 GN=IGFBP4 PE=1 SV=2	15.056	14	3	6	3	258	27.9	7.15	7.84	3
Q9NRW1	Ras-related protein Rab-6B OS=Homo sapiens OX=9606 GN=RAB6B PE=1 SV=1	14.96	28	5	8	2	208	23.4	5.53	3.33	5
P34932	Heat shock 70 kDa protein 4 OS=Homo sapiens OX=9606 GN=HSPA4 PE=1 SV=4	14.941	8	5	7	5	840	94.3	5.19	3.37	5
Q13057	Bifunctional coenzyme A synthase OS=Homo sapiens OX=9606 GN=COASY PE=1 SV=4	14.89	9	3	6	3	564	62.3	6.99	4.45	3
Q70J99	Protein unc-13 homolog D OS=Homo sapiens OX=9606 GN=UNC13D PE=1 SV=1	14.849	4	4	6	4	1090	123.2	6.65	6.43	4
P09488	Glutathione S-transferase Mu 1 OS=Homo sapiens OX=9606 GN=GSTM1 PE=1 SV=3	14.82	18	4	5	1	218	25.7	6.7	4.13	4
P0DP04	Immunoglobulin heavy variable 3-43D OS=Homo sapiens OX=9606 GN=IGHV3-43D PE=3 SV=1	14.755	35	3	5	2	118	13	5.41	8.89	3
Q15365	Poly(rC)-binding protein 1 OS=Homo sapiens OX=9606 GN=PCBP1 PE=1 SV=2	14.753	17	3	5	3	356	37.5	7.09	9.06	3
P38646	Stress-70 protein, mitochondrial OS=Homo sapiens OX=9606 GN=HSPA9 PE=1 SV=2	14.636	9	4	6	4	679	73.6	6.16	3.98	4
P55056	Apolipoprotein C-IV OS=Homo sapiens OX=9606 GN=APOC4 PE=1 SV=1	14.601	27	3	8	3	127	14.5	8.92	17	3
O00231	26S proteasome non-ATPase regulatory subunit 11 OS=Homo sapiens OX=9606 GN=PSMD11 PE=1 SV=3	14.586	14	6	7	6	422	47.4	6.48	0	6
O43294	Transforming growth factor beta-1-induced transcript 1 protein OS=Homo sapiens OX=9606 GN=TGFB1I1 PE=1 SV=2	14.582	7	3	6	3	461	49.8	7.03	8.35	3
Q14974	Importin subunit beta-1 OS=Homo sapiens OX=9606 GN=KPNB1 PE=1 SV=2	14.577	6	4	6	4	876	97.1	4.78	0	4
P62333	26S proteasome regulatory subunit 10B OS=Homo sapiens OX=9606 GN=PSMC6 PE=1 SV=1	14.462	11	3	4	3	389	44.1	7.49	5.77	3
P02776	Platelet factor 4 OS=Homo sapiens OX=9606 GN=PF4 PE=1 SV=2	14.452	29	4	7	4	101	10.8	8.62	14.99	4
Q7L576	Cytoplasmic FMR1-interacting protein 1 OS=Homo sapiens OX=9606 GN=CYFIP1 PE=1 SV=1	14.409	4	4	8	4	1253	145.1	6.9	6.02	4
P02750	Leucine-rich alpha-2-glycoprotein OS=Homo sapiens OX=9606 GN=LRG1 PE=1 SV=2	14.347	14	4	7	4	347	38.2	6.95	6.22	4
Q9BT78	COP9 signalosome complex subunit 4 OS=Homo sapiens OX=9606 GN=COPS4 PE=1 SV=1	14.34	11	3	6	3	406	46.2	5.83	0	3
P24557	Thromboxane-A synthase OS=Homo sapiens OX=9606 GN=TBXAS1 PE=1 SV=3	14.331	9	4	6	4	533	60.5	7.62	2.34	4
P61106	Ras-related protein Rab-14 OS=Homo sapiens OX=9606 GN=RAB14 PE=1 SV=4	14.24	22	4	6	4	215	23.9	6.21	3.79	4
Q15631	Translin OS=Homo sapiens OX=9606 GN=TSN PE=1 SV=1	14.201	24	3	6	3	228	26.2	6.44	8.25	3
Q12913	Receptor-type tyrosine-protein phosphatase eta OS=Homo sapiens OX=9606 GN=PTPRJ PE=1 SV=3	14.17	4	3	4	3	1337	145.9	5.58	1.74	3
O43866	CD5 antigen-like OS=Homo sapiens OX=9606 GN=CD5L PE=1 SV=1	14.166	24	6	8	6	347	38.1	5.47	1.77	6
P40197	Platelet glycoprotein V OS=Homo sapiens OX=9606 GN=GP5 PE=1 SV=1	14.109	8	3	5	3	560	60.9	9.63	5.53	3
Q9Y608	Leucine-rich repeat flightless-interacting protein 2 OS=Homo sapiens OX=9606 GN=LRRFIP2 PE=1 SV=1	14.016	7	4	6	4	721	82.1	6.95	0	4
P49721	Proteasome subunit beta type-2 OS=Homo sapiens OX=9606 GN=PSMB2 PE=1 SV=1	13.92	36	4	6	4	201	22.8	7.02	5.45	4
P25325	3-mercaptopyruvate sulfurtransferase OS=Homo sapiens OX=9606 GN=MPST PE=1 SV=3	13.822	18	4	4	4	297	33.2	6.6	0	4
Q13790	Apolipoprotein F OS=Homo sapiens OX=9606 GN=APOF PE=1 SV=2	13.763	11	2	2	2	326	35.4	5.64	4.25	2
O43242	26S proteasome non-ATPase regulatory subunit 3 OS=Homo sapiens OX=9606 GN=PSMD3 PE=1 SV=2	13.72	7	3	5	3	534	60.9	8.44	9.08	3
Q05209	Tyrosine-protein phosphatase non-receptor type 12 OS=Homo sapiens OX=9606 GN=PTPN12 PE=1 SV=3	13.629	4	2	3	2	780	88.1	5.62	2.27	2
P09622	Dihydrolipoyl dehydrogenase, mitochondrial OS=Homo sapiens OX=9606 GN=DLD PE=1 SV=2	13.485	8	3	4	3	509	54.1	7.85	4.21	3
P15169	Carboxypeptidase N catalytic chain OS=Homo sapiens OX=9606 GN=CPN1 PE=1 SV=1	13.471	11	2	3	2	458	52.3	7.34	0	2
P08758	Annexin A5 OS=Homo sapiens OX=9606 GN=ANXA5 PE=1 SV=2	13.462	8	3	3	3	320	35.9	5.05	1.81	3
P08519	Apolipoprotein(a) OS=Homo sapiens OX=9606 GN=LPA PE=1 SV=1	13.404	25	3	5	3	4548	501	5.88	3.74	3
P33241	Lymphocyte-specific protein 1 OS=Homo sapiens OX=9606 GN=LSP1 PE=1 SV=1	13.328	22	3	3	3	339	37.2	4.74	2.14	3
P51148	Ras-related protein Rab-5C OS=Homo sapiens OX=9606 GN=RAB5C PE=1 SV=2	13.151	24	4	6	4	216	23.5	8.41	0	4
A0A087WW87	Immunoglobulin kappa variable 2-40 OS=Homo sapiens OX=9606 GN=IGKV2-40 PE=3 SV=2	13.149	22	2	3	2	121	13.3	4.61	6.37	2
A0A0C4DH25	Immunoglobulin kappa variable 3D-20 OS=Homo sapiens OX=9606 GN=IGKV3D-20 PE=3 SV=1	13.146	22	2	5	1	116	12.5	4.59	12.76	2
P50570	Dynamin-2 OS=Homo sapiens OX=9606 GN=DNM2 PE=1 SV=2	13.097	5	3	5	3	870	98	7.44	4.34	3
A0A0C4DH72	Immunoglobulin kappa variable 1-6 OS=Homo sapiens OX=9606 GN=IGKV1-6 PE=3 SV=1	13.094	24	2	9	1	117	12.7	8.29	6.2	2
Q99460	26S proteasome non-ATPase regulatory subunit 1 OS=Homo sapiens OX=9606 GN=PSMD1 PE=1 SV=2	12.926	6	4	6	4	953	105.8	5.39	5.55	4
P62879	Guanine nucleotide-binding protein G(I)/G(S)/G(T) subunit beta-2 OS=Homo sapiens OX=9606 GN=GNB2 PE=1 SV=3	12.9	17	5	8	2	340	37.3	6	5.47	5
P23284	Peptidyl-prolyl cis-trans isomerase B OS=Homo sapiens OX=9606 GN=PPIB PE=1 SV=2	12.798	18	4	6	4	216	23.7	9.41	5.79	4
P35858	Insulin-like growth factor-binding protein complex acid labile subunit OS=Homo sapiens OX=9606 GN=IGFALS PE=1 SV=1	12.752	10	5	8	5	605	66	6.79	5.32	5
P61163	Alpha-centractin OS=Homo sapiens OX=9606 GN=ACTR1A PE=1 SV=1	12.75	18	3	3	3	376	42.6	6.64	0	3
Q9Y2V2	Calcium-regulated heat-stable protein 1 OS=Homo sapiens OX=9606 GN=CARHSP1 PE=1 SV=2	12.736	30	2	3	2	147	15.9	8.21	4.29	2
P49755	Transmembrane emp24 domain-containing protein 10 OS=Homo sapiens OX=9606 GN=TMED10 PE=1 SV=2	12.62	20	3	5	3	219	25	7.44	5.38	3
Q01813	ATP-dependent 6-phosphofructokinase, platelet type OS=Homo sapiens OX=9606 GN=PFKP PE=1 SV=2	12.532	4	2	2	1	784	85.5	7.55	1.99	2
P62191	26S proteasome regulatory subunit 4 OS=Homo sapiens OX=9606 GN=PSMC1 PE=1 SV=1	12.47	12	3	3	3	440	49.2	6.21	1.98	3
P51659	Peroxisomal multifunctional enzyme type 2 OS=Homo sapiens OX=9606 GN=HSD17B4 PE=1 SV=3	12.464	7	4	7	4	736	79.6	8.84	0	4
O95445	Apolipoprotein M OS=Homo sapiens OX=9606 GN=APOM PE=1 SV=2	12.429	19	2	3	2	188	21.2	6.01	5.54	2
Q6XQN6	Nicotinate phosphoribosyltransferase OS=Homo sapiens OX=9606 GN=NAPRT PE=1 SV=2	12.375	8	4	4	4	538	57.5	5.68	3.97	4
P16083	Ribosyldihydronicotinamide dehydrogenase [quinone] OS=Homo sapiens OX=9606 GN=NQO2 PE=1 SV=5	12.298	24	4	5	4	231	25.9	6.29	2.52	4
Q8TAC1	Rieske domain-containing protein OS=Homo sapiens OX=9606 GN=RFESD PE=1 SV=1	12.254	24	2	4	2	157	17.8	6.86	4.45	2
O15145	Actin-related protein 2/3 complex subunit 3 OS=Homo sapiens OX=9606 GN=ARPC3 PE=1 SV=3	12.249	13	2	4	2	178	20.5	8.59	10.4	2
P11216	Glycogen phosphorylase, brain form OS=Homo sapiens OX=9606 GN=PYGB PE=1 SV=5	12.194	7	4	6	3	843	96.6	6.86	1.95	4
P55058	Phospholipid transfer protein OS=Homo sapiens OX=9606 GN=PLTP PE=1 SV=1	12.188	9	3	6	3	493	54.7	7.01	7.39	3
A0A0C4DH38	Immunoglobulin heavy variable 5-51 OS=Homo sapiens OX=9606 GN=IGHV5-51 PE=3 SV=1	12.183	28	3	4	2	117	12.7	8.27	6.06	3
P40926	Malate dehydrogenase, mitochondrial OS=Homo sapiens OX=9606 GN=MDH2 PE=1 SV=3	12.131	17	4	7	4	338	35.5	8.68	2	4
P04844	Dolichyl-diphosphooligosaccharide--protein glycosyltransferase subunit 2 OS=Homo sapiens OX=9606 GN=RPN2 PE=1 SV=3	12.121	6	2	4	2	631	69.2	5.69	6.57	2
P04432	Immunoglobulin kappa variable 1D-39 OS=Homo sapiens OX=9606 GN=IGKV1D-39 PE=3 SV=2	12.081	29	2	9	1	117	12.7	8.66	6.2	2
P98160	Basement membrane-specific heparan sulfate proteoglycan core protein OS=Homo sapiens OX=9606 GN=HSPG2 PE=1 SV=4	12.053	1	3	4	3	4391	468.5	6.51	2.47	3
P09651	Heterogeneous nuclear ribonucleoprotein A1 OS=Homo sapiens OX=9606 GN=HNRNPA1 PE=1 SV=5	12.038	9	2	3	2	372	38.7	9.13	4.44	2
O95747	Serine/threonine-protein kinase OSR1 OS=Homo sapiens OX=9606 GN=OXSR1 PE=1 SV=1	11.968	9	4	8	4	527	58	6.43	3.52	4
Q9BS40	Latexin OS=Homo sapiens OX=9606 GN=LXN PE=1 SV=2	11.946	31	3	6	3	222	25.7	5.78	12.33	3
Q9NR31	GTP-binding protein SAR1a OS=Homo sapiens OX=9606 GN=SAR1A PE=1 SV=1	11.905	29	2	4	2	198	22.4	6.68	4.92	2
Q9H479	Fructosamine-3-kinase OS=Homo sapiens OX=9606 GN=FN3K PE=1 SV=1	11.863	14	3	5	3	309	35.1	7.55	0	3
Q9NY33	Dipeptidyl peptidase 3 OS=Homo sapiens OX=9606 GN=DPP3 PE=1 SV=2	11.86	8	5	6	5	737	82.5	5.1	2.68	5
P61201	COP9 signalosome complex subunit 2 OS=Homo sapiens OX=9606 GN=COPS2 PE=1 SV=1	11.852	6	2	3	2	443	51.6	5.53	7.45	2
P21796	Voltage-dependent anion-selective channel protein 1 OS=Homo sapiens OX=9606 GN=VDAC1 PE=1 SV=2	11.786	16	3	7	3	283	30.8	8.54	3.48	3
P15170	Eukaryotic peptide chain release factor GTP-binding subunit ERF3A OS=Homo sapiens OX=9606 GN=GSPT1 PE=1 SV=1	11.778	11	3	5	2	499	55.7	5.62	2.12	3
P35542	Serum amyloid A-4 protein OS=Homo sapiens OX=9606 GN=SAA4 PE=1 SV=2	11.643	18	2	4	2	130	14.7	9.07	6.2	2
P20851	C4b-binding protein beta chain OS=Homo sapiens OX=9606 GN=C4BPB PE=1 SV=1	11.632	13	3	4	3	252	28.3	5.14	4.39	3
P04156	Major prion protein OS=Homo sapiens OX=9606 GN=PRNP PE=1 SV=1	11.626	19	3	5	3	253	27.6	9	0	3
Q14766	Latent-transforming growth factor beta-binding protein 1 OS=Homo sapiens OX=9606 GN=LTBP1 PE=1 SV=4	11.563	2	2	3	2	1721	186.7	5.96	5.29	2
Q9H0R4	Haloacid dehalogenase-like hydrolase domain-containing protein 2 OS=Homo sapiens OX=9606 GN=HDHD2 PE=1 SV=1	11.532	26	3	3	3	259	28.5	6.24	2.46	3
P62140	Serine/threonine-protein phosphatase PP1-beta catalytic subunit OS=Homo sapiens OX=9606 GN=PPP1CB PE=1 SV=3	11.527	12	3	5	3	327	37.2	6.19	0	3
O75116	Rho-associated protein kinase 2 OS=Homo sapiens OX=9606 GN=ROCK2 PE=1 SV=4	11.472	4	5	7	5	1388	160.8	6.02	0	5
Q92530	Proteasome inhibitor PI31 subunit OS=Homo sapiens OX=9606 GN=PSMF1 PE=1 SV=2	11.458	13	3	8	3	271	29.8	5.74	5.58	3
O60664	Perilipin-3 OS=Homo sapiens OX=9606 GN=PLIN3 PE=1 SV=3	11.438	11	3	3	3	434	47	5.44	3.62	3
P55036	26S proteasome non-ATPase regulatory subunit 4 OS=Homo sapiens OX=9606 GN=PSMD4 PE=1 SV=1	11.399	14	3	4	3	377	40.7	4.79	1.86	3
P62873	Guanine nucleotide-binding protein G(I)/G(S)/G(T) subunit beta-1 OS=Homo sapiens OX=9606 GN=GNB1 PE=1 SV=3	11.33	13	4	6	1	340	37.4	6	5.47	4
Q13126	S-methyl-5'-thioadenosine phosphorylase OS=Homo sapiens OX=9606 GN=MTAP PE=1 SV=2	11.327	7	2	4	2	283	31.2	7.18	5.17	2
P06241	Tyrosine-protein kinase Fyn OS=Homo sapiens OX=9606 GN=FYN PE=1 SV=3	11.318	7	3	4	1	537	60.7	6.67	4.07	3
Q15185	Prostaglandin E synthase 3 OS=Homo sapiens OX=9606 GN=PTGES3 PE=1 SV=1	11.272	24	3	4	3	160	18.7	4.54	2.16	3
P24534	Elongation factor 1-beta OS=Homo sapiens OX=9606 GN=EEF1B2 PE=1 SV=3	11.257	12	2	3	2	225	24.7	4.67	3.71	2
Q13404	Ubiquitin-conjugating enzyme E2 variant 1 OS=Homo sapiens OX=9606 GN=UBE2V1 PE=1 SV=2	11.256	18	3	5	3	147	16.5	7.93	5.98	3
P14317	Hematopoietic lineage cell-specific protein OS=Homo sapiens OX=9606 GN=HCLS1 PE=1 SV=3	11.239	6	2	4	2	486	54	4.81	6.15	2
P20340	Ras-related protein Rab-6A OS=Homo sapiens OX=9606 GN=RAB6A PE=1 SV=3	11.183	18	4	6	1	208	23.6	5.54	3.33	4
Q93009	Ubiquitin carboxyl-terminal hydrolase 7 OS=Homo sapiens OX=9606 GN=USP7 PE=1 SV=2	11.154	3	2	3	2	1102	128.2	5.55	2.01	2
Q8IZ83	Aldehyde dehydrogenase family 16 member A1 OS=Homo sapiens OX=9606 GN=ALDH16A1 PE=1 SV=2	11.122	4	2	4	2	802	85.1	6.79	4.16	2
Q15435	Protein phosphatase 1 regulatory subunit 7 OS=Homo sapiens OX=9606 GN=PPP1R7 PE=1 SV=1	11.066	8	3	4	3	360	41.5	4.91	5.19	3
P02533	Keratin, type I cytoskeletal 14 OS=Homo sapiens OX=9606 GN=KRT14 PE=1 SV=4	11.05	7	3	6	2	472	51.5	5.16	2.03	3
P07203	Glutathione peroxidase 1 OS=Homo sapiens OX=9606 GN=GPX1 PE=1 SV=4	10.958	17	3	5	3	203	22.1	6.55	9.56	3
O75874	Isocitrate dehydrogenase [NADP] cytoplasmic OS=Homo sapiens OX=9606 GN=IDH1 PE=1 SV=2	10.944	12	3	4	3	414	46.6	7.01	1.78	3
Q16543	Hsp90 co-chaperone Cdc37 OS=Homo sapiens OX=9606 GN=CDC37 PE=1 SV=1	10.817	11	4	6	4	378	44.4	5.25	2.02	4
Q99439	Calponin-2 OS=Homo sapiens OX=9606 GN=CNN2 PE=1 SV=4	10.792	14	3	4	3	309	33.7	7.33	5.6	3
P11279	Lysosome-associated membrane glycoprotein 1 OS=Homo sapiens OX=9606 GN=LAMP1 PE=1 SV=3	10.63	7	3	4	3	417	44.9	8.75	4.58	3
P54819	Adenylate kinase 2, mitochondrial OS=Homo sapiens OX=9606 GN=AK2 PE=1 SV=2	10.619	12	2	3	2	239	26.5	7.81	4.13	2
P61626	Lysozyme C OS=Homo sapiens OX=9606 GN=LYZ PE=1 SV=1	10.594	16	2	3	2	148	16.5	9.16	6.86	2
P29350	Tyrosine-protein phosphatase non-receptor type 6 OS=Homo sapiens OX=9606 GN=PTPN6 PE=1 SV=1	10.56	6	3	4	3	595	67.5	7.78	5.89	3
A0A0C4DH29	Immunoglobulin heavy variable 1-3 OS=Homo sapiens OX=9606 GN=IGHV1-3 PE=3 SV=1	10.533	22	2	3	1	117	13	9.55	1.87	2
P30085	UMP-CMP kinase OS=Homo sapiens OX=9606 GN=CMPK1 PE=1 SV=3	10.478	21	3	4	3	196	22.2	5.57	5.98	3
O75828	Carbonyl reductase [NADPH] 3 OS=Homo sapiens OX=9606 GN=CBR3 PE=1 SV=3	10.466	9	2	4	1	277	30.8	6.18	6.44	2
P05771-2	Isoform Beta-II of Protein kinase C beta type OS=Homo sapiens OX=9606 GN=PRKCB	10.45	9	4	5	4	673	77	7.02	1.85	4
P54727	UV excision repair protein RAD23 homolog B OS=Homo sapiens OX=9606 GN=RAD23B PE=1 SV=1	10.356	12	4	4	3	409	43.1	4.84	0	4
P11597	Cholesteryl ester transfer protein OS=Homo sapiens OX=9606 GN=CETP PE=1 SV=2	10.307	6	2	2	2	493	54.7	6.09	1.65	2
P49588	Alanine--tRNA ligase, cytoplasmic OS=Homo sapiens OX=9606 GN=AARS1 PE=1 SV=2	10.253	6	3	4	3	968	106.7	5.53	0	3
P30405	Peptidyl-prolyl cis-trans isomerase F, mitochondrial OS=Homo sapiens OX=9606 GN=PPIF PE=1 SV=1	10.187	28	3	5	3	207	22	9.38	0	3
O43399	Tumor protein D54 OS=Homo sapiens OX=9606 GN=TPD52L2 PE=1 SV=2	10.153	22	3	4	3	206	22.2	5.36	1.67	3
P0DP01	Immunoglobulin heavy variable 1-8 OS=Homo sapiens OX=9606 GN=IGHV1-8 PE=3 SV=1	10.148	22	2	2	1	117	13	9.17	1.87	2
Q9NZP8	Complement C1r subcomponent-like protein OS=Homo sapiens OX=9606 GN=C1RL PE=1 SV=2	10.147	4	2	7	1	487	53.5	7.2	14.16	2
P50851	Lipopolysaccharide-responsive and beige-like anchor protein OS=Homo sapiens OX=9606 GN=LRBA PE=1 SV=4	10.145	1	2	2	2	2863	318.9	5.6	2.21	2
P49411	Elongation factor Tu, mitochondrial OS=Homo sapiens OX=9606 GN=TUFM PE=1 SV=2	10.108	7	2	5	2	452	49.5	7.61	6.45	2
P41240	Tyrosine-protein kinase CSK OS=Homo sapiens OX=9606 GN=CSK PE=1 SV=1	10.053	5	2	3	2	450	50.7	7.06	5.22	2
Q5VW32	BRO1 domain-containing protein BROX OS=Homo sapiens OX=9606 GN=BROX PE=1 SV=1	10.037	6	2	2	2	411	46.4	7.65	1.75	2
Q01469	Fatty acid-binding protein 5 OS=Homo sapiens OX=9606 GN=FABP5 PE=1 SV=3	10.008	21	3	6	3	135	15.2	7.01	4.09	3
Q9BSJ8	Extended synaptotagmin-1 OS=Homo sapiens OX=9606 GN=ESYT1 PE=1 SV=1	9.976	4	3	4	3	1104	122.8	5.83	1.96	3
P61006	Ras-related protein Rab-8A OS=Homo sapiens OX=9606 GN=RAB8A PE=1 SV=1	9.965	12	3	3	1	207	23.7	9.07	2.1	3
P17213	Bactericidal permeability-increasing protein OS=Homo sapiens OX=9606 GN=BPI PE=1 SV=4	9.957	10	4	6	4	487	53.9	9.38	0	4
P60953	Cell division control protein 42 homolog OS=Homo sapiens OX=9606 GN=CDC42 PE=1 SV=2	9.95	17	2	5	2	191	21.2	6.55	5.57	2
P49773	Histidine triad nucleotide-binding protein 1 OS=Homo sapiens OX=9606 GN=HINT1 PE=1 SV=2	9.863	37	3	8	3	126	13.8	6.95	0	3
P11766	Alcohol dehydrogenase class-3 OS=Homo sapiens OX=9606 GN=ADH5 PE=1 SV=4	9.841	10	3	5	3	374	39.7	7.49	0	3
Q9HA64	Ketosamine-3-kinase OS=Homo sapiens OX=9606 GN=FN3KRP PE=1 SV=2	9.816	12	3	5	3	309	34.4	7.33	0	3
Q9HDC9	Adipocyte plasma membrane-associated protein OS=Homo sapiens OX=9606 GN=APMAP PE=1 SV=2	9.777	9	4	4	4	416	46.5	6.16	3.51	4
P46940	Ras GTPase-activating-like protein IQGAP1 OS=Homo sapiens OX=9606 GN=IQGAP1 PE=1 SV=1	9.732	4	4	6	4	1657	189.1	6.48	1.62	4
P13727	Bone marrow proteoglycan OS=Homo sapiens OX=9606 GN=PRG2 PE=1 SV=2	9.695	16	3	5	3	222	25.2	6.76	0	3
P41222	Prostaglandin-H2 D-isomerase OS=Homo sapiens OX=9606 GN=PTGDS PE=1 SV=1	9.668	12	2	4	2	190	21	7.8	2.59	2
Q99436	Proteasome subunit beta type-7 OS=Homo sapiens OX=9606 GN=PSMB7 PE=1 SV=1	9.656	15	4	8	4	277	29.9	7.68	1.71	4
Q3ZCW2	Galectin-related protein OS=Homo sapiens OX=9606 GN=LGALSL PE=1 SV=2	9.626	21	2	5	2	172	19	5.35	2.14	2
Q16555	Dihydropyrimidinase-related protein 2 OS=Homo sapiens OX=9606 GN=DPYSL2 PE=1 SV=1	9.597	8	2	4	2	572	62.3	6.38	0	2
P01742	Immunoglobulin heavy variable 1-69 OS=Homo sapiens OX=9606 GN=IGHV1-69 PE=1 SV=2	9.581	21	2	2	1	117	12.7	9.17	3.82	2
Q9BX67	Junctional adhesion molecule C OS=Homo sapiens OX=9606 GN=JAM3 PE=1 SV=1	9.578	11	2	4	2	310	35	7.59	0	2
P59190	Ras-related protein Rab-15 OS=Homo sapiens OX=9606 GN=RAB15 PE=1 SV=1	9.555	10	2	2	1	212	24.4	5.71	4.72	2
O00442	RNA 3'-terminal phosphate cyclase OS=Homo sapiens OX=9606 GN=RTCA PE=1 SV=1	9.481	7	2	3	2	366	39.3	7.85	1.81	2
Q9UNM6	26S proteasome non-ATPase regulatory subunit 13 OS=Homo sapiens OX=9606 GN=PSMD13 PE=1 SV=2	9.479	6	2	3	2	376	42.9	5.81	5.09	2
P20700	Lamin-B1 OS=Homo sapiens OX=9606 GN=LMNB1 PE=1 SV=2	9.47	7	4	5	4	586	66.4	5.16	1.83	4
Q9NVJ2	ADP-ribosylation factor-like protein 8B OS=Homo sapiens OX=9606 GN=ARL8B PE=1 SV=1	9.458	26	3	4	3	186	21.5	8.43	0	3
P62942	Peptidyl-prolyl cis-trans isomerase FKBP1A OS=Homo sapiens OX=9606 GN=FKBP1A PE=1 SV=2	9.449	26	2	4	2	108	11.9	8.16	4.13	2
P26641	Elongation factor 1-gamma OS=Homo sapiens OX=9606 GN=EEF1G PE=1 SV=3	9.445	12	4	7	4	437	50.1	6.67	1.65	4
P46459	Vesicle-fusing ATPase OS=Homo sapiens OX=9606 GN=NSF PE=1 SV=3	9.354	6	4	5	4	744	82.5	6.95	1.6	4
P28072	Proteasome subunit beta type-6 OS=Homo sapiens OX=9606 GN=PSMB6 PE=1 SV=4	9.309	16	3	4	3	239	25.3	4.92	2.04	3
P01591	Immunoglobulin J chain OS=Homo sapiens OX=9606 GN=JCHAIN PE=1 SV=4	9.307	23	3	4	3	159	18.1	5.24	1.75	3
P36871	Phosphoglucomutase-1 OS=Homo sapiens OX=9606 GN=PGM1 PE=1 SV=3	9.281	6	3	4	3	562	61.4	6.76	0	3
A0A075B6H7	Probable non-functional immunoglobulin kappa variable 3-7 OS=Homo sapiens OX=9606 GN=IGKV3-7 PE=1 SV=1	9.258	23	2	8	2	116	12.8	5.25	2.65	2
P12259	Coagulation factor V OS=Homo sapiens OX=9606 GN=F5 PE=1 SV=4	9.209	1	3	4	3	2224	251.5	6.05	2.11	3
P99999	Cytochrome c OS=Homo sapiens OX=9606 GN=CYCS PE=1 SV=2	9.137	27	2	3	2	105	11.7	9.57	2.62	2
Q13617	Cullin-2 OS=Homo sapiens OX=9606 GN=CUL2 PE=1 SV=2	9.102	4	3	3	3	745	86.9	6.92	0	3
O60506	Heterogeneous nuclear ribonucleoprotein Q OS=Homo sapiens OX=9606 GN=SYNCRIP PE=1 SV=2	9.003	5	3	3	3	623	69.6	8.59	0	3
Q10567	AP-1 complex subunit beta-1 OS=Homo sapiens OX=9606 GN=AP1B1 PE=1 SV=2	8.973	4	3	3	3	949	104.6	5.06	0	3
Q5JXB2	Putative ubiquitin-conjugating enzyme E2 N-like OS=Homo sapiens OX=9606 GN=UBE2NL PE=1 SV=1	8.914	14	2	5	2	153	17.4	5.92	8.35	2
O75347	Tubulin-specific chaperone A OS=Homo sapiens OX=9606 GN=TBCA PE=1 SV=3	8.779	36	4	8	4	108	12.8	5.29	2.02	4
P16401	Histone H1.5 OS=Homo sapiens OX=9606 GN=H1-5 PE=1 SV=3	8.766	9	2	4	1	226	22.6	10.92	8.76	2
P28676	Grancalcin OS=Homo sapiens OX=9606 GN=GCA PE=1 SV=2	8.739	17	3	4	3	217	24	5.21	2.73	3
P50148	Guanine nucleotide-binding protein G(q) subunit alpha OS=Homo sapiens OX=9606 GN=GNAQ PE=1 SV=4	8.655	13	3	6	3	359	42.1	5.68	0	3
A0A087WSY6	Immunoglobulin kappa variable 3D-15 OS=Homo sapiens OX=9606 GN=IGKV3D-15 PE=3 SV=6	8.646	26	2	4	2	115	12.5	5.19	2.16	2
P01602	Immunoglobulin kappa variable 1-5 OS=Homo sapiens OX=9606 GN=IGKV1-5 PE=1 SV=2	8.637	25	2	4	1	117	12.8	8.28	3.92	2
Q3LXA3	Triokinase/FMN cyclase OS=Homo sapiens OX=9606 GN=TKFC PE=1 SV=2	8.622	5	3	4	3	575	58.9	7.49	2.27	3
P09525	Annexin A4 OS=Homo sapiens OX=9606 GN=ANXA4 PE=1 SV=4	8.519	10	2	3	2	319	35.9	6.13	1.66	2
Q9H3K6	BolA-like protein 2 OS=Homo sapiens OX=9606 GN=BOLA2 PE=1 SV=1	8.462	33	2	5	2	86	10.1	6.52	4.1	2
A0A0C4DH31	Immunoglobulin heavy variable 1-18 OS=Homo sapiens OX=9606 GN=IGHV1-18 PE=3 SV=1	8.435	24	2	3	2	117	12.8	8.84	0	2
P61019	Ras-related protein Rab-2A OS=Homo sapiens OX=9606 GN=RAB2A PE=1 SV=1	8.416	17	3	4	3	212	23.5	6.54	1.61	3
Q96NZ9	Proline-rich acidic protein 1 OS=Homo sapiens OX=9606 GN=PRAP1 PE=1 SV=2	8.32	20	2	4	2	151	17.2	5.36	0	2
Q7L5N1	COP9 signalosome complex subunit 6 OS=Homo sapiens OX=9606 GN=COPS6 PE=1 SV=1	8.295	8	2	4	2	327	36.1	5.73	0	2
P23381	Tryptophan--tRNA ligase, cytoplasmic OS=Homo sapiens OX=9606 GN=WARS1 PE=1 SV=2	8.243	8	3	4	3	471	53.1	6.23	0	3
P53990	IST1 homolog OS=Homo sapiens OX=9606 GN=IST1 PE=1 SV=1	8.226	10	3	4	3	364	39.7	5.35	1.9	3
P09486	SPARC OS=Homo sapiens OX=9606 GN=SPARC PE=1 SV=1	8.223	11	2	5	2	303	34.6	4.84	6.78	2
O95373	Importin-7 OS=Homo sapiens OX=9606 GN=IPO7 PE=1 SV=1	8.189	3	2	3	2	1038	119.4	4.82	0	2
P12955	Xaa-Pro dipeptidase OS=Homo sapiens OX=9606 GN=PEPD PE=1 SV=3	8.18	11	4	5	4	493	54.5	6	3.7	4
Q16531	DNA damage-binding protein 1 OS=Homo sapiens OX=9606 GN=DDB1 PE=1 SV=1	8.149	3	3	5	3	1140	126.9	5.26	1.64	3
P05452	Tetranectin OS=Homo sapiens OX=9606 GN=CLEC3B PE=1 SV=3	8.119	19	3	4	3	202	22.5	5.67	1.75	3
P55145	Mesencephalic astrocyte-derived neurotrophic factor OS=Homo sapiens OX=9606 GN=MANF PE=1 SV=3	8.117	18	3	4	3	182	20.7	8.69	1.67	3
Q00169	Phosphatidylinositol transfer protein alpha isoform OS=Homo sapiens OX=9606 GN=PITPNA PE=1 SV=2	7.991	13	2	2	2	270	31.8	6.55	2.99	2
O14672	Disintegrin and metalloproteinase domain-containing protein 10 OS=Homo sapiens OX=9606 GN=ADAM10 PE=1 SV=1	7.963	3	3	6	3	748	84.1	7.77	6.43	3
P21926	CD9 antigen OS=Homo sapiens OX=9606 GN=CD9 PE=1 SV=4	7.938	10	3	4	3	228	25.4	7.15	0	3
Q96C19	EF-hand domain-containing protein D2 OS=Homo sapiens OX=9606 GN=EFHD2 PE=1 SV=1	7.877	12	2	3	2	240	26.7	5.2	3.45	2
P13639	Elongation factor 2 OS=Homo sapiens OX=9606 GN=EEF2 PE=1 SV=4	7.861	3	2	2	2	858	95.3	6.83	0	2
P81605	Dermcidin OS=Homo sapiens OX=9606 GN=DCD PE=1 SV=2	7.793	20	2	5	2	110	11.3	6.54	5.43	2
P02008	Hemoglobin subunit zeta OS=Homo sapiens OX=9606 GN=HBZ PE=1 SV=2	7.782	23	3	7	2	142	15.6	8.21	3.42	3
Q9NP79	Vacuolar protein sorting-associated protein VTA1 homolog OS=Homo sapiens OX=9606 GN=VTA1 PE=1 SV=1	7.757	8	2	4	2	307	33.9	6.29	3.95	2
Q96IY4	Carboxypeptidase B2 OS=Homo sapiens OX=9606 GN=CPB2 PE=1 SV=2	7.74	5	2	3	2	423	48.4	7.71	0	2
Q14203	Dynactin subunit 1 OS=Homo sapiens OX=9606 GN=DCTN1 PE=1 SV=3	7.734	2	3	3	3	1278	141.6	5.81	1.66	3
Q16401	26S proteasome non-ATPase regulatory subunit 5 OS=Homo sapiens OX=9606 GN=PSMD5 PE=1 SV=3	7.73	4	2	3	2	504	56.2	5.48	3.69	2
Q13094	Lymphocyte cytosolic protein 2 OS=Homo sapiens OX=9606 GN=LCP2 PE=1 SV=1	7.728	4	2	3	2	533	60.2	6.27	3.98	2
Q9Y277	Voltage-dependent anion-selective channel protein 3 OS=Homo sapiens OX=9606 GN=VDAC3 PE=1 SV=1	7.667	10	2	2	2	283	30.6	8.66	1.77	2
Q8N392	Rho GTPase-activating protein 18 OS=Homo sapiens OX=9606 GN=ARHGAP18 PE=1 SV=3	7.611	5	2	2	2	663	74.9	6.44	0	2
P00748	Coagulation factor XII OS=Homo sapiens OX=9606 GN=F12 PE=1 SV=3	7.603	5	2	2	2	615	67.7	7.74	0	2
A0A0A0MS15	Immunoglobulin heavy variable 3-49 OS=Homo sapiens OX=9606 GN=IGHV3-49 PE=3 SV=1	7.587	17	2	4	2	119	13	8.62	1.65	2
O14964	Hepatocyte growth factor-regulated tyrosine kinase substrate OS=Homo sapiens OX=9606 GN=HGS PE=1 SV=1	7.582	7	3	3	3	777	86.1	6.16	0	3
P43304	Glycerol-3-phosphate dehydrogenase, mitochondrial OS=Homo sapiens OX=9606 GN=GPD2 PE=1 SV=3	7.462	3	2	3	2	727	80.8	7.69	1.71	2
P01780	Immunoglobulin heavy variable 3-7 OS=Homo sapiens OX=9606 GN=IGHV3-7 PE=1 SV=2	7.442	17	2	4	1	117	12.9	6.57	4.65	2
P35237	Serpin B6 OS=Homo sapiens OX=9606 GN=SERPINB6 PE=1 SV=3	7.422	7	2	3	2	376	42.6	5.27	5.22	2
O00232	26S proteasome non-ATPase regulatory subunit 12 OS=Homo sapiens OX=9606 GN=PSMD12 PE=1 SV=3	7.394	5	2	3	2	456	52.9	7.65	2.13	2
P24158	Myeloblastin OS=Homo sapiens OX=9606 GN=PRTN3 PE=1 SV=3	7.382	7	2	7	2	256	27.8	8.35	5.75	2
Q96GG9	DCN1-like protein 1 OS=Homo sapiens OX=9606 GN=DCUN1D1 PE=1 SV=1	7.379	8	2	3	2	259	30.1	5.34	3.71	2
Q92619	Rho GTPase-activating protein 45 OS=Homo sapiens OX=9606 GN=ARHGAP45 PE=1 SV=2	7.367	2	2	4	2	1136	124.5	6.1	2.08	2
Q9BRF8	Serine/threonine-protein phosphatase CPPED1 OS=Homo sapiens OX=9606 GN=CPPED1 PE=1 SV=3	7.357	9	2	4	2	314	35.5	6.2	1.85	2
P08133	Annexin A6 OS=Homo sapiens OX=9606 GN=ANXA6 PE=1 SV=3	7.348	5	2	2	2	673	75.8	5.6	0	2
P36980	Complement factor H-related protein 2 OS=Homo sapiens OX=9606 GN=CFHR2 PE=1 SV=1	7.231	10	2	3	2	270	30.6	6.38	1.84	2
Q9NRY5	Protein FAM114A2 OS=Homo sapiens OX=9606 GN=FAM114A2 PE=1 SV=4	7.179	5	2	2	2	505	55.4	4.88	0	2
O76074	cGMP-specific 3',5'-cyclic phosphodiesterase OS=Homo sapiens OX=9606 GN=PDE5A PE=1 SV=2	7.123	5	3	3	3	875	99.9	6.09	1.62	3
P36543	V-type proton ATPase subunit E 1 OS=Homo sapiens OX=9606 GN=ATP6V1E1 PE=1 SV=1	7.109	9	2	3	2	226	26.1	8	0	2
P06703	Protein S100-A6 OS=Homo sapiens OX=9606 GN=S100A6 PE=1 SV=1	7.107	10	2	5	2	90	10.2	5.48	5.24	2
P62328	Thymosin beta-4 OS=Homo sapiens OX=9606 GN=TMSB4X PE=1 SV=2	7.035	43	2	2	2	44	5.1	5.06	2.86	2
P36959	GMP reductase 1 OS=Homo sapiens OX=9606 GN=GMPR PE=1 SV=1	7.01	12	2	3	2	345	37.4	7.06	1.83	2
P12872	Promotilin OS=Homo sapiens OX=9606 GN=MLN PE=1 SV=1	6.968	28	2	3	2	115	12.9	6.57	1.98	2
Q9BWD1	Acetyl-CoA acetyltransferase, cytosolic OS=Homo sapiens OX=9606 GN=ACAT2 PE=1 SV=2	6.96	9	3	3	3	397	41.3	6.92	2.03	3
Q13616	Cullin-1 OS=Homo sapiens OX=9606 GN=CUL1 PE=1 SV=2	6.863	4	2	3	2	776	89.6	8	0	2
P80723	Brain acid soluble protein 1 OS=Homo sapiens OX=9606 GN=BASP1 PE=1 SV=2	6.838	19	2	3	2	227	22.7	4.63	1.82	2
P51452	Dual specificity protein phosphatase 3 OS=Homo sapiens OX=9606 GN=DUSP3 PE=1 SV=1	6.836	16	2	2	2	185	20.5	7.8	0	2
O43813	Glutathione S-transferase LANCL1 OS=Homo sapiens OX=9606 GN=LANCL1 PE=1 SV=1	6.783	6	2	3	2	399	45.3	7.75	1.97	2
O75390	Citrate synthase, mitochondrial OS=Homo sapiens OX=9606 GN=CS PE=1 SV=2	6.765	4	2	3	2	466	51.7	8.32	4.48	2
P59665	Neutrophil defensin 1 OS=Homo sapiens OX=9606 GN=DEFA1 PE=1 SV=1	6.742	19	2	4	2	94	10.2	6.99	6.77	2
P80748	Immunoglobulin lambda variable 3-21 OS=Homo sapiens OX=9606 GN=IGLV3-21 PE=1 SV=2	6.733	35	2	3	2	117	12.4	5.29	6.19	2
P08779	Keratin, type I cytoskeletal 16 OS=Homo sapiens OX=9606 GN=KRT16 PE=1 SV=4	6.714	4	2	2	1	473	51.2	5.05	2.03	2
P23142	Fibulin-1 OS=Homo sapiens OX=9606 GN=FBLN1 PE=1 SV=4	6.438	4	2	3	2	703	77.2	5.22	2.09	2
P53618	Coatomer subunit beta OS=Homo sapiens OX=9606 GN=COPB1 PE=1 SV=3	6.428	3	2	4	2	953	107.1	6.05	3.7	2
A0A0B4J1V0	Immunoglobulin heavy variable 3-15 OS=Homo sapiens OX=9606 GN=IGHV3-15 PE=3 SV=1	6.403	15	2	7	1	119	12.9	8.62	7.34	2
P16949	Stathmin OS=Homo sapiens OX=9606 GN=STMN1 PE=1 SV=3	6.364	14	2	3	2	149	17.3	5.97	3.82	2
Q9NRV9	Heme-binding protein 1 OS=Homo sapiens OX=9606 GN=HEBP1 PE=1 SV=1	6.359	11	2	4	2	189	21.1	5.8	3.73	2
O14745	Na(+)/H(+) exchange regulatory cofactor NHE-RF1 OS=Homo sapiens OX=9606 GN=SLC9A3R1 PE=1 SV=4	6.309	11	3	6	3	358	38.8	5.77	0	3
O75832	26S proteasome non-ATPase regulatory subunit 10 OS=Homo sapiens OX=9606 GN=PSMD10 PE=1 SV=1	6.299	11	2	3	2	226	24.4	6.1	0	2
Q96CV9	Optineurin OS=Homo sapiens OX=9606 GN=OPTN PE=1 SV=3	6.27	3	2	3	2	577	65.9	5.17	6.06	2
P61086	Ubiquitin-conjugating enzyme E2 K OS=Homo sapiens OX=9606 GN=UBE2K PE=1 SV=3	6.197	17	3	3	3	200	22.4	5.44	0	3
O14980	Exportin-1 OS=Homo sapiens OX=9606 GN=XPO1 PE=1 SV=1	6.175	2	2	4	2	1071	123.3	6.06	3.96	2
P02654	Apolipoprotein C-I OS=Homo sapiens OX=9606 GN=APOC1 PE=1 SV=1	6.127	13	2	2	2	83	9.3	8.47	1.76	2
P51858	Hepatoma-derived growth factor OS=Homo sapiens OX=9606 GN=HDGF PE=1 SV=1	6.077	15	2	2	2	240	26.8	4.73	1.71	2
P55786	Puromycin-sensitive aminopeptidase OS=Homo sapiens OX=9606 GN=NPEPPS PE=1 SV=2	6.069	4	3	4	3	919	103.2	5.72	0	3
Q00325	Phosphate carrier protein, mitochondrial OS=Homo sapiens OX=9606 GN=SLC25A3 PE=1 SV=2	6.038	6	2	3	2	362	40.1	9.38	4.86	2
Q9BR76	Coronin-1B OS=Homo sapiens OX=9606 GN=CORO1B PE=1 SV=1	6.028	4	2	3	2	489	54.2	5.88	0	2
Q15019	Septin-2 OS=Homo sapiens OX=9606 GN=SEPTIN2 PE=1 SV=1	6.002	6	2	2	2	361	41.5	6.6	0	2
P00167	Cytochrome b5 OS=Homo sapiens OX=9606 GN=CYB5A PE=1 SV=2	5.988	26	2	3	2	134	15.3	4.96	0	2
Q9Y696	Chloride intracellular channel protein 4 OS=Homo sapiens OX=9606 GN=CLIC4 PE=1 SV=4	5.945	17	2	2	2	253	28.8	5.59	0	2
A0A0B4J1Y9	Immunoglobulin heavy variable 3-72 OS=Homo sapiens OX=9606 GN=IGHV3-72 PE=3 SV=1	5.782	15	2	8	1	119	13.2	7.85	5.27	2
A0A075B6R2	Immunoglobulin heavy variable 4-4 OS=Homo sapiens OX=9606 GN=IGHV4-4 PE=3 SV=2	5.693	32	2	2	1	117	12.8	9.6	0	2
Q9HAB8	Phosphopantothenate--cysteine ligase OS=Homo sapiens OX=9606 GN=PPCS PE=1 SV=2	5.674	9	2	2	2	311	34	6.71	0	2
P61970	Nuclear transport factor 2 OS=Homo sapiens OX=9606 GN=NUTF2 PE=1 SV=1	5.645	17	2	2	2	127	14.5	5.38	2	2
O75563	Src kinase-associated phosphoprotein 2 OS=Homo sapiens OX=9606 GN=SKAP2 PE=1 SV=1	5.626	5	2	2	2	359	41.2	4.69	1.62	2
O00154	Cytosolic acyl coenzyme A thioester hydrolase OS=Homo sapiens OX=9606 GN=ACOT7 PE=1 SV=3	5.597	8	2	4	2	380	41.8	8.54	0	2
P12724	Eosinophil cationic protein OS=Homo sapiens OX=9606 GN=RNASE3 PE=1 SV=2	5.58	17	2	2	2	160	18.4	10.02	0	2
P49407	Beta-arrestin-1 OS=Homo sapiens OX=9606 GN=ARRB1 PE=1 SV=2	5.558	10	2	3	2	418	47	6.2	0	2
Q15746	Myosin light chain kinase, smooth muscle OS=Homo sapiens OX=9606 GN=MYLK PE=1 SV=4	5.547	2	2	3	2	1914	210.6	6.15	1.67	2
A0A0B4J1Y8	Immunoglobulin lambda variable 9-49 OS=Homo sapiens OX=9606 GN=IGLV9-49 PE=1 SV=1	5.532	16	2	2	2	123	13	7.28	1.74	2
P16402	Histone H1.3 OS=Homo sapiens OX=9606 GN=H1-3 PE=1 SV=2	5.504	9	2	3	1	221	22.3	11.02	4.71	2
Q8IUI8	Cytokine receptor-like factor 3 OS=Homo sapiens OX=9606 GN=CRLF3 PE=1 SV=2	5.502	7	2	2	2	442	49.7	5.14	0	2
P80108	Phosphatidylinositol-glycan-specific phospholipase D OS=Homo sapiens OX=9606 GN=GPLD1 PE=1 SV=3	5.443	3	2	3	2	840	92.3	6.37	0	2
Q9Y230	RuvB-like 2 OS=Homo sapiens OX=9606 GN=RUVBL2 PE=1 SV=3	5.439	7	3	3	3	463	51.1	5.64	0	3
P08962	CD63 antigen OS=Homo sapiens OX=9606 GN=CD63 PE=1 SV=2	5.433	8	2	5	2	238	25.6	7.81	1.75	2
Q9Y4L1	Hypoxia up-regulated protein 1 OS=Homo sapiens OX=9606 GN=HYOU1 PE=1 SV=1	5.316	2	2	3	2	999	111.3	5.22	0	2
Q9BUL8	Programmed cell death protein 10 OS=Homo sapiens OX=9606 GN=PDCD10 PE=1 SV=1	5.297	11	2	3	2	212	24.7	8.19	1.66	2
Q6ICL3	Transport and Golgi organization protein 2 homolog OS=Homo sapiens OX=9606 GN=TANGO2 PE=2 SV=1	5.283	9	2	3	2	276	30.9	5.17	0	2
O75915	PRA1 family protein 3 OS=Homo sapiens OX=9606 GN=ARL6IP5 PE=1 SV=1	5.278	10	2	2	2	188	21.6	9.77	0	2
Q02985	Complement factor H-related protein 3 OS=Homo sapiens OX=9606 GN=CFHR3 PE=1 SV=2	5.26	5	2	3	1	330	37.3	7.55	5.32	2
Q5JSH3	WD repeat-containing protein 44 OS=Homo sapiens OX=9606 GN=WDR44 PE=1 SV=1	5.234	3	2	3	2	913	101.3	5.45	0	2
P42574	Caspase-3 OS=Homo sapiens OX=9606 GN=CASP3 PE=1 SV=2	5.224	6	2	5	2	277	31.6	6.54	4.31	2
P13667	Protein disulfide-isomerase A4 OS=Homo sapiens OX=9606 GN=PDIA4 PE=1 SV=2	5.159	5	2	3	2	645	72.9	5.07	0	2
Q9H939	Proline-serine-threonine phosphatase-interacting protein 2 OS=Homo sapiens OX=9606 GN=PSTPIP2 PE=1 SV=4	5.15	5	2	3	2	334	38.8	8.48	0	2
Q02747	Guanylin OS=Homo sapiens OX=9606 GN=GUCA2A PE=1 SV=2	5.14	17	2	3	2	115	12.4	4.59	1.73	2
Q9NZ08	Endoplasmic reticulum aminopeptidase 1 OS=Homo sapiens OX=9606 GN=ERAP1 PE=1 SV=3	5.133	4	2	2	2	941	107.2	6.46	0	2
P11234	Ras-related protein Ral-B OS=Homo sapiens OX=9606 GN=RALB PE=1 SV=1	5.093	10	2	3	2	206	23.4	6.62	0	2
P16070	CD44 antigen OS=Homo sapiens OX=9606 GN=CD44 PE=1 SV=3	5.092	3	2	2	2	742	81.5	5.33	0	2
A0A0J9YXX1	Immunoglobulin heavy variable 5-10-1 OS=Homo sapiens OX=9606 GN=IGHV5-10-1 PE=3 SV=1	5.079	15	2	2	1	117	12.8	8.28	0	2
Q12907	Vesicular integral-membrane protein VIP36 OS=Homo sapiens OX=9606 GN=LMAN2 PE=1 SV=1	5.032	11	2	3	2	356	40.2	6.95	0	2
O95866	Megakaryocyte and platelet inhibitory receptor G6b OS=Homo sapiens OX=9606 GN=MPIG6B PE=1 SV=1	5.025	8	2	3	2	241	26.1	9.61	0	2
A0A0C4DH43	Immunoglobulin heavy variable 2-70D OS=Homo sapiens OX=9606 GN=IGHV2-70D PE=3 SV=1	5.024	24	2	5	2	119	13.3	8.29	0	2
Q9UPN7	Serine/threonine-protein phosphatase 6 regulatory subunit 1 OS=Homo sapiens OX=9606 GN=PPP6R1 PE=1 SV=5	4.818	2	2	2	2	881	96.7	4.55	0	2
P49908	Selenoprotein P OS=Homo sapiens OX=9606 GN=SELENOP PE=1 SV=3	4.787	5	2	2	2	381	43.2	7.87	0	2
P51692	Signal transducer and activator of transcription 5B OS=Homo sapiens OX=9606 GN=STAT5B PE=1 SV=2	4.764	3	2	2	2	787	89.8	6.05	0	2
Q8IYD1	Eukaryotic peptide chain release factor GTP-binding subunit ERF3B OS=Homo sapiens OX=9606 GN=GSPT2 PE=1 SV=2	4.712	4	2	3	1	628	68.8	5.43	0	2
P31153	S-adenosylmethionine synthase isoform type-2 OS=Homo sapiens OX=9606 GN=MAT2A PE=1 SV=1	4.71	7	2	3	2	395	43.6	6.48	0	2
O43852	Calumenin OS=Homo sapiens OX=9606 GN=CALU PE=1 SV=2	4.664	7	2	3	2	315	37.1	4.64	0	2
Q9Y371	Endophilin-B1 OS=Homo sapiens OX=9606 GN=SH3GLB1 PE=1 SV=1	4.557	5	2	2	2	365	40.8	6.04	0	2
P59998	Actin-related protein 2/3 complex subunit 4 OS=Homo sapiens OX=9606 GN=ARPC4 PE=1 SV=3	4.517	11	2	3	2	168	19.7	8.43	1.89	2
Q9NTJ5	Phosphatidylinositol-3-phosphatase SAC1 OS=Homo sapiens OX=9606 GN=SACM1L PE=1 SV=2	4.467	4	2	2	2	587	66.9	7.12	0	2
P12236	ADP/ATP translocase 3 OS=Homo sapiens OX=9606 GN=SLC25A6 PE=1 SV=4	4.421	6	2	3	2	298	32.8	9.74	3.36	2
Q16777	Histone H2A type 2-C OS=Homo sapiens OX=9606 GN=H2AC20 PE=1 SV=4	4.388	12	2	4	2	129	14	10.9	0	2
P01111	GTPase NRas OS=Homo sapiens OX=9606 GN=NRAS PE=1 SV=1	4.24	11	2	2	2	189	21.2	5.17	0	2
P05107	Integrin beta-2 OS=Homo sapiens OX=9606 GN=ITGB2 PE=1 SV=2	4.202	4	2	3	2	769	84.7	6.95	0	2
P54577	Tyrosine--tRNA ligase, cytoplasmic OS=Homo sapiens OX=9606 GN=YARS1 PE=1 SV=4	4.159	5	2	3	2	528	59.1	7.05	0	2
P14735	Insulin-degrading enzyme OS=Homo sapiens OX=9606 GN=IDE PE=1 SV=4	4.156	2	2	2	2	1019	117.9	6.61	0	2
Q7KZF4	Staphylococcal nuclease domain-containing protein 1 OS=Homo sapiens OX=9606 GN=SND1 PE=1 SV=1	4.112	2	2	2	2	910	101.9	7.17	0	2
Q08722	Leukocyte surface antigen CD47 OS=Homo sapiens OX=9606 GN=CD47 PE=1 SV=1	4.073	5	2	2	2	323	35.2	7.21	0	2
Q96AP7	Endothelial cell-selective adhesion molecule OS=Homo sapiens OX=9606 GN=ESAM PE=1 SV=1	4.045	9	2	3	2	390	41.2	9.32	0	2
Q9NR46	Endophilin-B2 OS=Homo sapiens OX=9606 GN=SH3GLB2 PE=1 SV=1	4.042	5	2	2	2	395	43.9	5.99	0	2
P50452	Serpin B8 OS=Homo sapiens OX=9606 GN=SERPINB8 PE=1 SV=2	4.039	6	2	3	1	374	42.7	5.57	3.43	2
P51606	N-acylglucosamine 2-epimerase OS=Homo sapiens OX=9606 GN=RENBP PE=1 SV=2	4.024	5	2	2	2	427	48.8	6.37	0	2
P06730	Eukaryotic translation initiation factor 4E OS=Homo sapiens OX=9606 GN=EIF4E PE=1 SV=2	4.021	6	2	3	2	217	25.1	6.15	1.81	2
P06331	Immunoglobulin heavy variable 4-34 OS=Homo sapiens OX=9606 GN=IGHV4-34 PE=1 SV=2	4.004	20	2	2	1	123	13.8	9.33	0	2
P50453	Serpin B9 OS=Homo sapiens OX=9606 GN=SERPINB9 PE=1 SV=1	3.832	5	2	2	1	376	42.4	5.86	0	2
P13498	Cytochrome b-245 light chain OS=Homo sapiens OX=9606 GN=CYBA PE=1 SV=3	3.711	10	2	2	2	195	21	9.54	0	2
Q15008	26S proteasome non-ATPase regulatory subunit 6 OS=Homo sapiens OX=9606 GN=PSMD6 PE=1 SV=1	3.652	5	2	2	2	389	45.5	5.62	0	2
O94919	Endonuclease domain-containing 1 protein OS=Homo sapiens OX=9606 GN=ENDOD1 PE=1 SV=2	3.455	4	2	2	2	500	55	5.71	0	2
P35813	Protein phosphatase 1A OS=Homo sapiens OX=9606 GN=PPM1A PE=1 SV=1	3.415	6	2	2	2	382	42.4	5.36	0	2
P14770	Platelet glycoprotein IX OS=Homo sapiens OX=9606 GN=GP9 PE=1 SV=3	3.401	16	2	2	2	177	19	6.34	0	2
P40939	Trifunctional enzyme subunit alpha, mitochondrial OS=Homo sapiens OX=9606 GN=HADHA PE=1 SV=2	3.163	3	2	2	2	763	82.9	9.04	0	2
P10644	cAMP-dependent protein kinase type I-alpha regulatory subunit OS=Homo sapiens OX=9606 GN=PRKAR1A PE=1 SV=1	3.1	7	2	2	2	381	43	5.35	0	2

## Sheet: # 3
Accession	Description	Sum PEP Score	Coverage [%]	# Peptides	# PSMs	# Unique Peptides	# AAs	MW [kDa]	calc. pI	Score Sequest HT: Sequest HT	# Peptides (by Search Engine): Sequest HT
P04114	Apolipoprotein B-100 OS=Homo sapiens OX=9606 GN=APOB PE=1 SV=2	1818.14	54	222	614	222	4563	515.3	7.05	1334.32	222
P01024	Complement C3 OS=Homo sapiens OX=9606 GN=C3 PE=1 SV=2	1548.08	77	132	760	132	1663	187	6.4	1576.05	132
P02768	Albumin OS=Homo sapiens OX=9606 GN=ALB PE=1 SV=2	1526.54	90	93	1343	93	609	69.3	6.28	3015.48	93
P02549	Spectrin alpha chain, erythrocytic 1 OS=Homo sapiens OX=9606 GN=SPTA1 PE=1 SV=5	1179.4	63	135	422	135	2419	279.8	5.05	893.35	135
P35579	Myosin-9 OS=Homo sapiens OX=9606 GN=MYH9 PE=1 SV=4	1172.32	61	142	461	142	1960	226.4	5.6	983.26	142
P21333	Filamin-A OS=Homo sapiens OX=9606 GN=FLNA PE=1 SV=4	1135.99	65	121	430	114	2647	280.6	6.06	945.15	121
Q9Y490	Talin-1 OS=Homo sapiens OX=9606 GN=TLN1 PE=1 SV=3	1129.47	66	128	378	128	2541	269.6	6.07	877.57	128
P11277	Spectrin beta chain, erythrocytic OS=Homo sapiens OX=9606 GN=SPTB PE=1 SV=5	1020.93	63	129	337	123	2137	246.3	5.27	741.73	129
P01023	Alpha-2-macroglobulin OS=Homo sapiens OX=9606 GN=A2M PE=1 SV=3	901.692	61	73	310	73	1474	163.2	6.46	679.19	73
P69905	Hemoglobin subunit alpha OS=Homo sapiens OX=9606 GN=HBA1 PE=1 SV=2	720.532	100	24	1023	23	142	15.2	8.68	2508.94	24
P0C0L5	Complement C4-B OS=Homo sapiens OX=9606 GN=C4B PE=1 SV=2	680.103	59	77	241	4	1744	192.6	7.27	546.25	77
P0C0L4	Complement C4-A OS=Homo sapiens OX=9606 GN=C4A PE=1 SV=2	659.996	58	76	226	3	1744	192.7	7.08	503.45	76
P02787	Serotransferrin OS=Homo sapiens OX=9606 GN=TF PE=1 SV=3	652.113	79	61	248	61	698	77	7.12	547.53	61
P02751-1	Isoform 1 of Fibronectin OS=Homo sapiens OX=9606 GN=FN1	607.677	48	71	220	71	2386	262.5	5.71	469.35	71
P12814	Alpha-actinin-1 OS=Homo sapiens OX=9606 GN=ACTN1 PE=1 SV=2	606.198	71	59	185	41	892	103	5.41	426.5	59
P68871	Hemoglobin subunit beta OS=Homo sapiens OX=9606 GN=HBB PE=1 SV=2	562.493	97	28	1054	21	147	16	7.28	1963.31	28
P02675	Fibrinogen beta chain OS=Homo sapiens OX=9606 GN=FGB PE=1 SV=2	489.594	69	33	223	33	491	55.9	8.27	471.73	33
P02671	Fibrinogen alpha chain OS=Homo sapiens OX=9606 GN=FGA PE=1 SV=2	484.822	42	39	246	39	866	94.9	6.01	514.33	39
P08603	Complement factor H OS=Homo sapiens OX=9606 GN=CFH PE=1 SV=4	476.918	58	56	206	51	1231	139	6.61	379.26	56
P00450	Ceruloplasmin OS=Homo sapiens OX=9606 GN=CP PE=1 SV=1	467.682	64	46	130	46	1065	122.1	5.72	316.27	46
P48740	Mannan-binding lectin serine protease 1 OS=Homo sapiens OX=9606 GN=MASP1 PE=1 SV=3	450.108	55	37	218	14	699	79.2	5.49	431.48	37
P18206	Vinculin OS=Homo sapiens OX=9606 GN=VCL PE=1 SV=4	436.99	58	60	168	60	1134	123.7	5.66	319.58	60
P16157	Ankyrin-1 OS=Homo sapiens OX=9606 GN=ANK1 PE=1 SV=3	423.602	48	59	138	59	1881	206.1	6.01	232.86	59
P48740-2	Isoform 2 of Mannan-binding lectin serine protease 1 OS=Homo sapiens OX=9606 GN=MASP1	415.276	61	35	169	12	728	81.8	5.12	323.7	35
P01031	Complement C5 OS=Homo sapiens OX=9606 GN=C5 PE=1 SV=4	403.222	47	60	127	60	1676	188.2	6.52	240.14	60
P04040	Catalase OS=Homo sapiens OX=9606 GN=CAT PE=1 SV=3	401.218	74	33	134	33	527	59.7	7.39	326.54	33
Q15485	Ficolin-2 OS=Homo sapiens OX=9606 GN=FCN2 PE=1 SV=2	380.511	78	25	194	23	313	34	6.77	443.38	25
P60709	Actin, cytoplasmic 1 OS=Homo sapiens OX=9606 GN=ACTB PE=1 SV=1	368.545	78	23	202	12	375	41.7	5.48	379.77	23
P0DOX5	Immunoglobulin gamma-1 heavy chain OS=Homo sapiens OX=9606 PE=1 SV=2	345.835	53	22	258	11	449	49.3	8.72	644.81	22
P01009	Alpha-1-antitrypsin OS=Homo sapiens OX=9606 GN=SERPINA1 PE=1 SV=3	337.626	54	28	153	28	418	46.7	5.59	366.23	28
P06727	Apolipoprotein A-IV OS=Homo sapiens OX=9606 GN=APOA4 PE=1 SV=4	324.91	73	38	146	38	396	45.3	5.38	267.75	38
Q14624	Inter-alpha-trypsin inhibitor heavy chain H4 OS=Homo sapiens OX=9606 GN=ITIH4 PE=1 SV=4	314.961	41	32	111	32	930	103.3	6.98	270.61	32
P02679	Fibrinogen gamma chain OS=Homo sapiens OX=9606 GN=FGG PE=1 SV=3	308.351	77	30	114	30	453	51.5	5.62	247.61	30
P00915	Carbonic anhydrase 1 OS=Homo sapiens OX=9606 GN=CA1 PE=1 SV=2	304.566	78	20	180	20	261	28.9	7.12	344.29	20
P07996	Thrombospondin-1 OS=Homo sapiens OX=9606 GN=THBS1 PE=1 SV=2	297.25	48	45	131	45	1170	129.3	4.94	228.68	45
P01008	Antithrombin-III OS=Homo sapiens OX=9606 GN=SERPINC1 PE=1 SV=1	291.736	52	27	105	27	464	52.6	6.71	215.74	27
P02647	Apolipoprotein A-I OS=Homo sapiens OX=9606 GN=APOA1 PE=1 SV=1	287.43	76	30	187	30	267	30.8	5.76	353.17	30
P02788	Lactotransferrin OS=Homo sapiens OX=9606 GN=LTF PE=1 SV=6	279.238	65	40	100	40	710	78.1	8.12	168.91	40
P48740-3	Isoform 3 of Mannan-binding lectin serine protease 1 OS=Homo sapiens OX=9606 GN=MASP1	277.829	62	23	133	3	380	43.6	4.7	238.28	23
P00738	Haptoglobin OS=Homo sapiens OX=9606 GN=HP PE=1 SV=1	273.456	63	26	148	13	406	45.2	6.58	279.4	26
P06396-2	Isoform 2 of Gelsolin OS=Homo sapiens OX=9606 GN=GSN	265.403	52	27	95	1	731	80.6	5.85	175.82	27
P06396	Gelsolin OS=Homo sapiens OX=9606 GN=GSN PE=1 SV=1	262.992	49	27	95	1	782	85.6	6.28	174.91	27
P02042	Hemoglobin subunit delta OS=Homo sapiens OX=9606 GN=HBD PE=1 SV=2	262.435	93	19	619	12	147	16	8.05	1028.96	19
O43707	Alpha-actinin-4 OS=Homo sapiens OX=9606 GN=ACTN4 PE=1 SV=2	259.03	46	35	93	17	911	104.8	5.44	177.65	35
P19823	Inter-alpha-trypsin inhibitor heavy chain H2 OS=Homo sapiens OX=9606 GN=ITIH2 PE=1 SV=2	254.742	40	32	90	32	946	106.4	6.86	201.44	32
P98160	Basement membrane-specific heparan sulfate proteoglycan core protein OS=Homo sapiens OX=9606 GN=HSPG2 PE=1 SV=4	252.96	18	49	96	49	4391	468.5	6.51	130.48	49
P08514	Integrin alpha-IIb OS=Homo sapiens OX=9606 GN=ITGA2B PE=1 SV=3	244.726	41	36	101	36	1039	113.3	5.38	190.38	36
P10909	Clusterin OS=Homo sapiens OX=9606 GN=CLU PE=1 SV=1	243.313	39	23	103	23	449	52.5	6.27	211.88	23
P01859	Immunoglobulin heavy constant gamma 2 OS=Homo sapiens OX=9606 GN=IGHG2 PE=1 SV=2	242.124	64	16	144	7	326	35.9	7.59	321.4	16
P02790	Hemopexin OS=Homo sapiens OX=9606 GN=HPX PE=1 SV=2	237.108	62	24	126	24	462	51.6	7.02	266.25	24
Q13201	Multimerin-1 OS=Homo sapiens OX=9606 GN=MMRN1 PE=1 SV=3	230.201	34	33	91	33	1228	138	7.93	185.33	33
P19827	Inter-alpha-trypsin inhibitor heavy chain H1 OS=Homo sapiens OX=9606 GN=ITIH1 PE=1 SV=3	229.281	40	24	77	24	911	101.3	6.79	171.97	24
P01861	Immunoglobulin heavy constant gamma 4 OS=Homo sapiens OX=9606 GN=IGHG4 PE=1 SV=1	229.01	66	14	96	7	327	35.9	7.36	254.83	14
P08670	Vimentin OS=Homo sapiens OX=9606 GN=VIM PE=1 SV=4	228.797	67	33	94	30	466	53.6	5.12	179.16	33
P00918	Carbonic anhydrase 2 OS=Homo sapiens OX=9606 GN=CA2 PE=1 SV=2	227.244	73	18	89	18	260	29.2	7.4	180.03	18
P02730	Band 3 anion transport protein OS=Homo sapiens OX=9606 GN=SLC4A1 PE=1 SV=3	224.593	36	23	81	23	911	101.7	5.19	171.91	23
P00751	Complement factor B OS=Homo sapiens OX=9606 GN=CFB PE=1 SV=2	224.562	48	35	88	35	764	85.5	7.06	151.56	35
O00187	Mannan-binding lectin serine protease 2 OS=Homo sapiens OX=9606 GN=MASP2 PE=1 SV=4	220.745	45	26	84	26	686	75.7	5.63	174.52	26
Q86UX7	Fermitin family homolog 3 OS=Homo sapiens OX=9606 GN=FERMT3 PE=1 SV=1	218.938	64	31	74	31	667	75.9	6.98	141.82	31
P02774	Vitamin D-binding protein OS=Homo sapiens OX=9606 GN=GC PE=1 SV=2	218.381	72	28	92	28	474	52.9	5.45	183.15	28
P30043	Flavin reductase (NADPH) OS=Homo sapiens OX=9606 GN=BLVRB PE=1 SV=3	216.568	73	13	85	13	206	22.1	7.65	219.47	13
P04264	Keratin, type II cytoskeletal 1 OS=Homo sapiens OX=9606 GN=KRT1 PE=1 SV=6	216.23	44	32	72	28	644	66	8.12	129.78	32
P32119	Peroxiredoxin-2 OS=Homo sapiens OX=9606 GN=PRDX2 PE=1 SV=5	211.14	73	18	112	17	198	21.9	5.97	257.44	18
P14618	Pyruvate kinase PKM OS=Homo sapiens OX=9606 GN=PKM PE=1 SV=4	205.875	60	27	69	26	531	57.9	7.84	130.4	27
P26038	Moesin OS=Homo sapiens OX=9606 GN=MSN PE=1 SV=3	205.174	66	39	83	28	577	67.8	6.4	137.91	39
P11171	Protein 4.1 OS=Homo sapiens OX=9606 GN=EPB41 PE=1 SV=4	201.127	33	29	93	29	864	97	5.58	137.64	29
P02649	Apolipoprotein E OS=Homo sapiens OX=9606 GN=APOE PE=1 SV=1	200.248	73	24	96	24	317	36.1	5.73	177.51	24
P00488	Coagulation factor XIII A chain OS=Homo sapiens OX=9606 GN=F13A1 PE=1 SV=4	199.1	38	24	67	24	732	83.2	6.09	144.75	24
P13796	Plastin-2 OS=Homo sapiens OX=9606 GN=LCP1 PE=1 SV=6	193.37	50	27	62	24	627	70.2	5.43	127.3	27
P07437	Tubulin beta chain OS=Homo sapiens OX=9606 GN=TUBB PE=1 SV=2	184.302	59	19	69	4	444	49.6	4.89	167.98	19
P01042-2	Isoform LMW of Kininogen-1 OS=Homo sapiens OX=9606 GN=KNG1	183.228	55	24	59	1	427	47.9	6.65	119.71	24
P04003	C4b-binding protein alpha chain OS=Homo sapiens OX=9606 GN=C4BPA PE=1 SV=2	182.911	54	26	63	26	597	67	7.3	134.46	26
P01860	Immunoglobulin heavy constant gamma 3 OS=Homo sapiens OX=9606 GN=IGHG3 PE=1 SV=2	182.5	67	18	106	8	377	41.3	7.9	235.54	18
P06733	Alpha-enolase OS=Homo sapiens OX=9606 GN=ENO1 PE=1 SV=2	180.698	60	19	57	16	434	47.1	7.39	138.17	19
P01042	Kininogen-1 OS=Homo sapiens OX=9606 GN=KNG1 PE=1 SV=2	179.786	39	26	63	3	644	71.9	6.81	115.75	26
Q9H4B7	Tubulin beta-1 chain OS=Homo sapiens OX=9606 GN=TUBB1 PE=1 SV=1	175.766	64	19	59	16	451	50.3	5.17	131.98	19
P01871	Immunoglobulin heavy constant mu OS=Homo sapiens OX=9606 GN=IGHM PE=1 SV=4	174.593	38	13	72	13	453	49.4	6.77	173.95	13
P55072	Transitional endoplasmic reticulum ATPase OS=Homo sapiens OX=9606 GN=VCP PE=1 SV=4	173.33	52	31	68	31	806	89.3	5.26	133.22	31
P02766	Transthyretin OS=Homo sapiens OX=9606 GN=TTR PE=1 SV=1	172.149	69	11	64	11	147	15.9	5.76	185.87	11
P30041	Peroxiredoxin-6 OS=Homo sapiens OX=9606 GN=PRDX6 PE=1 SV=3	171.476	78	22	71	22	224	25	6.38	143.12	22
Q00610	Clathrin heavy chain 1 OS=Homo sapiens OX=9606 GN=CLTC PE=1 SV=5	169.189	24	32	53	32	1675	191.5	5.69	77.07	32
P11142	Heat shock cognate 71 kDa protein OS=Homo sapiens OX=9606 GN=HSPA8 PE=1 SV=1	167.842	55	24	62	19	646	70.9	5.52	114.35	24
P68366	Tubulin alpha-4A chain OS=Homo sapiens OX=9606 GN=TUBA4A PE=1 SV=1	163.83	60	21	67	6	448	49.9	5.06	154.48	21
P02749	Beta-2-glycoprotein 1 OS=Homo sapiens OX=9606 GN=APOH PE=1 SV=3	163.635	61	16	67	16	345	38.3	7.97	140.26	16
Q9BXR6	Complement factor H-related protein 5 OS=Homo sapiens OX=9606 GN=CFHR5 PE=1 SV=1	162.256	46	19	55	18	569	64.4	7.06	121.53	19
P05164	Myeloperoxidase OS=Homo sapiens OX=9606 GN=MPO PE=1 SV=1	161.571	37	29	78	25	745	83.8	8.97	117.44	29
P11021	Endoplasmic reticulum chaperone BiP OS=Homo sapiens OX=9606 GN=HSPA5 PE=1 SV=2	159.96	37	24	53	22	654	72.3	5.16	95.53	24
P02763	Alpha-1-acid glycoprotein 1 OS=Homo sapiens OX=9606 GN=ORM1 PE=1 SV=1	159.165	58	12	48	8	201	23.5	5.02	118.22	12
P67936	Tropomyosin alpha-4 chain OS=Homo sapiens OX=9606 GN=TPM4 PE=1 SV=3	157.826	77	27	72	9	248	28.5	4.69	148.41	27
P00747	Plasminogen OS=Homo sapiens OX=9606 GN=PLG PE=1 SV=2	157.069	44	23	59	23	810	90.5	7.24	130.59	23
Q71U36	Tubulin alpha-1A chain OS=Homo sapiens OX=9606 GN=TUBA1A PE=1 SV=1	155.404	57	21	66	1	451	50.1	5.06	129.37	21
P05106	Integrin beta-3 OS=Homo sapiens OX=9606 GN=ITGB3 PE=1 SV=2	155.201	37	21	55	21	788	87	5.24	111.79	21
P04075	Fructose-bisphosphate aldolase A OS=Homo sapiens OX=9606 GN=ALDOA PE=1 SV=2	155.163	70	20	61	18	364	39.4	8.09	111.73	20
P02760	Protein AMBP OS=Homo sapiens OX=9606 GN=AMBP PE=1 SV=1	154.693	53	17	53	17	352	39	6.25	108.75	17
P06753-2	Isoform 2 of Tropomyosin alpha-3 chain OS=Homo sapiens OX=9606 GN=TPM3	152.267	65	26	73	4	248	29	4.78	118.32	26
P04406	Glyceraldehyde-3-phosphate dehydrogenase OS=Homo sapiens OX=9606 GN=GAPDH PE=1 SV=3	151.895	63	13	60	13	335	36	8.46	116.83	13
P68371	Tubulin beta-4B chain OS=Homo sapiens OX=9606 GN=TUBB4B PE=1 SV=1	151.241	62	20	60	5	445	49.8	4.89	131.68	20
P43652	Afamin OS=Homo sapiens OX=9606 GN=AFM PE=1 SV=1	150.317	43	21	48	21	599	69	5.9	109.26	21
P60174	Triosephosphate isomerase OS=Homo sapiens OX=9606 GN=TPI1 PE=1 SV=4	149.508	82	17	46	17	249	26.7	6.9	102.12	17
P63104	14-3-3 protein zeta/delta OS=Homo sapiens OX=9606 GN=YWHAZ PE=1 SV=1	147.624	65	17	47	15	245	27.7	4.79	93.88	17
P29401	Transketolase OS=Homo sapiens OX=9606 GN=TKT PE=1 SV=3	145.813	45	22	50	22	623	67.8	7.66	82.57	22
P02753	Retinol-binding protein 4 OS=Homo sapiens OX=9606 GN=RBP4 PE=1 SV=3	145.527	74	13	92	13	201	23	6.07	211.68	13
P01834	Immunoglobulin kappa constant OS=Homo sapiens OX=9606 GN=IGKC PE=1 SV=2	143.971	87	9	106	3	107	11.8	6.52	237.88	9
P00352	Retinal dehydrogenase 1 OS=Homo sapiens OX=9606 GN=ALDH1A1 PE=1 SV=2	142.975	57	21	49	21	501	54.8	6.73	103.49	21
P02748	Complement component C9 OS=Homo sapiens OX=9606 GN=C9 PE=1 SV=2	142.91	46	24	54	24	559	63.1	5.59	92.56	24
P0DOX7	Immunoglobulin kappa light chain OS=Homo sapiens OX=9606 PE=1 SV=1	142.034	57	9	99	2	214	23.4	7.17	187.08	9
P23528	Cofilin-1 OS=Homo sapiens OX=9606 GN=CFL1 PE=1 SV=3	141.762	80	16	34	16	166	18.5	8.09	83.03	16
P00734	Prothrombin OS=Homo sapiens OX=9606 GN=F2 PE=1 SV=2	140.92	34	15	41	15	622	70	5.9	74.11	15
P69891	Hemoglobin subunit gamma-1 OS=Homo sapiens OX=9606 GN=HBG1 PE=1 SV=2	139.866	94	14	142	1	147	16.1	7.2	209.24	14
P69892	Hemoglobin subunit gamma-2 OS=Homo sapiens OX=9606 GN=HBG2 PE=1 SV=2	138.991	94	14	144	1	147	16.1	7.2	220.06	14
P10643	Complement component C7 OS=Homo sapiens OX=9606 GN=C7 PE=1 SV=2	138.886	39	25	62	25	843	93.5	6.48	104.48	25
Q01518	Adenylyl cyclase-associated protein 1 OS=Homo sapiens OX=9606 GN=CAP1 PE=1 SV=5	138.455	47	17	46	17	475	51.9	8.06	76.8	17
P06753-5	Isoform 5 of Tropomyosin alpha-3 chain OS=Homo sapiens OX=9606 GN=TPM3	138.373	59	23	66	0	248	28.9	4.75	103.42	23
P06702	Protein S100-A9 OS=Homo sapiens OX=9606 GN=S100A9 PE=1 SV=1	137.156	86	9	42	9	114	13.2	6.13	114.45	9
P04083	Annexin A1 OS=Homo sapiens OX=9606 GN=ANXA1 PE=1 SV=2	136.967	60	17	43	17	346	38.7	7.02	103.45	17
P30101	Protein disulfide-isomerase A3 OS=Homo sapiens OX=9606 GN=PDIA3 PE=1 SV=4	135.69	47	20	48	20	505	56.7	6.35	101.87	20
P35527	Keratin, type I cytoskeletal 9 OS=Homo sapiens OX=9606 GN=KRT9 PE=1 SV=3	134.917	49	18	42	18	623	62	5.24	89.28	18
P68133	Actin, alpha skeletal muscle OS=Homo sapiens OX=9606 GN=ACTA1 PE=1 SV=1	134.763	37	14	105	3	377	42	5.39	155.9	14
P01876	Immunoglobulin heavy constant alpha 1 OS=Homo sapiens OX=9606 GN=IGHA1 PE=1 SV=2	134.474	52	12	88	7	353	37.6	6.51	216.1	12
O75636	Ficolin-3 OS=Homo sapiens OX=9606 GN=FCN3 PE=1 SV=2	133.337	52	12	50	12	299	32.9	6.67	120.4	12
Q9BQE3	Tubulin alpha-1C chain OS=Homo sapiens OX=9606 GN=TUBA1C PE=1 SV=1	132.093	52	20	55	1	449	49.9	5.1	96.22	20
O00151	PDZ and LIM domain protein 1 OS=Homo sapiens OX=9606 GN=PDLIM1 PE=1 SV=4	131.643	71	14	47	14	329	36	7.02	79.24	14
P00739	Haptoglobin-related protein OS=Homo sapiens OX=9606 GN=HPR PE=2 SV=2	131.241	54	18	62	5	348	39	7.09	96.09	18
Q13228	Methanethiol oxidase OS=Homo sapiens OX=9606 GN=SELENBP1 PE=1 SV=2	129.673	47	17	46	17	472	52.4	6.37	80.52	17
P27797	Calreticulin OS=Homo sapiens OX=9606 GN=CALR PE=1 SV=1	129.298	57	15	61	15	417	48.1	4.44	74.22	15
P13645	Keratin, type I cytoskeletal 10 OS=Homo sapiens OX=9606 GN=KRT10 PE=1 SV=6	126.653	45	20	41	17	584	58.8	5.21	67.63	20
P50395	Rab GDP dissociation inhibitor beta OS=Homo sapiens OX=9606 GN=GDI2 PE=1 SV=2	125.711	59	21	45	16	445	50.6	6.47	68.94	21
P00736	Complement C1r subcomponent OS=Homo sapiens OX=9606 GN=C1R PE=1 SV=2	124.975	35	17	38	17	705	80.1	6.21	67.87	17
P00491	Purine nucleoside phosphorylase OS=Homo sapiens OX=9606 GN=PNP PE=1 SV=2	123.806	68	18	53	18	289	32.1	6.95	125.03	18
P04196	Histidine-rich glycoprotein OS=Homo sapiens OX=9606 GN=HRG PE=1 SV=1	121.398	35	18	48	18	525	59.5	7.5	75.87	18
P67936-2	Isoform 2 of Tropomyosin alpha-4 chain OS=Homo sapiens OX=9606 GN=TPM4	119.849	60	22	54	4	284	32.7	4.73	98.23	22
O75083	WD repeat-containing protein 1 OS=Homo sapiens OX=9606 GN=WDR1 PE=1 SV=4	119.822	45	18	46	18	606	66.2	6.65	75.09	18
Q08397	Lysyl oxidase homolog 1 OS=Homo sapiens OX=9606 GN=LOXL1 PE=1 SV=2	117.735	48	17	56	17	574	63.1	7.52	103.07	17
P04275	von Willebrand factor OS=Homo sapiens OX=9606 GN=VWF PE=1 SV=4	116.704	13	28	57	28	2813	309.1	5.48	62.81	28
P55083	Microfibril-associated glycoprotein 4 OS=Homo sapiens OX=9606 GN=MFAP4 PE=1 SV=2	116.348	39	7	32	7	255	28.6	5.63	103.61	7
P19652	Alpha-1-acid glycoprotein 2 OS=Homo sapiens OX=9606 GN=ORM2 PE=1 SV=2	114.806	60	11	45	7	201	23.6	5.11	66.86	11
P05155	Plasma protease C1 inhibitor OS=Homo sapiens OX=9606 GN=SERPING1 PE=1 SV=2	113.366	33	19	50	19	500	55.1	6.55	78.61	19
Q9HBI1	Beta-parvin OS=Homo sapiens OX=9606 GN=PARVB PE=1 SV=1	111.861	46	14	47	14	364	41.7	6.73	75.41	14
P07900	Heat shock protein HSP 90-alpha OS=Homo sapiens OX=9606 GN=HSP90AA1 PE=1 SV=5	109.766	34	23	53	15	732	84.6	5.02	59.14	23
P27105	Stomatin OS=Homo sapiens OX=9606 GN=STOM PE=1 SV=3	109.737	56	12	38	12	288	31.7	7.88	90.31	12
Q06830	Peroxiredoxin-1 OS=Homo sapiens OX=9606 GN=PRDX1 PE=1 SV=1	107.191	72	15	51	12	199	22.1	8.13	104.15	15
P0DMV9	Heat shock 70 kDa protein 1B OS=Homo sapiens OX=9606 GN=HSPA1B PE=1 SV=1	106.162	49	23	41	18	641	70	5.66	62.43	23
P60660-2	Isoform Smooth muscle of Myosin light polypeptide 6 OS=Homo sapiens OX=9606 GN=MYL6	104.637	74	10	34	10	151	17	4.55	91.22	10
P00558	Phosphoglycerate kinase 1 OS=Homo sapiens OX=9606 GN=PGK1 PE=1 SV=3	104.63	49	14	40	14	417	44.6	8.1	77.06	14
P53396	ATP-citrate synthase OS=Homo sapiens OX=9606 GN=ACLY PE=1 SV=3	104.526	26	22	42	22	1101	120.8	7.33	56.83	22
P13798	Acylamino-acid-releasing enzyme OS=Homo sapiens OX=9606 GN=APEH PE=1 SV=4	104.458	30	16	46	16	732	81.2	5.48	82.85	16
P01011	Alpha-1-antichymotrypsin OS=Homo sapiens OX=9606 GN=SERPINA3 PE=1 SV=2	103.91	39	18	51	18	423	47.6	5.52	91.25	18
O60610	Protein diaphanous homolog 1 OS=Homo sapiens OX=9606 GN=DIAPH1 PE=1 SV=2	103.217	19	17	32	17	1272	141.3	5.41	43.67	17
P04217	Alpha-1B-glycoprotein OS=Homo sapiens OX=9606 GN=A1BG PE=1 SV=4	102.168	45	12	46	12	495	54.2	5.86	84.3	12
P06744	Glucose-6-phosphate isomerase OS=Homo sapiens OX=9606 GN=GPI PE=1 SV=4	101.876	42	15	30	15	558	63.1	8.32	54.67	15
P31948	Stress-induced-phosphoprotein 1 OS=Homo sapiens OX=9606 GN=STIP1 PE=1 SV=1	101.591	45	21	38	21	543	62.6	6.8	64.63	21
Q06033	Inter-alpha-trypsin inhibitor heavy chain H3 OS=Homo sapiens OX=9606 GN=ITIH3 PE=1 SV=2	101.311	27	19	44	19	890	99.8	5.74	69.08	19
P00746	Complement factor D OS=Homo sapiens OX=9606 GN=CFD PE=1 SV=5	101.065	68	11	35	11	253	27	7.71	54.07	11
P24844	Myosin regulatory light polypeptide 9 OS=Homo sapiens OX=9606 GN=MYL9 PE=1 SV=4	98.856	60	9	27	4	172	19.8	4.92	51.35	9
P27169	Serum paraoxonase/arylesterase 1 OS=Homo sapiens OX=9606 GN=PON1 PE=1 SV=3	98.507	59	13	27	13	355	39.7	5.22	56.02	13
Q05682-4	Isoform 4 of Caldesmon OS=Homo sapiens OX=9606 GN=CALD1	98.445	38	19	41	19	538	62.6	6.37	58.23	19
P25311	Zinc-alpha-2-glycoprotein OS=Homo sapiens OX=9606 GN=AZGP1 PE=1 SV=2	98.401	49	15	48	15	298	34.2	6.05	77.16	15
Q14766	Latent-transforming growth factor beta-binding protein 1 OS=Homo sapiens OX=9606 GN=LTBP1 PE=1 SV=4	98.094	17	18	37	18	1721	186.7	5.96	37.93	18
P00441	Superoxide dismutase [Cu-Zn] OS=Homo sapiens OX=9606 GN=SOD1 PE=1 SV=2	96.11	58	5	29	5	154	15.9	6.13	131.78	5
P13671	Complement component C6 OS=Homo sapiens OX=9606 GN=C6 PE=1 SV=3	95.006	30	18	30	18	934	104.7	6.76	50.83	18
Q6UWP8	Suprabasin OS=Homo sapiens OX=9606 GN=SBSN PE=1 SV=2	94.681	34	10	22	10	590	60.5	7.01	43.96	10
O95810	Caveolae-associated protein 2 OS=Homo sapiens OX=9606 GN=CAVIN2 PE=1 SV=3	94.326	42	15	35	15	425	47.1	5.21	70.81	15
P09493-8	Isoform 8 of Tropomyosin alpha-1 chain OS=Homo sapiens OX=9606 GN=TPM1	93.877	51	19	38	3	284	32.8	4.75	73.26	19
Q9NY65	Tubulin alpha-8 chain OS=Homo sapiens OX=9606 GN=TUBA8 PE=1 SV=1	93.499	32	15	40	4	449	50.1	5.06	79.65	15
P06753	Tropomyosin alpha-3 chain OS=Homo sapiens OX=9606 GN=TPM3 PE=1 SV=2	93.421	39	17	46	2	285	32.9	4.72	61.98	17
P08697	Alpha-2-antiplasmin OS=Homo sapiens OX=9606 GN=SERPINF2 PE=1 SV=3	91.743	38	10	30	10	491	54.5	6.29	64.63	10
P01034	Cystatin-C OS=Homo sapiens OX=9606 GN=CST3 PE=1 SV=1	90.271	63	10	32	10	146	15.8	8.75	67.25	10
Q14247	Src substrate cortactin OS=Homo sapiens OX=9606 GN=CTTN PE=1 SV=2	90.245	30	14	30	14	550	61.5	5.4	57.97	14
P14625	Endoplasmin OS=Homo sapiens OX=9606 GN=HSP90B1 PE=1 SV=1	89.742	28	18	31	17	803	92.4	4.84	44.43	18
P61160	Actin-related protein 2 OS=Homo sapiens OX=9606 GN=ACTR2 PE=1 SV=1	89.052	30	10	28	10	394	44.7	6.74	50.4	10
P35908	Keratin, type II cytoskeletal 2 epidermal OS=Homo sapiens OX=9606 GN=KRT2 PE=1 SV=2	88.699	46	21	38	19	639	65.4	8	42.89	21
P18065	Insulin-like growth factor-binding protein 2 OS=Homo sapiens OX=9606 GN=IGFBP2 PE=1 SV=2	88.378	38	11	37	11	325	34.8	7.5	68.34	11
P61224	Ras-related protein Rap-1b OS=Homo sapiens OX=9606 GN=RAP1B PE=1 SV=1	88.33	58	12	28	12	184	20.8	5.78	62.04	12
Q08495-2	Isoform 2 of Dematin OS=Homo sapiens OX=9606 GN=DMTN	87.322	58	16	36	16	383	43.1	8.85	57.91	16
P27918	Properdin OS=Homo sapiens OX=9606 GN=CFP PE=1 SV=2	86.595	25	10	44	10	469	51.2	7.9	88.81	10
P45974	Ubiquitin carboxyl-terminal hydrolase 5 OS=Homo sapiens OX=9606 GN=USP5 PE=1 SV=2	83.916	24	15	35	15	858	95.7	5.03	59.98	15
O14950	Myosin regulatory light chain 12B OS=Homo sapiens OX=9606 GN=MYL12B PE=1 SV=2	83.831	60	10	27	5	172	19.8	4.84	62.14	10
P09493-3	Isoform 3 of Tropomyosin alpha-1 chain OS=Homo sapiens OX=9606 GN=TPM1	83.582	42	16	35	1	284	32.9	4.78	72.67	16
P07225	Vitamin K-dependent protein S OS=Homo sapiens OX=9606 GN=PROS1 PE=1 SV=1	83.429	28	16	39	16	676	75.1	5.67	48.98	16
P31150	Rab GDP dissociation inhibitor alpha OS=Homo sapiens OX=9606 GN=GDI1 PE=1 SV=2	82.867	35	12	21	7	447	50.6	5.14	42.25	12
P07738	Bisphosphoglycerate mutase OS=Homo sapiens OX=9606 GN=BPGM PE=1 SV=2	82.656	46	12	36	12	259	30	6.54	65.57	12
P07358	Complement component C8 beta chain OS=Homo sapiens OX=9606 GN=C8B PE=1 SV=3	82.209	31	12	28	12	591	67	8.13	57.72	12
P50990	T-complex protein 1 subunit theta OS=Homo sapiens OX=9606 GN=CCT8 PE=1 SV=4	82.009	42	18	29	18	548	59.6	5.6	45.87	18
P07237	Protein disulfide-isomerase OS=Homo sapiens OX=9606 GN=P4HB PE=1 SV=3	81.938	29	11	34	11	508	57.1	4.87	62.75	11
Q15942	Zyxin OS=Homo sapiens OX=9606 GN=ZYX PE=1 SV=1	81.66	38	12	36	12	572	61.2	6.67	55.56	12
P07384	Calpain-1 catalytic subunit OS=Homo sapiens OX=9606 GN=CAPN1 PE=1 SV=1	81.369	30	17	31	17	714	81.8	5.67	37.1	17
Q9UNZ2	NSFL1 cofactor p47 OS=Homo sapiens OX=9606 GN=NSFL1C PE=1 SV=2	81.244	43	12	31	12	370	40.5	5.1	55.06	12
P13716	Delta-aminolevulinic acid dehydratase OS=Homo sapiens OX=9606 GN=ALAD PE=1 SV=1	81.022	39	11	28	11	330	36.3	6.79	37.69	11
P05154	Plasma serine protease inhibitor OS=Homo sapiens OX=9606 GN=SERPINA5 PE=1 SV=3	80.823	35	11	30	11	406	45.6	9.26	56.13	11
P02765	Alpha-2-HS-glycoprotein OS=Homo sapiens OX=9606 GN=AHSG PE=1 SV=2	80.759	33	6	20	6	367	39.3	5.72	56.76	6
P08238	Heat shock protein HSP 90-beta OS=Homo sapiens OX=9606 GN=HSP90AB1 PE=1 SV=4	78.863	26	16	35	7	724	83.2	5.03	37.81	16
Q14254	Flotillin-2 OS=Homo sapiens OX=9606 GN=FLOT2 PE=1 SV=2	78.571	41	14	27	14	428	47	5.25	39.29	14
Q01082	Spectrin beta chain, non-erythrocytic 1 OS=Homo sapiens OX=9606 GN=SPTBN1 PE=1 SV=2	77.453	9	21	31	15	2364	274.4	5.57	42.74	21
Q93084-1	Isoform SERCA3B of Sarcoplasmic/endoplasmic reticulum calcium ATPase 3 OS=Homo sapiens OX=9606 GN=ATP2A3	76.438	21	16	28	11	1043	113.9	5.57	45.97	16
P04004	Vitronectin OS=Homo sapiens OX=9606 GN=VTN PE=1 SV=1	76.242	35	13	27	13	478	54.3	5.8	59.34	13
P30740	Leukocyte elastase inhibitor OS=Homo sapiens OX=9606 GN=SERPINB1 PE=1 SV=1	76.103	30	11	31	11	379	42.7	6.28	60.25	11
P09493-5	Isoform 5 of Tropomyosin alpha-1 chain OS=Homo sapiens OX=9606 GN=TPM1	75.982	36	13	36	4	245	28.4	4.77	68.25	13
P09871	Complement C1s subcomponent OS=Homo sapiens OX=9606 GN=C1S PE=1 SV=1	75.835	31	16	41	15	688	76.6	4.96	54.84	16
O43866	CD5 antigen-like OS=Homo sapiens OX=9606 GN=CD5L PE=1 SV=1	75.815	49	11	22	11	347	38.1	5.47	40.58	11
P16452	Protein 4.2 OS=Homo sapiens OX=9606 GN=EPB42 PE=1 SV=3	75.797	35	18	32	18	691	77	8.09	23.94	18
P14780	Matrix metalloproteinase-9 OS=Homo sapiens OX=9606 GN=MMP9 PE=1 SV=3	75.439	30	16	30	16	707	78.4	6.06	49.99	16
P55209	Nucleosome assembly protein 1-like 1 OS=Homo sapiens OX=9606 GN=NAP1L1 PE=1 SV=1	75.25	33	8	18	7	391	45.3	4.46	42	8
P06576	ATP synthase subunit beta, mitochondrial OS=Homo sapiens OX=9606 GN=ATP5F1B PE=1 SV=3	74.777	33	12	24	12	529	56.5	5.4	38.56	12
P23229-6	Isoform Alpha-6X1X2A of Integrin alpha-6 OS=Homo sapiens OX=9606 GN=ITGA6	74.481	22	19	33	19	1112	124	6.61	32.89	19
O14672	Disintegrin and metalloproteinase domain-containing protein 10 OS=Homo sapiens OX=9606 GN=ADAM10 PE=1 SV=1	74.381	16	9	23	9	748	84.1	7.77	40.31	9
P00568	Adenylate kinase isoenzyme 1 OS=Homo sapiens OX=9606 GN=AK1 PE=1 SV=3	74.186	56	10	24	10	194	21.6	8.63	50.22	10
P04792	Heat shock protein beta-1 OS=Homo sapiens OX=9606 GN=HSPB1 PE=1 SV=2	74.08	59	10	31	10	205	22.8	6.4	56.45	10
P36955	Pigment epithelium-derived factor OS=Homo sapiens OX=9606 GN=SERPINF1 PE=1 SV=4	73.421	38	14	30	14	418	46.3	6.38	48.65	14
P47756	F-actin-capping protein subunit beta OS=Homo sapiens OX=9606 GN=CAPZB PE=1 SV=4	72.848	39	11	29	11	277	31.3	5.59	55.81	11
P30086	Phosphatidylethanolamine-binding protein 1 OS=Homo sapiens OX=9606 GN=PEBP1 PE=1 SV=3	72.847	76	11	26	11	187	21	7.53	37.35	11
P48643	T-complex protein 1 subunit epsilon OS=Homo sapiens OX=9606 GN=CCT5 PE=1 SV=1	72.653	36	12	18	12	541	59.6	5.66	41.85	12
P52209	6-phosphogluconate dehydrogenase, decarboxylating OS=Homo sapiens OX=9606 GN=PGD PE=1 SV=3	72.647	25	10	21	10	483	53.1	7.23	39.08	10
P11215	Integrin alpha-M OS=Homo sapiens OX=9606 GN=ITGAM PE=1 SV=2	72.588	20	17	30	17	1152	127.1	7.23	42.4	17
Q06323	Proteasome activator complex subunit 1 OS=Homo sapiens OX=9606 GN=PSME1 PE=1 SV=1	71.366	47	11	31	11	249	28.7	6.02	60.27	11
P07951-3	Isoform 3 of Tropomyosin beta chain OS=Homo sapiens OX=9606 GN=TPM2	71.236	45	14	35	6	248	28.7	4.63	61.88	14
P0DOX2	Immunoglobulin alpha-2 heavy chain OS=Homo sapiens OX=9606 PE=1 SV=2	70.635	30	8	39	2	455	48.9	6.67	65.79	8
P78371	T-complex protein 1 subunit beta OS=Homo sapiens OX=9606 GN=CCT2 PE=1 SV=4	70.399	28	13	29	13	535	57.5	6.46	40.97	13
Q15555	Microtubule-associated protein RP/EB family member 2 OS=Homo sapiens OX=9606 GN=MAPRE2 PE=1 SV=1	69.979	42	9	28	9	327	37	5.57	42.35	9
P05156	Complement factor I OS=Homo sapiens OX=9606 GN=CFI PE=1 SV=2	69.963	29	13	28	13	583	65.7	7.5	46.14	13
P07357	Complement component C8 alpha chain OS=Homo sapiens OX=9606 GN=C8A PE=1 SV=2	69.797	34	13	22	13	584	65.1	6.47	34.43	13
P50552	Vasodilator-stimulated phosphoprotein OS=Homo sapiens OX=9606 GN=VASP PE=1 SV=3	69.428	33	10	23	10	380	39.8	8.94	48.53	10
P20810	Calpastatin OS=Homo sapiens OX=9606 GN=CAST PE=1 SV=4	68.749	22	11	27	11	708	76.5	5.07	43.25	11
P17987	T-complex protein 1 subunit alpha OS=Homo sapiens OX=9606 GN=TCP1 PE=1 SV=1	68.471	36	17	26	17	556	60.3	6.11	36.51	17
P31146	Coronin-1A OS=Homo sapiens OX=9606 GN=CORO1A PE=1 SV=4	67.908	33	9	19	9	461	51	6.68	46.47	9
Q0ZGT2	Nexilin OS=Homo sapiens OX=9606 GN=NEXN PE=1 SV=1	67.883	38	17	26	17	675	80.6	5.33	21.39	17
Q13418	Integrin-linked protein kinase OS=Homo sapiens OX=9606 GN=ILK PE=1 SV=2	67.61	37	15	27	15	452	51.4	8.07	47.28	15
Q15833	Syntaxin-binding protein 2 OS=Homo sapiens OX=9606 GN=STXBP2 PE=1 SV=2	66.61	28	12	16	11	593	66.4	6.55	21.73	12
P07451	Carbonic anhydrase 3 OS=Homo sapiens OX=9606 GN=CA3 PE=1 SV=3	66.528	63	11	28	11	260	29.5	7.34	42.86	11
P37840	Alpha-synuclein OS=Homo sapiens OX=9606 GN=SNCA PE=1 SV=1	66.472	71	7	23	7	140	14.5	4.7	36.6	7
P09211	Glutathione S-transferase P OS=Homo sapiens OX=9606 GN=GSTP1 PE=1 SV=2	66.201	49	7	24	7	210	23.3	5.64	40.56	7
P80188	Neutrophil gelatinase-associated lipocalin OS=Homo sapiens OX=9606 GN=LCN2 PE=1 SV=2	65.821	63	11	26	11	198	22.6	8.91	32.86	11
P07737	Profilin-1 OS=Homo sapiens OX=9606 GN=PFN1 PE=1 SV=2	65.453	71	8	31	8	140	15	8.27	55.45	8
P78417	Glutathione S-transferase omega-1 OS=Homo sapiens OX=9606 GN=GSTO1 PE=1 SV=2	65.048	56	14	27	14	241	27.5	6.6	47.2	14
P25787	Proteasome subunit alpha type-2 OS=Homo sapiens OX=9606 GN=PSMA2 PE=1 SV=2	64.06	53	8	20	8	234	25.9	7.43	35.6	8
O00299	Chloride intracellular channel protein 1 OS=Homo sapiens OX=9606 GN=CLIC1 PE=1 SV=4	63.868	69	12	24	12	241	26.9	5.17	31.18	12
P04632	Calpain small subunit 1 OS=Homo sapiens OX=9606 GN=CAPNS1 PE=1 SV=1	63.565	40	7	17	7	268	28.3	5.2	38.66	7
P63241	Eukaryotic translation initiation factor 5A-1 OS=Homo sapiens OX=9606 GN=EIF5A PE=1 SV=2	63.5	63	11	40	11	154	16.8	5.24	58.23	11
P01877	Immunoglobulin heavy constant alpha 2 OS=Homo sapiens OX=9606 GN=IGHA2 PE=1 SV=4	63.435	43	8	36	1	340	36.6	6.27	63.98	8
Q14315	Filamin-C OS=Homo sapiens OX=9606 GN=FLNC PE=1 SV=3	63.426	4	10	29	3	2725	290.8	5.97	64.05	10
Q07954	Prolow-density lipoprotein receptor-related protein 1 OS=Homo sapiens OX=9606 GN=LRP1 PE=1 SV=2	62.936	5	18	26	18	4544	504.3	5.39	20.46	18
Q16643	Drebrin OS=Homo sapiens OX=9606 GN=DBN1 PE=1 SV=4	62.789	22	10	17	10	649	71.4	4.45	32.14	10
P40227	T-complex protein 1 subunit zeta OS=Homo sapiens OX=9606 GN=CCT6A PE=1 SV=3	62.067	30	14	25	14	531	58	6.68	43.14	14
P29622	Kallistatin OS=Homo sapiens OX=9606 GN=SERPINA4 PE=1 SV=3	61.742	34	11	26	11	427	48.5	7.75	36.44	11
P61769	Beta-2-microglobulin OS=Homo sapiens OX=9606 GN=B2M PE=1 SV=1	60.962	46	5	13	5	119	13.7	6.52	46.82	5
P00390	Glutathione reductase, mitochondrial OS=Homo sapiens OX=9606 GN=GSR PE=1 SV=2	60.764	30	10	19	10	522	56.2	8.5	32.58	10
P09104	Gamma-enolase OS=Homo sapiens OX=9606 GN=ENO2 PE=1 SV=3	60.223	31	9	17	5	434	47.2	5.03	28.13	9
P0DP25	Calmodulin-3 OS=Homo sapiens OX=9606 GN=CALM3 PE=1 SV=1	60.207	71	9	18	9	149	16.8	4.22	40.52	9
P21980	Protein-glutamine gamma-glutamyltransferase 2 OS=Homo sapiens OX=9606 GN=TGM2 PE=1 SV=2	59.736	23	12	23	12	687	77.3	5.22	37.93	12
P07195	L-lactate dehydrogenase B chain OS=Homo sapiens OX=9606 GN=LDHB PE=1 SV=2	59.361	42	12	25	11	334	36.6	6.05	35.92	12
P25705	ATP synthase subunit alpha, mitochondrial OS=Homo sapiens OX=9606 GN=ATP5F1A PE=1 SV=1	58.924	23	9	21	9	553	59.7	9.13	42.96	9
P62826	GTP-binding nuclear protein Ran OS=Homo sapiens OX=9606 GN=RAN PE=1 SV=3	58.47	49	10	21	10	216	24.4	7.49	46.31	10
P16284	Platelet endothelial cell adhesion molecule OS=Homo sapiens OX=9606 GN=PECAM1 PE=1 SV=2	58.097	24	13	24	13	738	82.5	6.99	24.99	13
P02656	Apolipoprotein C-III OS=Homo sapiens OX=9606 GN=APOC3 PE=1 SV=1	57.887	59	7	33	7	99	10.8	5.41	56.38	7
P37802	Transgelin-2 OS=Homo sapiens OX=9606 GN=TAGLN2 PE=1 SV=3	57.693	65	11	25	11	199	22.4	8.25	33.3	11
P11413	Glucose-6-phosphate 1-dehydrogenase OS=Homo sapiens OX=9606 GN=G6PD PE=1 SV=4	57.466	30	15	28	15	515	59.2	6.84	21.75	15
P62258	14-3-3 protein epsilon OS=Homo sapiens OX=9606 GN=YWHAE PE=1 SV=1	57.461	55	12	21	11	255	29.2	4.74	27.71	12
Q9UBW5	Bridging integrator 2 OS=Homo sapiens OX=9606 GN=BIN2 PE=1 SV=3	56.812	35	13	25	13	565	61.8	5.15	40.46	13
P22314	Ubiquitin-like modifier-activating enzyme 1 OS=Homo sapiens OX=9606 GN=UBA1 PE=1 SV=3	56.774	13	9	19	9	1058	117.8	5.76	33.75	9
P13489	Ribonuclease inhibitor OS=Homo sapiens OX=9606 GN=RNH1 PE=1 SV=2	56.561	28	11	23	11	461	49.9	4.82	36.36	11
P61204	ADP-ribosylation factor 3 OS=Homo sapiens OX=9606 GN=ARF3 PE=1 SV=2	56.541	43	8	17	4	181	20.6	7.43	34.14	8
Q08380	Galectin-3-binding protein OS=Homo sapiens OX=9606 GN=LGALS3BP PE=1 SV=1	56.062	22	8	18	8	585	65.3	5.27	38.67	8
O75955	Flotillin-1 OS=Homo sapiens OX=9606 GN=FLOT1 PE=1 SV=3	55.991	41	13	20	13	427	47.3	7.49	19.03	13
P35612	Beta-adducin OS=Homo sapiens OX=9606 GN=ADD2 PE=1 SV=3	55.952	16	9	16	9	726	80.8	5.92	31.75	9
Q9ULV4	Coronin-1C OS=Homo sapiens OX=9606 GN=CORO1C PE=1 SV=1	55.812	32	10	18	10	474	53.2	7.08	22.14	10
Q9UJU6	Drebrin-like protein OS=Homo sapiens OX=9606 GN=DBNL PE=1 SV=1	55.612	24	7	20	7	430	48.2	5.05	42.23	7
Q9NZN3	EH domain-containing protein 3 OS=Homo sapiens OX=9606 GN=EHD3 PE=1 SV=2	55.46	22	11	23	5	535	60.8	6.57	41.98	11
P46940	Ras GTPase-activating-like protein IQGAP1 OS=Homo sapiens OX=9606 GN=IQGAP1 PE=1 SV=1	55.248	8	8	14	8	1657	189.1	6.48	23.91	8
P02743	Serum amyloid P-component OS=Homo sapiens OX=9606 GN=APCS PE=1 SV=2	55.066	32	10	39	10	223	25.4	6.54	49.99	10
P18669	Phosphoglycerate mutase 1 OS=Homo sapiens OX=9606 GN=PGAM1 PE=1 SV=2	54.979	58	9	16	9	254	28.8	7.18	22.61	9
P40925	Malate dehydrogenase, cytoplasmic OS=Homo sapiens OX=9606 GN=MDH1 PE=1 SV=4	54.399	34	7	18	7	334	36.4	7.36	24.67	7
P12429	Annexin A3 OS=Homo sapiens OX=9606 GN=ANXA3 PE=1 SV=3	54.03	33	10	25	10	323	36.4	5.92	37.5	10
P29144	Tripeptidyl-peptidase 2 OS=Homo sapiens OX=9606 GN=TPP2 PE=1 SV=4	53.907	15	13	21	13	1249	138.3	6.32	14.2	13
P01019	Angiotensinogen OS=Homo sapiens OX=9606 GN=AGT PE=1 SV=1	53.237	20	7	18	7	485	53.1	6.32	40.96	7
Q16775	Hydroxyacylglutathione hydrolase, mitochondrial OS=Homo sapiens OX=9606 GN=HAGH PE=1 SV=2	53.101	37	6	14	6	308	33.8	8.12	32.87	6
P07360	Complement component C8 gamma chain OS=Homo sapiens OX=9606 GN=C8G PE=1 SV=3	52.807	54	9	21	9	202	22.3	8.31	22.54	9
P03952	Plasma kallikrein OS=Homo sapiens OX=9606 GN=KLKB1 PE=1 SV=1	52.617	26	15	26	15	638	71.3	8.22	34.06	15
P04899	Guanine nucleotide-binding protein G(i) subunit alpha-2 OS=Homo sapiens OX=9606 GN=GNAI2 PE=1 SV=3	52.343	31	9	17	9	355	40.4	5.54	29.69	9
P35241	Radixin OS=Homo sapiens OX=9606 GN=RDX PE=1 SV=1	52.336	20	13	24	1	583	68.5	6.37	25.8	13
P04439	HLA class I histocompatibility antigen, A alpha chain OS=Homo sapiens OX=9606 GN=HLA-A PE=1 SV=2	52.205	34	9	15	8	365	40.8	6	23.66	9
Q96NZ9	Proline-rich acidic protein 1 OS=Homo sapiens OX=9606 GN=PRAP1 PE=1 SV=2	51.804	46	5	24	5	151	17.2	5.36	42.56	5
P0DOY2	Immunoglobulin lambda constant 2 OS=Homo sapiens OX=9606 GN=IGLC2 PE=1 SV=1	51.77	60	5	52	3	106	11.3	7.24	119.02	5
P62937	Peptidyl-prolyl cis-trans isomerase A OS=Homo sapiens OX=9606 GN=PPIA PE=1 SV=2	51.707	49	8	22	8	165	18	7.81	45.98	8
P37837	Transaldolase OS=Homo sapiens OX=9606 GN=TALDO1 PE=1 SV=2	51.641	32	11	22	11	337	37.5	6.81	31.24	11
P50991	T-complex protein 1 subunit delta OS=Homo sapiens OX=9606 GN=CCT4 PE=1 SV=4	51.445	28	12	19	12	539	57.9	7.83	22.81	12
P11166	Solute carrier family 2, facilitated glucose transporter member 1 OS=Homo sapiens OX=9606 GN=SLC2A1 PE=1 SV=2	51.441	20	8	18	8	492	54	8.72	42.82	8
P54578	Ubiquitin carboxyl-terminal hydrolase 14 OS=Homo sapiens OX=9606 GN=USP14 PE=1 SV=3	50.988	35	15	25	15	494	56	5.3	12.91	15
P05160	Coagulation factor XIII B chain OS=Homo sapiens OX=9606 GN=F13B PE=1 SV=3	50.956	30	14	28	14	661	75.5	6.39	36.86	14
Q15257	Serine/threonine-protein phosphatase 2A activator OS=Homo sapiens OX=9606 GN=PTPA PE=1 SV=3	50.833	28	8	13	8	358	40.6	5.94	16.9	8
P05109	Protein S100-A8 OS=Homo sapiens OX=9606 GN=S100A8 PE=1 SV=1	50.763	69	8	22	8	93	10.8	7.03	40.34	8
P12931	Proto-oncogene tyrosine-protein kinase Src OS=Homo sapiens OX=9606 GN=SRC PE=1 SV=3	50.506	24	11	21	10	536	59.8	7.42	20.82	11
P27824	Calnexin OS=Homo sapiens OX=9606 GN=CANX PE=1 SV=2	50.405	22	12	18	12	592	67.5	4.6	30.91	12
P04179	Superoxide dismutase [Mn], mitochondrial OS=Homo sapiens OX=9606 GN=SOD2 PE=1 SV=3	50.212	57	8	15	8	222	24.7	8.25	34.34	8
P54920	Alpha-soluble NSF attachment protein OS=Homo sapiens OX=9606 GN=NAPA PE=1 SV=3	50.151	37	8	16	8	295	33.2	5.36	18.73	8
Q9H4M9	EH domain-containing protein 1 OS=Homo sapiens OX=9606 GN=EHD1 PE=1 SV=2	49.537	20	10	18	4	534	60.6	6.83	34.76	10
P08567	Pleckstrin OS=Homo sapiens OX=9606 GN=PLEK PE=1 SV=3	49.366	28	6	22	6	350	40.1	8.28	45.86	6
Q15102	Platelet-activating factor acetylhydrolase IB subunit alpha1 OS=Homo sapiens OX=9606 GN=PAFAH1B3 PE=1 SV=1	49.332	68	8	16	8	231	25.7	6.84	34.3	8
Q5TDH0	Protein DDI1 homolog 2 OS=Homo sapiens OX=9606 GN=DDI2 PE=1 SV=1	49.14	37	10	19	10	399	44.5	5.05	35.26	10
Q99497	Parkinson disease protein 7 OS=Homo sapiens OX=9606 GN=PARK7 PE=1 SV=2	48.776	55	8	19	8	189	19.9	6.79	34.83	8
Q562R1	Beta-actin-like protein 2 OS=Homo sapiens OX=9606 GN=ACTBL2 PE=1 SV=2	48.649	24	7	45	2	376	42	5.59	61.8	7
P05556	Integrin beta-1 OS=Homo sapiens OX=9606 GN=ITGB1 PE=1 SV=2	48.649	21	12	19	12	798	88.4	5.39	20.1	12
P09960	Leukotriene A-4 hydrolase OS=Homo sapiens OX=9606 GN=LTA4H PE=1 SV=2	48.529	29	13	20	13	611	69.2	6.18	19.39	13
P52566	Rho GDP-dissociation inhibitor 2 OS=Homo sapiens OX=9606 GN=ARHGDIB PE=1 SV=3	48.521	44	5	15	5	201	23	5.21	27.96	5
Q03591	Complement factor H-related protein 1 OS=Homo sapiens OX=9606 GN=CFHR1 PE=1 SV=2	48.449	41	8	18	1	330	37.6	7.39	30.35	8
P48059	LIM and senescent cell antigen-like-containing domain protein 1 OS=Homo sapiens OX=9606 GN=LIMS1 PE=1 SV=4	47.781	36	10	23	10	325	37.2	8.05	40.32	10
P19367	Hexokinase-1 OS=Homo sapiens OX=9606 GN=HK1 PE=1 SV=3	47.646	14	12	22	12	917	102.4	6.8	21.74	12
P22692	Insulin-like growth factor-binding protein 4 OS=Homo sapiens OX=9606 GN=IGFBP4 PE=1 SV=2	47.338	29	7	20	7	258	27.9	7.15	31.06	7
P05543	Thyroxine-binding globulin OS=Homo sapiens OX=9606 GN=SERPINA7 PE=1 SV=2	47.203	34	11	21	11	415	46.3	6.3	20.97	11
P61978	Heterogeneous nuclear ribonucleoprotein K OS=Homo sapiens OX=9606 GN=HNRNPK PE=1 SV=1	47.141	32	10	19	10	463	50.9	5.54	27.19	10
P16615	Sarcoplasmic/endoplasmic reticulum calcium ATPase 2 OS=Homo sapiens OX=9606 GN=ATP2A2 PE=1 SV=1	47.051	15	11	16	6	1042	114.7	5.34	20.76	11
P68036	Ubiquitin-conjugating enzyme E2 L3 OS=Homo sapiens OX=9606 GN=UBE2L3 PE=1 SV=1	47.041	59	6	14	6	154	17.9	8.51	25.5	6
P15311	Ezrin OS=Homo sapiens OX=9606 GN=EZR PE=1 SV=4	46.932	23	14	21	4	586	69.4	6.27	16.91	14
P49368	T-complex protein 1 subunit gamma OS=Homo sapiens OX=9606 GN=CCT3 PE=1 SV=4	46.909	29	10	18	10	545	60.5	6.49	40.01	10
P05546	Heparin cofactor 2 OS=Homo sapiens OX=9606 GN=SERPIND1 PE=1 SV=3	46.858	31	12	27	12	499	57	6.9	52.75	12
P58546	Myotrophin OS=Homo sapiens OX=9606 GN=MTPN PE=1 SV=2	46.701	67	4	6	4	118	12.9	5.52	20.83	4
Q9Y4E8	Ubiquitin carboxyl-terminal hydrolase 15 OS=Homo sapiens OX=9606 GN=USP15 PE=1 SV=3	46.481	13	11	15	11	981	112.3	5.22	13.71	11
P30613	Pyruvate kinase PKLR OS=Homo sapiens OX=9606 GN=PKLR PE=1 SV=2	46.261	22	10	18	9	574	61.8	7.74	21.91	10
Q9NQC3-2	Isoform B of Reticulon-4 OS=Homo sapiens OX=9606 GN=RTN4	46.147	32	5	12	4	373	40.3	4.78	28.66	5
P12259	Coagulation factor V OS=Homo sapiens OX=9606 GN=F5 PE=1 SV=4	46.115	8	14	22	14	2224	251.5	6.05	19.52	14
P08185	Corticosteroid-binding globulin OS=Homo sapiens OX=9606 GN=SERPINA6 PE=1 SV=1	46.103	21	7	15	7	405	45.1	6.04	30.8	7
P22792	Carboxypeptidase N subunit 2 OS=Homo sapiens OX=9606 GN=CPN2 PE=1 SV=3	46.03	24	8	18	8	545	60.5	5.99	19.81	8
P31946	14-3-3 protein beta/alpha OS=Homo sapiens OX=9606 GN=YWHAB PE=1 SV=3	45.312	32	7	16	3	246	28.1	4.83	24.16	7
P0DJI8	Serum amyloid A-1 protein OS=Homo sapiens OX=9606 GN=SAA1 PE=1 SV=1	44.938	52	5	13	5	122	13.5	6.79	27.44	5
P06681	Complement C2 OS=Homo sapiens OX=9606 GN=C2 PE=1 SV=2	44.701	15	10	21	10	752	83.2	7.42	30.4	10
P53004	Biliverdin reductase A OS=Homo sapiens OX=9606 GN=BLVRA PE=1 SV=2	44.291	41	11	22	11	296	33.4	6.44	17.92	11
P61586	Transforming protein RhoA OS=Homo sapiens OX=9606 GN=RHOA PE=1 SV=1	44.223	44	6	17	6	193	21.8	6.1	26.69	6
P35611	Alpha-adducin OS=Homo sapiens OX=9606 GN=ADD1 PE=1 SV=2	43.798	15	8	16	8	737	80.9	5.83	18.46	8
P02775	Platelet basic protein OS=Homo sapiens OX=9606 GN=PPBP PE=1 SV=3	43.772	23	3	24	3	128	13.9	8.79	52.88	3
P40197	Platelet glycoprotein V OS=Homo sapiens OX=9606 GN=GP5 PE=1 SV=1	43.616	17	7	14	7	560	60.9	9.63	21.53	7
P02746	Complement C1q subcomponent subunit B OS=Homo sapiens OX=9606 GN=C1QB PE=1 SV=3	43.486	31	6	22	6	253	26.7	8.63	46.87	6
P49913	Cathelicidin antimicrobial peptide OS=Homo sapiens OX=9606 GN=CAMP PE=1 SV=1	42.78	28	7	22	7	170	19.3	9.41	35.96	7
P10809	60 kDa heat shock protein, mitochondrial OS=Homo sapiens OX=9606 GN=HSPD1 PE=1 SV=2	42.744	23	8	16	8	573	61	5.87	28.9	8
P22392-2	Isoform 3 of Nucleoside diphosphate kinase B OS=Homo sapiens OX=9606 GN=NME2	42.711	66	10	26	3	267	30.1	8.92	25.3	10
O75116	Rho-associated protein kinase 2 OS=Homo sapiens OX=9606 GN=ROCK2 PE=1 SV=4	42.704	14	14	22	14	1388	160.8	6.02	9.37	14
Q8WUM4	Programmed cell death 6-interacting protein OS=Homo sapiens OX=9606 GN=PDCD6IP PE=1 SV=1	42.388	14	11	20	11	868	96	6.52	19.6	11
Q13642-1	Isoform 1 of Four and a half LIM domains protein 1 OS=Homo sapiens OX=9606 GN=FHL1	42.064	34	7	17	7	280	31.9	8.32	21.25	7
P01889	HLA class I histocompatibility antigen, B alpha chain OS=Homo sapiens OX=9606 GN=HLA-B PE=1 SV=3	41.652	24	6	12	2	362	40.4	5.85	23.84	6
P61106	Ras-related protein Rab-14 OS=Homo sapiens OX=9606 GN=RAB14 PE=1 SV=4	41.586	64	9	13	9	215	23.9	6.21	19.16	9
P50502	Hsc70-interacting protein OS=Homo sapiens OX=9606 GN=ST13 PE=1 SV=2	41.245	27	8	15	8	369	41.3	5.27	18.12	8
P49721	Proteasome subunit beta type-2 OS=Homo sapiens OX=9606 GN=PSMB2 PE=1 SV=1	41.185	42	7	12	7	201	22.8	7.02	16.82	7
P48637	Glutathione synthetase OS=Homo sapiens OX=9606 GN=GSS PE=1 SV=1	41.152	32	12	20	12	474	52.4	5.92	22.99	12
P61981	14-3-3 protein gamma OS=Homo sapiens OX=9606 GN=YWHAG PE=1 SV=2	41.144	42	9	14	6	247	28.3	4.89	19.91	9
Q13561	Dynactin subunit 2 OS=Homo sapiens OX=9606 GN=DCTN2 PE=1 SV=4	41.069	25	7	13	7	401	44.2	5.21	17.63	7
P11678	Eosinophil peroxidase OS=Homo sapiens OX=9606 GN=EPX PE=1 SV=2	40.973	21	14	26	10	715	81	10.29	14.84	14
Q14141	Septin-6 OS=Homo sapiens OX=9606 GN=SEPTIN6 PE=1 SV=4	40.853	31	10	20	5	434	49.7	6.67	23.23	10
Q86VP6	Cullin-associated NEDD8-dissociated protein 1 OS=Homo sapiens OX=9606 GN=CAND1 PE=1 SV=2	40.852	10	9	13	9	1230	136.3	5.78	11.56	9
Q16851	UTP--glucose-1-phosphate uridylyltransferase OS=Homo sapiens OX=9606 GN=UGP2 PE=1 SV=5	40.721	18	6	13	6	508	56.9	8.15	24.97	6
Q96PD5	N-acetylmuramoyl-L-alanine amidase OS=Homo sapiens OX=9606 GN=PGLYRP2 PE=1 SV=1	40.653	19	5	19	5	576	62.2	7.55	40.88	5
P54725-3	Isoform 3 of UV excision repair protein RAD23 homolog A OS=Homo sapiens OX=9606 GN=RAD23A	40.18	33	4	6	1	362	39.5	4.58	21.63	4
P16671	Platelet glycoprotein 4 OS=Homo sapiens OX=9606 GN=CD36 PE=1 SV=2	39.98	15	6	16	6	472	53	7.96	27.5	6
P05090	Apolipoprotein D OS=Homo sapiens OX=9606 GN=APOD PE=1 SV=1	39.781	33	9	20	9	189	21.3	5.15	21.32	9
Q9C0C9	(E3-independent) E2 ubiquitin-conjugating enzyme OS=Homo sapiens OX=9606 GN=UBE2O PE=1 SV=3	39.715	11	10	17	9	1292	141.2	5.12	14.16	10
Q16881	Thioredoxin reductase 1, cytoplasmic OS=Homo sapiens OX=9606 GN=TXNRD1 PE=1 SV=3	39.604	23	9	14	9	649	70.9	7.39	12.83	9
O15143	Actin-related protein 2/3 complex subunit 1B OS=Homo sapiens OX=9606 GN=ARPC1B PE=1 SV=3	39.579	33	9	19	9	372	40.9	8.35	16.48	9
P09486	SPARC OS=Homo sapiens OX=9606 GN=SPARC PE=1 SV=1	39.409	37	7	18	7	303	34.6	4.84	26.76	7
P02724	Glycophorin-A OS=Homo sapiens OX=9606 GN=GYPA PE=1 SV=2	39.162	21	2	14	2	150	16.3	5.47	44.75	2
P07858	Cathepsin B OS=Homo sapiens OX=9606 GN=CTSB PE=1 SV=3	38.984	25	6	13	6	339	37.8	6.3	23.03	6
Q6IBS0	Twinfilin-2 OS=Homo sapiens OX=9606 GN=TWF2 PE=1 SV=2	38.956	33	7	17	7	349	39.5	6.84	27.33	7
P80511	Protein S100-A12 OS=Homo sapiens OX=9606 GN=S100A12 PE=1 SV=2	38.634	30	3	16	3	92	10.6	6.25	41.95	3
P09972	Fructose-bisphosphate aldolase C OS=Homo sapiens OX=9606 GN=ALDOC PE=1 SV=2	38.538	17	4	12	2	364	39.4	6.87	26.91	4
Q13790	Apolipoprotein F OS=Homo sapiens OX=9606 GN=APOF PE=1 SV=2	38.467	26	5	15	5	326	35.4	5.64	34.78	5
P60900	Proteasome subunit alpha type-6 OS=Homo sapiens OX=9606 GN=PSMA6 PE=1 SV=1	38.43	40	8	19	8	246	27.4	6.76	30.93	8
O14791	Apolipoprotein L1 OS=Homo sapiens OX=9606 GN=APOL1 PE=1 SV=5	38.365	32	7	16	7	398	43.9	5.81	23.75	7
P48506	Glutamate--cysteine ligase catalytic subunit OS=Homo sapiens OX=9606 GN=GCLC PE=1 SV=2	38.204	20	9	15	9	637	72.7	6.09	11.46	9
Q12913	Receptor-type tyrosine-protein phosphatase eta OS=Homo sapiens OX=9606 GN=PTPRJ PE=1 SV=3	38.153	10	9	19	9	1337	145.9	5.58	23.3	9
P00338	L-lactate dehydrogenase A chain OS=Homo sapiens OX=9606 GN=LDHA PE=1 SV=2	38.097	42	11	18	10	332	36.7	8.27	16.39	11
Q15907	Ras-related protein Rab-11B OS=Homo sapiens OX=9606 GN=RAB11B PE=1 SV=4	37.635	44	9	24	9	218	24.5	5.94	43.58	9
P07359	Platelet glycoprotein Ib alpha chain OS=Homo sapiens OX=9606 GN=GP1BA PE=1 SV=2	37.569	14	8	18	8	652	71.5	6.29	24.27	8
P62805	Histone H4 OS=Homo sapiens OX=9606 GN=H4C1 PE=1 SV=2	37.341	52	7	22	7	103	11.4	11.36	46.39	7
P22234	Multifunctional protein ADE2 OS=Homo sapiens OX=9606 GN=PAICS PE=1 SV=3	37.175	30	9	16	9	425	47	7.23	14.08	9
Q15691	Microtubule-associated protein RP/EB family member 1 OS=Homo sapiens OX=9606 GN=MAPRE1 PE=1 SV=3	37.087	25	6	12	6	268	30	5.14	23.76	6
P63208	S-phase kinase-associated protein 1 OS=Homo sapiens OX=9606 GN=SKP1 PE=1 SV=2	37.064	49	6	12	6	163	18.6	4.54	22.21	6
Q99832	T-complex protein 1 subunit eta OS=Homo sapiens OX=9606 GN=CCT7 PE=1 SV=2	36.981	23	9	16	9	543	59.3	7.65	15.56	9
P10321	HLA class I histocompatibility antigen, C alpha chain OS=Homo sapiens OX=9606 GN=HLA-C PE=1 SV=3	36.876	25	7	11	2	366	40.6	6.04	19.01	7
Q99439	Calponin-2 OS=Homo sapiens OX=9606 GN=CNN2 PE=1 SV=4	36.852	21	5	10	5	309	33.7	7.33	16.24	5
Q9NYL9	Tropomodulin-3 OS=Homo sapiens OX=9606 GN=TMOD3 PE=1 SV=1	36.724	27	6	14	6	352	39.6	5.19	24.41	6
B9A064	Immunoglobulin lambda-like polypeptide 5 OS=Homo sapiens OX=9606 GN=IGLL5 PE=2 SV=2	36.72	27	4	36	2	214	23	8.84	76.37	4
P00492	Hypoxanthine-guanine phosphoribosyltransferase OS=Homo sapiens OX=9606 GN=HPRT1 PE=1 SV=2	36.632	45	7	14	7	218	24.6	6.68	26.51	7
P36980	Complement factor H-related protein 2 OS=Homo sapiens OX=9606 GN=CFHR2 PE=1 SV=1	36.576	48	7	14	3	270	30.6	6.38	20.2	7
Q9NVA2	Septin-11 OS=Homo sapiens OX=9606 GN=SEPTIN11 PE=1 SV=3	36.531	29	9	17	4	429	49.4	6.81	17.31	9
O75339	Cartilage intermediate layer protein 1 OS=Homo sapiens OX=9606 GN=CILP PE=1 SV=4	36.271	5	4	10	4	1184	132.5	8.41	20.62	4
Q16819	Meprin A subunit alpha OS=Homo sapiens OX=9606 GN=MEP1A PE=1 SV=2	36.204	7	3	17	3	746	84.4	5.72	39.17	3
Q9H0U4	Ras-related protein Rab-1B OS=Homo sapiens OX=9606 GN=RAB1B PE=1 SV=1	36.115	38	6	10	3	201	22.2	5.73	26.56	6
P16152	Carbonyl reductase [NADPH] 1 OS=Homo sapiens OX=9606 GN=CBR1 PE=1 SV=3	36.111	42	8	12	7	277	30.4	8.32	21.35	8
P60891	Ribose-phosphate pyrophosphokinase 1 OS=Homo sapiens OX=9606 GN=PRPS1 PE=1 SV=2	35.957	27	7	18	7	318	34.8	6.98	18.85	7
Q6E0U4-3	Isoform 3 of Dermokine OS=Homo sapiens OX=9606 GN=DMKN	35.891	14	3	9	3	386	37	6.27	18.11	3
P07741	Adenine phosphoribosyltransferase OS=Homo sapiens OX=9606 GN=APRT PE=1 SV=2	35.756	44	6	11	6	180	19.6	6.02	19.9	6
Q14847	LIM and SH3 domain protein 1 OS=Homo sapiens OX=9606 GN=LASP1 PE=1 SV=2	35.708	31	8	17	8	261	29.7	7.05	29.87	8
P54725	UV excision repair protein RAD23 homolog A OS=Homo sapiens OX=9606 GN=RAD23A PE=1 SV=1	35.671	33	4	6	1	363	39.6	4.58	20.71	4
P13929	Beta-enolase OS=Homo sapiens OX=9606 GN=ENO3 PE=1 SV=5	35.569	18	5	12	1	434	47	7.71	17.79	5
P08519	Apolipoprotein(a) OS=Homo sapiens OX=9606 GN=LPA PE=1 SV=1	35.546	29	4	12	4	4548	501	5.88	27.15	4
Q13200	26S proteasome non-ATPase regulatory subunit 2 OS=Homo sapiens OX=9606 GN=PSMD2 PE=1 SV=3	35.449	13	9	14	9	908	100.1	5.2	18.96	9
P30566	Adenylosuccinate lyase OS=Homo sapiens OX=9606 GN=ADSL PE=1 SV=2	34.89	20	7	13	7	484	54.9	7.11	14.89	7
O15511	Actin-related protein 2/3 complex subunit 5 OS=Homo sapiens OX=9606 GN=ARPC5 PE=1 SV=3	34.798	52	4	12	4	151	16.3	5.67	25.95	4
P17858	ATP-dependent 6-phosphofructokinase, liver type OS=Homo sapiens OX=9606 GN=PFKL PE=1 SV=6	34.643	12	7	11	6	780	85	7.5	13.73	7
P41218	Myeloid cell nuclear differentiation antigen OS=Homo sapiens OX=9606 GN=MNDA PE=1 SV=1	34.492	24	9	13	9	407	45.8	9.76	22.63	9
O00194	Ras-related protein Rab-27B OS=Homo sapiens OX=9606 GN=RAB27B PE=1 SV=4	33.934	33	7	12	7	218	24.6	5.52	21.48	7
O14818	Proteasome subunit alpha type-7 OS=Homo sapiens OX=9606 GN=PSMA7 PE=1 SV=1	33.743	39	7	12	7	248	27.9	8.46	16.85	7
Q9UBU3	Appetite-regulating hormone OS=Homo sapiens OX=9606 GN=GHRL PE=1 SV=1	33.655	51	4	11	4	117	12.9	5.5	34.27	4
P15531	Nucleoside diphosphate kinase A OS=Homo sapiens OX=9606 GN=NME1 PE=1 SV=1	33.087	86	8	18	1	152	17.1	6.19	17.26	8
P08493	Matrix Gla protein OS=Homo sapiens OX=9606 GN=MGP PE=1 SV=2	32.711	40	5	16	5	103	12.3	9.67	26.77	5
P02776	Platelet factor 4 OS=Homo sapiens OX=9606 GN=PF4 PE=1 SV=2	32.602	37	6	17	4	101	10.8	8.62	38.11	6
Q13162	Peroxiredoxin-4 OS=Homo sapiens OX=9606 GN=PRDX4 PE=1 SV=1	32.316	34	7	17	5	271	30.5	6.29	19.04	7
P08397	Porphobilinogen deaminase OS=Homo sapiens OX=9606 GN=HMBS PE=1 SV=2	31.862	21	6	10	6	361	39.3	7.18	11.59	6
P10768	S-formylglutathione hydrolase OS=Homo sapiens OX=9606 GN=ESD PE=1 SV=2	31.515	36	6	9	6	282	31.4	7.02	14.7	6
P02652	Apolipoprotein A-II OS=Homo sapiens OX=9606 GN=APOA2 PE=1 SV=1	31.362	40	4	13	4	100	11.2	6.62	25.16	4
P68104	Elongation factor 1-alpha 1 OS=Homo sapiens OX=9606 GN=EEF1A1 PE=1 SV=1	31.244	16	6	15	6	462	50.1	9.01	28.86	6
Q96G03	Phosphoglucomutase-2 OS=Homo sapiens OX=9606 GN=PGM2 PE=1 SV=4	31.205	16	7	12	7	612	68.2	6.73	12.55	7
P31939	Bifunctional purine biosynthesis protein ATIC OS=Homo sapiens OX=9606 GN=ATIC PE=1 SV=3	31.169	18	9	19	9	592	64.6	6.71	13.01	9
Q6XQN6	Nicotinate phosphoribosyltransferase OS=Homo sapiens OX=9606 GN=NAPRT PE=1 SV=2	31.146	22	8	15	8	538	57.5	5.68	14.84	8
O00429-5	Isoform 5 of Dynamin-1-like protein OS=Homo sapiens OX=9606 GN=DNM1L	31.067	18	8	12	8	710	79.1	6.93	12.47	8
O15144	Actin-related protein 2/3 complex subunit 2 OS=Homo sapiens OX=9606 GN=ARPC2 PE=1 SV=1	31.011	36	7	15	7	300	34.3	7.36	18.81	7
P04156	Major prion protein OS=Homo sapiens OX=9606 GN=PRNP PE=1 SV=1	30.892	23	4	10	4	253	27.6	9	26.88	4
Q5QNW6	Histone H2B type 2-F OS=Homo sapiens OX=9606 GN=H2BC18 PE=1 SV=3	30.781	29	4	10	4	126	13.9	10.32	22.91	4
Q9NTK5	Obg-like ATPase 1 OS=Homo sapiens OX=9606 GN=OLA1 PE=1 SV=2	30.612	16	5	10	5	396	44.7	7.81	17.89	5
P60842	Eukaryotic initiation factor 4A-I OS=Homo sapiens OX=9606 GN=EIF4A1 PE=1 SV=1	30.611	20	8	15	4	406	46.1	5.48	15.45	8
Q9HDC9	Adipocyte plasma membrane-associated protein OS=Homo sapiens OX=9606 GN=APMAP PE=1 SV=2	30.389	23	8	13	8	416	46.5	6.16	9.02	8
P06737	Glycogen phosphorylase, liver form OS=Homo sapiens OX=9606 GN=PYGL PE=1 SV=4	30.325	15	10	19	8	847	97.1	7.17	7.03	10
P35237	Serpin B6 OS=Homo sapiens OX=9606 GN=SERPINB6 PE=1 SV=3	30.238	24	7	12	7	376	42.6	5.27	10.03	7
P17980	26S proteasome regulatory subunit 6A OS=Homo sapiens OX=9606 GN=PSMC3 PE=1 SV=3	30.22	24	8	14	8	439	49.2	5.24	14.52	8
O00233	26S proteasome non-ATPase regulatory subunit 9 OS=Homo sapiens OX=9606 GN=PSMD9 PE=1 SV=3	30.165	36	7	14	7	223	24.7	6.95	21.36	7
P61158	Actin-related protein 3 OS=Homo sapiens OX=9606 GN=ACTR3 PE=1 SV=3	30.045	22	7	14	7	418	47.3	5.88	22.95	7
P14543	Nidogen-1 OS=Homo sapiens OX=9606 GN=NID1 PE=1 SV=3	29.977	10	8	10	8	1247	136.3	5.29	8.91	8
P51884	Lumican OS=Homo sapiens OX=9606 GN=LUM PE=1 SV=2	29.963	24	7	13	7	338	38.4	6.61	18.5	7
P20073	Annexin A7 OS=Homo sapiens OX=9606 GN=ANXA7 PE=1 SV=3	29.758	18	6	13	6	488	52.7	5.68	25.96	6
Q9H299	SH3 domain-binding glutamic acid-rich-like protein 3 OS=Homo sapiens OX=9606 GN=SH3BGRL3 PE=1 SV=1	29.692	32	4	15	4	93	10.4	4.93	26.47	4
P62714	Serine/threonine-protein phosphatase 2A catalytic subunit beta isoform OS=Homo sapiens OX=9606 GN=PPP2CB PE=1 SV=1	29.671	29	6	9	6	309	35.6	5.43	8.46	6
Q3ZCW2	Galectin-related protein OS=Homo sapiens OX=9606 GN=LGALSL PE=1 SV=2	29.551	51	7	13	7	172	19	5.35	6.06	7
P38646	Stress-70 protein, mitochondrial OS=Homo sapiens OX=9606 GN=HSPA9 PE=1 SV=2	29.529	19	8	12	8	679	73.6	6.16	10.39	8
P46109	Crk-like protein OS=Homo sapiens OX=9606 GN=CRKL PE=1 SV=1	29.515	29	5	10	5	303	33.8	6.74	14.37	5
P00748	Coagulation factor XII OS=Homo sapiens OX=9606 GN=F12 PE=1 SV=3	29.351	16	6	9	6	615	67.7	7.74	3.05	6
P13747	HLA class I histocompatibility antigen, alpha chain E OS=Homo sapiens OX=9606 GN=HLA-E PE=1 SV=4	29.127	16	5	10	3	358	40	5.83	15.37	5
Q99685	Monoglyceride lipase OS=Homo sapiens OX=9606 GN=MGLL PE=1 SV=2	29.091	23	5	8	5	303	33.2	6.99	13.57	5
P20700	Lamin-B1 OS=Homo sapiens OX=9606 GN=LMNB1 PE=1 SV=2	29.081	12	8	12	7	586	66.4	5.16	9.57	8
P51665	26S proteasome non-ATPase regulatory subunit 7 OS=Homo sapiens OX=9606 GN=PSMD7 PE=1 SV=2	29.007	16	3	6	3	324	37	6.77	14.16	3
Q15084	Protein disulfide-isomerase A6 OS=Homo sapiens OX=9606 GN=PDIA6 PE=1 SV=1	28.823	11	4	12	4	440	48.1	5.08	23.46	4
P40121	Macrophage-capping protein OS=Homo sapiens OX=9606 GN=CAPG PE=1 SV=2	28.783	29	6	10	6	348	38.5	6.19	14.93	6
P18054	Polyunsaturated fatty acid lipoxygenase ALOX12 OS=Homo sapiens OX=9606 GN=ALOX12 PE=1 SV=4	28.39	13	7	12	7	663	75.6	6.21	16.22	7
Q04760	Lactoylglutathione lyase OS=Homo sapiens OX=9606 GN=GLO1 PE=1 SV=4	28.371	34	4	14	4	184	20.8	5.31	28.72	4
P20851	C4b-binding protein beta chain OS=Homo sapiens OX=9606 GN=C4BPB PE=1 SV=1	28.274	18	3	12	3	252	28.3	5.14	20.62	3
P42768	Wiskott-Aldrich syndrome protein OS=Homo sapiens OX=9606 GN=WAS PE=1 SV=4	28.19	20	5	6	5	502	52.9	6.64	4.36	5
P30405	Peptidyl-prolyl cis-trans isomerase F, mitochondrial OS=Homo sapiens OX=9606 GN=PPIF PE=1 SV=1	28.003	41	4	7	4	207	22	9.38	7.81	4
P00387	NADH-cytochrome b5 reductase 3 OS=Homo sapiens OX=9606 GN=CYB5R3 PE=1 SV=3	27.813	30	5	9	5	301	34.2	7.59	7.44	5
Q04917	14-3-3 protein eta OS=Homo sapiens OX=9606 GN=YWHAH PE=1 SV=4	27.724	32	8	13	6	246	28.2	4.84	17.81	8
Q14974	Importin subunit beta-1 OS=Homo sapiens OX=9606 GN=KPNB1 PE=1 SV=2	27.463	11	6	9	6	876	97.1	4.78	9.29	6
P62820	Ras-related protein Rab-1A OS=Homo sapiens OX=9606 GN=RAB1A PE=1 SV=3	27.449	33	5	11	2	205	22.7	6.21	23.12	5
P05107	Integrin beta-2 OS=Homo sapiens OX=9606 GN=ITGB2 PE=1 SV=2	27.271	13	8	11	8	769	84.7	6.95	7.25	8
Q14019	Coactosin-like protein OS=Homo sapiens OX=9606 GN=COTL1 PE=1 SV=3	27.259	37	4	10	4	142	15.9	5.67	27.3	4
P29350	Tyrosine-protein phosphatase non-receptor type 6 OS=Homo sapiens OX=9606 GN=PTPN6 PE=1 SV=1	27.253	19	9	14	9	595	67.5	7.78	8.92	9
P11597	Cholesteryl ester transfer protein OS=Homo sapiens OX=9606 GN=CETP PE=1 SV=2	27.252	11	5	10	5	493	54.7	6.09	16.89	5
Q13867	Bleomycin hydrolase OS=Homo sapiens OX=9606 GN=BLMH PE=1 SV=1	27.242	19	6	12	6	455	52.5	6.27	6.2	6
P05089	Arginase-1 OS=Homo sapiens OX=9606 GN=ARG1 PE=1 SV=2	27.166	37	7	9	7	322	34.7	7.21	8.89	7
O43396	Thioredoxin-like protein 1 OS=Homo sapiens OX=9606 GN=TXNL1 PE=1 SV=3	27.024	26	6	10	6	289	32.2	4.96	8.58	6
P30153	Serine/threonine-protein phosphatase 2A 65 kDa regulatory subunit A alpha isoform OS=Homo sapiens OX=9606 GN=PPP2R1A PE=1 SV=4	26.994	13	6	11	6	589	65.3	5.11	10.68	6
P23526	Adenosylhomocysteinase OS=Homo sapiens OX=9606 GN=AHCY PE=1 SV=4	26.966	15	6	11	6	432	47.7	6.34	21.49	6
P04433	Immunoglobulin kappa variable 3-11 OS=Homo sapiens OX=9606 GN=IGKV3-11 PE=1 SV=1	26.603	52	3	11	3	115	12.6	4.96	20.92	3
P01619	Immunoglobulin kappa variable 3-20 OS=Homo sapiens OX=9606 GN=IGKV3-20 PE=1 SV=2	26.573	39	3	9	1	116	12.5	4.96	24.14	3
P01591	Immunoglobulin J chain OS=Homo sapiens OX=9606 GN=JCHAIN PE=1 SV=4	26.549	33	5	13	5	159	18.1	5.24	22.69	5
P55056	Apolipoprotein C-IV OS=Homo sapiens OX=9606 GN=APOC4 PE=1 SV=1	26.51	34	5	10	5	127	14.5	8.92	12.92	5
P80108	Phosphatidylinositol-glycan-specific phospholipase D OS=Homo sapiens OX=9606 GN=GPLD1 PE=1 SV=3	26.508	11	7	10	7	840	92.3	6.37	17.12	7
P30048	Thioredoxin-dependent peroxide reductase, mitochondrial OS=Homo sapiens OX=9606 GN=PRDX3 PE=1 SV=3	26.384	27	4	9	4	256	27.7	7.78	21.38	4
P61026	Ras-related protein Rab-10 OS=Homo sapiens OX=9606 GN=RAB10 PE=1 SV=1	26.324	36	6	12	5	200	22.5	8.38	21.23	6
Q16627	C-C motif chemokine 14 OS=Homo sapiens OX=9606 GN=CCL14 PE=1 SV=1	26.285	60	5	12	5	93	10.7	8.72	19.17	5
P51149	Ras-related protein Rab-7a OS=Homo sapiens OX=9606 GN=RAB7A PE=1 SV=1	26.147	36	6	13	6	207	23.5	6.7	21.08	6
Q12805	EGF-containing fibulin-like extracellular matrix protein 1 OS=Homo sapiens OX=9606 GN=EFEMP1 PE=1 SV=2	26.083	14	5	8	5	493	54.6	5.07	16.67	5
P60953	Cell division control protein 42 homolog OS=Homo sapiens OX=9606 GN=CDC42 PE=1 SV=2	26.027	28	5	7	5	191	21.2	6.55	7.81	5
P17174	Aspartate aminotransferase, cytoplasmic OS=Homo sapiens OX=9606 GN=GOT1 PE=1 SV=3	25.84	20	6	12	6	413	46.2	7.01	18.02	6
P0DP04	Immunoglobulin heavy variable 3-43D OS=Homo sapiens OX=9606 GN=IGHV3-43D PE=3 SV=1	25.587	35	3	9	2	118	13	5.41	22.8	3
P10153	Non-secretory ribonuclease OS=Homo sapiens OX=9606 GN=RNASE2 PE=1 SV=2	25.454	20	2	8	2	161	18.3	8.73	9.73	2
Q9UQ80	Proliferation-associated protein 2G4 OS=Homo sapiens OX=9606 GN=PA2G4 PE=1 SV=3	25.398	26	9	13	9	394	43.8	6.55	4.53	9
Q15365	Poly(rC)-binding protein 1 OS=Homo sapiens OX=9606 GN=PCBP1 PE=1 SV=2	25.292	28	5	10	4	356	37.5	7.09	15.48	5
Q969T9	WW domain-binding protein 2 OS=Homo sapiens OX=9606 GN=WBP2 PE=1 SV=1	25.135	20	4	8	4	261	28.1	5.91	16.81	4
P40926	Malate dehydrogenase, mitochondrial OS=Homo sapiens OX=9606 GN=MDH2 PE=1 SV=3	24.992	22	5	10	5	338	35.5	8.68	9.28	5
P05067	Amyloid-beta precursor protein OS=Homo sapiens OX=9606 GN=APP PE=1 SV=3	24.953	10	6	9	6	770	86.9	4.82	9.38	6
P01825	Immunoglobulin heavy variable 4-59 OS=Homo sapiens OX=9606 GN=IGHV4-59 PE=1 SV=2	24.887	41	4	12	4	116	12.9	9.29	11.68	4
Q15019	Septin-2 OS=Homo sapiens OX=9606 GN=SEPTIN2 PE=1 SV=1	24.636	26	5	6	5	361	41.5	6.6	5.12	5
P84085	ADP-ribosylation factor 5 OS=Homo sapiens OX=9606 GN=ARF5 PE=1 SV=2	24.612	27	5	9	1	180	20.5	6.79	9.17	5
P48426-2	Isoform 2 of Phosphatidylinositol 5-phosphate 4-kinase type-2 alpha OS=Homo sapiens OX=9606 GN=PIP4K2A	24.431	23	6	10	6	347	39.8	6.21	7.71	6
Q9UL46	Proteasome activator complex subunit 2 OS=Homo sapiens OX=9606 GN=PSME2 PE=1 SV=4	24.383	27	4	6	4	239	27.4	5.73	13.47	4
Q15404	Ras suppressor protein 1 OS=Homo sapiens OX=9606 GN=RSU1 PE=1 SV=3	24.192	27	4	5	4	277	31.5	8.65	10.18	4
P16109	P-selectin OS=Homo sapiens OX=9606 GN=SELP PE=1 SV=3	24.171	10	5	9	5	830	90.8	6.6	9.7	5
Q16181	Septin-7 OS=Homo sapiens OX=9606 GN=SEPTIN7 PE=1 SV=2	24.155	20	6	9	6	437	50.6	8.63	5.94	6
P41222	Prostaglandin-H2 D-isomerase OS=Homo sapiens OX=9606 GN=PTGDS PE=1 SV=1	23.969	25	4	7	4	190	21	7.8	17.03	4
P02750	Leucine-rich alpha-2-glycoprotein OS=Homo sapiens OX=9606 GN=LRG1 PE=1 SV=2	23.923	24	6	11	6	347	38.2	6.95	22.86	6
Q7L576	Cytoplasmic FMR1-interacting protein 1 OS=Homo sapiens OX=9606 GN=CYFIP1 PE=1 SV=1	23.7	6	6	10	6	1253	145.1	6.9	11.92	6
Q9BSJ8	Extended synaptotagmin-1 OS=Homo sapiens OX=9606 GN=ESYT1 PE=1 SV=1	23.676	6	4	7	4	1104	122.8	5.83	11.01	4
Q96C19	EF-hand domain-containing protein D2 OS=Homo sapiens OX=9606 GN=EFHD2 PE=1 SV=1	23.469	20	4	10	4	240	26.7	5.2	17.14	4
Q08554	Desmocollin-1 OS=Homo sapiens OX=9606 GN=DSC1 PE=1 SV=2	23.432	6	5	14	5	894	99.9	5.43	14.27	5
P14314	Glucosidase 2 subunit beta OS=Homo sapiens OX=9606 GN=PRKCSH PE=1 SV=2	23.39	13	5	11	5	528	59.4	4.41	8.52	5
Q13126	S-methyl-5'-thioadenosine phosphorylase OS=Homo sapiens OX=9606 GN=MTAP PE=1 SV=2	23.384	13	3	6	3	283	31.2	7.18	6.9	3
P04432	Immunoglobulin kappa variable 1D-39 OS=Homo sapiens OX=9606 GN=IGKV1D-39 PE=3 SV=2	22.9	29	2	15	2	117	12.7	8.66	14.05	2
P48735	Isocitrate dehydrogenase [NADP], mitochondrial OS=Homo sapiens OX=9606 GN=IDH2 PE=1 SV=2	22.808	17	7	9	7	452	50.9	8.69	7.24	7
O14618	Copper chaperone for superoxide dismutase OS=Homo sapiens OX=9606 GN=CCS PE=1 SV=1	22.657	27	5	10	5	274	29	5.58	8.72	5
Q9GZP4	PITH domain-containing protein 1 OS=Homo sapiens OX=9606 GN=PITHD1 PE=1 SV=1	22.445	42	6	11	6	211	24.2	5.74	12.78	6
P18428	Lipopolysaccharide-binding protein OS=Homo sapiens OX=9606 GN=LBP PE=1 SV=3	22.297	13	4	7	4	481	53.4	6.7	10.96	4
Q9UNF0	Protein kinase C and casein kinase substrate in neurons protein 2 OS=Homo sapiens OX=9606 GN=PACSIN2 PE=1 SV=2	22.254	13	5	7	5	486	55.7	5.2	8.55	5
P62987	Ubiquitin-60S ribosomal protein L40 OS=Homo sapiens OX=9606 GN=UBA52 PE=1 SV=2	22.161	37	4	11	4	128	14.7	9.83	19.58	4
P14317	Hematopoietic lineage cell-specific protein OS=Homo sapiens OX=9606 GN=HCLS1 PE=1 SV=3	22.036	12	5	8	5	486	54	4.81	10.84	5
P28074	Proteasome subunit beta type-5 OS=Homo sapiens OX=9606 GN=PSMB5 PE=1 SV=3	21.989	30	6	10	6	263	28.5	6.92	11.86	6
P18085	ADP-ribosylation factor 4 OS=Homo sapiens OX=9606 GN=ARF4 PE=1 SV=3	21.876	27	5	9	2	180	20.5	7.14	10.91	5
P43304	Glycerol-3-phosphate dehydrogenase, mitochondrial OS=Homo sapiens OX=9606 GN=GPD2 PE=1 SV=3	21.876	12	6	10	6	727	80.8	7.69	10.12	6
P15374	Ubiquitin carboxyl-terminal hydrolase isozyme L3 OS=Homo sapiens OX=9606 GN=UCHL3 PE=1 SV=1	21.817	20	4	7	4	230	26.2	4.92	11.1	4
P10599	Thioredoxin OS=Homo sapiens OX=9606 GN=TXN PE=1 SV=3	21.677	34	4	10	4	105	11.7	4.92	14.72	4
A0A075B6S5	Immunoglobulin kappa variable 1-27 OS=Homo sapiens OX=9606 GN=IGKV1-27 PE=3 SV=1	21.452	29	2	9	2	117	12.7	8.29	17.23	2
Q6Q788	Apolipoprotein A-V OS=Homo sapiens OX=9606 GN=APOA5 PE=1 SV=1	21.409	22	5	6	5	366	41.2	6.43	4.98	5
P50995	Annexin A11 OS=Homo sapiens OX=9606 GN=ANXA11 PE=1 SV=1	21.348	11	5	8	5	505	54.4	7.65	11.17	5
P17612	cAMP-dependent protein kinase catalytic subunit alpha OS=Homo sapiens OX=9606 GN=PRKACA PE=1 SV=2	21.277	14	4	9	4	351	40.6	8.79	12.47	4
P43686	26S proteasome regulatory subunit 6B OS=Homo sapiens OX=9606 GN=PSMC4 PE=1 SV=2	21.274	14	5	8	5	418	47.3	5.21	7.08	5
Q99733	Nucleosome assembly protein 1-like 4 OS=Homo sapiens OX=9606 GN=NAP1L4 PE=1 SV=1	21.272	24	7	9	6	375	42.8	4.69	5.81	7
P50570	Dynamin-2 OS=Homo sapiens OX=9606 GN=DNM2 PE=1 SV=2	21.246	8	6	7	6	870	98	7.44	4.17	6
Q9Y608	Leucine-rich repeat flightless-interacting protein 2 OS=Homo sapiens OX=9606 GN=LRRFIP2 PE=1 SV=1	21.198	10	4	7	4	721	82.1	6.95	4.9	4
P52565	Rho GDP-dissociation inhibitor 1 OS=Homo sapiens OX=9606 GN=ARHGDIA PE=1 SV=3	21.161	44	5	9	5	204	23.2	5.11	4.63	5
P24666	Low molecular weight phosphotyrosine protein phosphatase OS=Homo sapiens OX=9606 GN=ACP1 PE=1 SV=3	21.116	34	5	8	5	158	18	6.74	4.51	5
Q13576	Ras GTPase-activating-like protein IQGAP2 OS=Homo sapiens OX=9606 GN=IQGAP2 PE=1 SV=4	21.079	5	6	8	6	1575	180.5	5.64	8.4	6
P26447	Protein S100-A4 OS=Homo sapiens OX=9606 GN=S100A4 PE=1 SV=1	21.005	37	4	10	4	101	11.7	6.11	11.49	4
P23284	Peptidyl-prolyl cis-trans isomerase B OS=Homo sapiens OX=9606 GN=PPIB PE=1 SV=2	20.89	27	6	12	6	216	23.7	9.41	12.78	6
P39060	Collagen alpha-1(XVIII) chain OS=Homo sapiens OX=9606 GN=COL18A1 PE=1 SV=5	20.849	3	4	6	4	1754	178.1	6.01	5.25	4
P23142	Fibulin-1 OS=Homo sapiens OX=9606 GN=FBLN1 PE=1 SV=4	20.741	11	5	7	5	703	77.2	5.22	4.52	5
Q9UKV8	Protein argonaute-2 OS=Homo sapiens OX=9606 GN=AGO2 PE=1 SV=3	20.734	10	7	9	7	859	97.1	9.19	3.26	7
P05452	Tetranectin OS=Homo sapiens OX=9606 GN=CLEC3B PE=1 SV=3	20.617	31	5	13	5	202	22.5	5.67	23.05	5
P09622	Dihydrolipoyl dehydrogenase, mitochondrial OS=Homo sapiens OX=9606 GN=DLD PE=1 SV=2	20.519	11	4	7	4	509	54.1	7.85	15.44	4
P62333	26S proteasome regulatory subunit 10B OS=Homo sapiens OX=9606 GN=PSMC6 PE=1 SV=1	20.349	15	4	8	4	389	44.1	7.49	11.68	4
P28482	Mitogen-activated protein kinase 1 OS=Homo sapiens OX=9606 GN=MAPK1 PE=1 SV=3	20.319	21	6	10	6	360	41.4	6.98	4.05	6
P26641	Elongation factor 1-gamma OS=Homo sapiens OX=9606 GN=EEF1G PE=1 SV=3	20.234	16	4	10	4	437	50.1	6.67	12.95	4
P49247	Ribose-5-phosphate isomerase OS=Homo sapiens OX=9606 GN=RPIA PE=1 SV=3	20.142	16	5	10	5	311	33.2	8.54	13.32	5
P16083	Ribosyldihydronicotinamide dehydrogenase [quinone] OS=Homo sapiens OX=9606 GN=NQO2 PE=1 SV=5	20.117	31	4	9	4	231	25.9	6.29	5.3	4
Q96FW1	Ubiquitin thioesterase OTUB1 OS=Homo sapiens OX=9606 GN=OTUB1 PE=1 SV=2	20.086	13	2	6	2	271	31.3	4.94	11.07	2
P06312	Immunoglobulin kappa variable 4-1 OS=Homo sapiens OX=9606 GN=IGKV4-1 PE=1 SV=1	19.873	30	3	15	3	121	13.4	5.25	13.38	3
P13639	Elongation factor 2 OS=Homo sapiens OX=9606 GN=EEF2 PE=1 SV=4	19.868	8	5	8	5	858	95.3	6.83	9.57	5
O75223	Gamma-glutamylcyclotransferase OS=Homo sapiens OX=9606 GN=GGCT PE=1 SV=1	19.836	24	3	7	3	188	21	5.14	13.46	3
Q02985	Complement factor H-related protein 3 OS=Homo sapiens OX=9606 GN=CFHR3 PE=1 SV=2	19.836	16	5	12	2	330	37.3	7.55	9.06	5
P08311	Cathepsin G OS=Homo sapiens OX=9606 GN=CTSG PE=1 SV=2	19.827	13	3	8	3	255	28.8	11.19	13.11	3
P35542	Serum amyloid A-4 protein OS=Homo sapiens OX=9606 GN=SAA4 PE=1 SV=2	19.818	33	4	9	4	130	14.7	9.07	16.05	4
P04921	Glycophorin-C OS=Homo sapiens OX=9606 GN=GYPC PE=1 SV=1	19.816	28	3	7	3	128	13.8	4.84	13.87	3
P14770	Platelet glycoprotein IX OS=Homo sapiens OX=9606 GN=GP9 PE=1 SV=3	19.746	25	4	6	4	177	19	6.34	8.28	4
P22894	Neutrophil collagenase OS=Homo sapiens OX=9606 GN=MMP8 PE=1 SV=1	19.591	15	5	8	5	467	53.4	6.87	12.13	5
Q10567	AP-1 complex subunit beta-1 OS=Homo sapiens OX=9606 GN=AP1B1 PE=1 SV=2	19.579	8	5	6	5	949	104.6	5.06	4.35	5
P25788	Proteasome subunit alpha type-3 OS=Homo sapiens OX=9606 GN=PSMA3 PE=1 SV=2	19.512	16	4	11	4	255	28.4	5.33	16.49	4
O43294	Transforming growth factor beta-1-induced transcript 1 protein OS=Homo sapiens OX=9606 GN=TGFB1I1 PE=1 SV=2	19.51	10	4	7	4	461	49.8	7.03	10.83	4
Q01813	ATP-dependent 6-phosphofructokinase, platelet type OS=Homo sapiens OX=9606 GN=PFKP PE=1 SV=2	19.283	7	3	6	2	784	85.5	7.55	6.32	3
Q8NBP7	Proprotein convertase subtilisin/kexin type 9 OS=Homo sapiens OX=9606 GN=PCSK9 PE=1 SV=3	18.908	7	3	9	3	692	74.2	6.61	20.85	3
O75558	Syntaxin-11 OS=Homo sapiens OX=9606 GN=STX11 PE=1 SV=1	18.908	18	4	6	4	287	33.2	6.55	5.82	4
Q9Y277	Voltage-dependent anion-selective channel protein 3 OS=Homo sapiens OX=9606 GN=VDAC3 PE=1 SV=1	18.847	17	4	6	4	283	30.6	8.66	7.44	4
Q14240	Eukaryotic initiation factor 4A-II OS=Homo sapiens OX=9606 GN=EIF4A2 PE=1 SV=2	18.824	13	5	11	1	407	46.4	5.48	13.51	5
P62879	Guanine nucleotide-binding protein G(I)/G(S)/G(T) subunit beta-2 OS=Homo sapiens OX=9606 GN=GNB2 PE=1 SV=3	18.797	20	5	11	2	340	37.3	6	10.99	5
Q9Y3I1	F-box only protein 7 OS=Homo sapiens OX=9606 GN=FBXO7 PE=1 SV=1	18.739	8	5	10	5	522	58.5	6.55	12.49	5
Q70J99	Protein unc-13 homolog D OS=Homo sapiens OX=9606 GN=UNC13D PE=1 SV=1	18.712	7	7	8	7	1090	123.2	6.65	1.84	7
P20618	Proteasome subunit beta type-1 OS=Homo sapiens OX=9606 GN=PSMB1 PE=1 SV=2	18.666	28	5	10	5	241	26.5	8.13	11.33	5
P11766	Alcohol dehydrogenase class-3 OS=Homo sapiens OX=9606 GN=ADH5 PE=1 SV=4	18.578	24	6	8	6	374	39.7	7.49	3.25	6
P08133	Annexin A6 OS=Homo sapiens OX=9606 GN=ANXA6 PE=1 SV=3	18.422	9	5	9	5	673	75.8	5.6	10.83	5
P62136	Serine/threonine-protein phosphatase PP1-alpha catalytic subunit OS=Homo sapiens OX=9606 GN=PPP1CA PE=1 SV=1	18.385	20	5	7	3	330	37.5	6.33	5.88	5
Q15181	Inorganic pyrophosphatase OS=Homo sapiens OX=9606 GN=PPA1 PE=1 SV=2	18.36	30	5	6	5	289	32.6	5.86	3.23	5
P38606	V-type proton ATPase catalytic subunit A OS=Homo sapiens OX=9606 GN=ATP6V1A PE=1 SV=2	18.349	11	5	9	5	617	68.3	5.52	5.55	5
P25786	Proteasome subunit alpha type-1 OS=Homo sapiens OX=9606 GN=PSMA1 PE=1 SV=1	18.244	21	4	8	4	263	29.5	6.61	8.7	4
A0A0C4DH25	Immunoglobulin kappa variable 3D-20 OS=Homo sapiens OX=9606 GN=IGKV3D-20 PE=3 SV=1	18.24	28	3	9	1	116	12.5	4.59	20.62	3
P00740	Coagulation factor IX OS=Homo sapiens OX=9606 GN=F9 PE=1 SV=2	18.181	10	3	6	3	461	51.7	5.47	11.34	3
P35858	Insulin-like growth factor-binding protein complex acid labile subunit OS=Homo sapiens OX=9606 GN=IGFALS PE=1 SV=1	18.157	9	5	10	5	605	66	6.79	14.34	5
Q9NY33	Dipeptidyl peptidase 3 OS=Homo sapiens OX=9606 GN=DPP3 PE=1 SV=2	18.124	10	6	11	6	737	82.5	5.1	5.9	6
Q9BSL1	Ubiquitin-associated domain-containing protein 1 OS=Homo sapiens OX=9606 GN=UBAC1 PE=1 SV=1	18.083	16	4	7	4	405	45.3	4.92	13.04	4
Q16610	Extracellular matrix protein 1 OS=Homo sapiens OX=9606 GN=ECM1 PE=1 SV=2	17.932	10	4	8	4	540	60.6	6.71	8.05	4
O95445	Apolipoprotein M OS=Homo sapiens OX=9606 GN=APOM PE=1 SV=2	17.823	34	4	8	4	188	21.2	6.01	8.85	4
P01137	Transforming growth factor beta-1 proprotein OS=Homo sapiens OX=9606 GN=TGFB1 PE=1 SV=2	17.819	18	5	6	5	390	44.3	8.53	7.84	5
P07093	Glia-derived nexin OS=Homo sapiens OX=9606 GN=SERPINE2 PE=1 SV=1	17.815	10	3	7	3	398	44	9.29	6.36	3
Q9Y624	Junctional adhesion molecule A OS=Homo sapiens OX=9606 GN=F11R PE=1 SV=1	17.811	27	5	10	5	299	32.6	7.9	5.39	5
O43852	Calumenin OS=Homo sapiens OX=9606 GN=CALU PE=1 SV=2	17.708	17	4	9	4	315	37.1	4.64	12.27	4
P62140	Serine/threonine-protein phosphatase PP1-beta catalytic subunit OS=Homo sapiens OX=9606 GN=PPP1CB PE=1 SV=3	17.588	16	4	6	2	327	37.2	6.19	6.06	4
P11279	Lysosome-associated membrane glycoprotein 1 OS=Homo sapiens OX=9606 GN=LAMP1 PE=1 SV=3	17.586	7	3	4	3	417	44.9	8.75	4.74	3
O75347	Tubulin-specific chaperone A OS=Homo sapiens OX=9606 GN=TBCA PE=1 SV=3	17.551	43	5	8	5	108	12.8	5.29	13.03	5
O75390	Citrate synthase, mitochondrial OS=Homo sapiens OX=9606 GN=CS PE=1 SV=2	17.497	11	5	7	5	466	51.7	8.32	1.99	5
P22061	Protein-L-isoaspartate(D-aspartate) O-methyltransferase OS=Homo sapiens OX=9606 GN=PCMT1 PE=1 SV=4	17.483	28	4	11	4	227	24.6	7.21	22.97	4
P28066	Proteasome subunit alpha type-5 OS=Homo sapiens OX=9606 GN=PSMA5 PE=1 SV=3	17.405	13	2	3	2	241	26.4	4.79	8.41	2
P01275	Pro-glucagon OS=Homo sapiens OX=9606 GN=GCG PE=1 SV=3	17.392	25	3	6	3	180	20.9	6.23	15.68	3
P62195	26S proteasome regulatory subunit 8 OS=Homo sapiens OX=9606 GN=PSMC5 PE=1 SV=1	17.365	13	4	6	4	406	45.6	7.55	3.79	4
Q9H1Z8	Augurin OS=Homo sapiens OX=9606 GN=ECRG4 PE=1 SV=1	17.364	16	3	9	3	148	17.2	8.54	17.36	3
P09488	Glutathione S-transferase Mu 1 OS=Homo sapiens OX=9606 GN=GSTM1 PE=1 SV=3	17.227	22	5	7	2	218	25.7	6.7	8.13	5
Q99460	26S proteasome non-ATPase regulatory subunit 1 OS=Homo sapiens OX=9606 GN=PSMD1 PE=1 SV=2	17.216	6	4	7	4	953	105.8	5.39	5.7	4
Q92530	Proteasome inhibitor PI31 subunit OS=Homo sapiens OX=9606 GN=PSMF1 PE=1 SV=2	17.193	9	2	9	2	271	29.8	5.74	16.61	2
O43488	Aflatoxin B1 aldehyde reductase member 2 OS=Homo sapiens OX=9606 GN=AKR7A2 PE=1 SV=3	17.19	16	4	9	4	359	39.6	7.17	10.66	4
P13797	Plastin-3 OS=Homo sapiens OX=9606 GN=PLS3 PE=1 SV=4	17.133	7	4	5	1	630	70.8	5.6	7.28	4
P02745	Complement C1q subcomponent subunit A OS=Homo sapiens OX=9606 GN=C1QA PE=1 SV=2	17.099	20	2	3	2	245	26	9.11	6.82	2
P28161	Glutathione S-transferase Mu 2 OS=Homo sapiens OX=9606 GN=GSTM2 PE=1 SV=2	17.084	20	5	7	1	218	25.7	6.37	9.56	5
P50148	Guanine nucleotide-binding protein G(q) subunit alpha OS=Homo sapiens OX=9606 GN=GNAQ PE=1 SV=4	17.069	20	5	6	5	359	42.1	5.68	7.12	5
P52907	F-actin-capping protein subunit alpha-1 OS=Homo sapiens OX=9606 GN=CAPZA1 PE=1 SV=3	17.06	26	5	7	4	286	32.9	5.69	7.16	5
P62328	Thymosin beta-4 OS=Homo sapiens OX=9606 GN=TMSB4X PE=1 SV=2	17.036	43	2	8	2	44	5.1	5.06	15.36	2
P11150	Hepatic triacylglycerol lipase OS=Homo sapiens OX=9606 GN=LIPC PE=1 SV=3	17.03	13	3	5	3	499	55.9	9.04	5.67	3
O95373	Importin-7 OS=Homo sapiens OX=9606 GN=IPO7 PE=1 SV=1	17.004	8	5	7	5	1038	119.4	4.82	4.82	5
P07948	Tyrosine-protein kinase Lyn OS=Homo sapiens OX=9606 GN=LYN PE=1 SV=3	16.986	9	5	6	4	512	58.5	7.11	3.12	5
P10720	Platelet factor 4 variant OS=Homo sapiens OX=9606 GN=PF4V1 PE=1 SV=1	16.941	38	3	9	1	104	11.5	9.1	19.77	3
Q96AP7	Endothelial cell-selective adhesion molecule OS=Homo sapiens OX=9606 GN=ESAM PE=1 SV=1	16.899	21	4	8	4	390	41.2	9.32	7.35	4
P33241	Lymphocyte-specific protein 1 OS=Homo sapiens OX=9606 GN=LSP1 PE=1 SV=1	16.895	24	3	7	3	339	37.2	4.74	7.02	3
P15170	Eukaryotic peptide chain release factor GTP-binding subunit ERF3A OS=Homo sapiens OX=9606 GN=GSPT1 PE=1 SV=1	16.878	10	3	6	3	499	55.7	5.62	7.85	3
P02818	Osteocalcin OS=Homo sapiens OX=9606 GN=BGLAP PE=1 SV=2	16.876	44	3	6	3	100	11	7.09	3.43	3
P46459	Vesicle-fusing ATPase OS=Homo sapiens OX=9606 GN=NSF PE=1 SV=3	16.854	10	6	7	6	744	82.5	6.95	3.56	6
P61970	Nuclear transport factor 2 OS=Homo sapiens OX=9606 GN=NUTF2 PE=1 SV=1	16.833	39	3	8	3	127	14.5	5.38	9.85	3
Q9BT78	COP9 signalosome complex subunit 4 OS=Homo sapiens OX=9606 GN=COPS4 PE=1 SV=1	16.817	17	5	10	5	406	46.2	5.83	1.94	5
P07998	Ribonuclease pancreatic OS=Homo sapiens OX=9606 GN=RNASE1 PE=1 SV=4	16.814	33	3	4	3	156	17.6	8.79	5.78	3
P17213	Bactericidal permeability-increasing protein OS=Homo sapiens OX=9606 GN=BPI PE=1 SV=4	16.763	15	5	8	5	487	53.9	9.38	4.17	5
P24557	Thromboxane-A synthase OS=Homo sapiens OX=9606 GN=TBXAS1 PE=1 SV=3	16.733	10	4	9	4	533	60.5	7.62	12.08	4
P55058	Phospholipid transfer protein OS=Homo sapiens OX=9606 GN=PLTP PE=1 SV=1	16.714	6	2	4	2	493	54.7	7.01	5.45	2
P61225	Ras-related protein Rap-2b OS=Homo sapiens OX=9606 GN=RAP2B PE=1 SV=1	16.666	22	3	6	3	183	20.5	4.81	8.12	3
A0A0C4DH38	Immunoglobulin heavy variable 5-51 OS=Homo sapiens OX=9606 GN=IGHV5-51 PE=3 SV=1	16.464	36	3	6	2	117	12.7	8.27	6.87	3
Q9UNS2	COP9 signalosome complex subunit 3 OS=Homo sapiens OX=9606 GN=COPS3 PE=1 SV=3	16.428	13	4	7	4	423	47.8	6.65	8.17	4
Q07507	Dermatopontin OS=Homo sapiens OX=9606 GN=DPT PE=1 SV=2	16.409	24	3	6	3	201	24	4.82	12.08	3
P09651	Heterogeneous nuclear ribonucleoprotein A1 OS=Homo sapiens OX=9606 GN=HNRNPA1 PE=1 SV=5	16.291	19	4	8	4	372	38.7	9.13	6.24	4
O43399	Tumor protein D54 OS=Homo sapiens OX=9606 GN=TPD52L2 PE=1 SV=2	16.262	22	3	7	3	206	22.2	5.36	9.36	3
P04843	Dolichyl-diphosphooligosaccharide--protein glycosyltransferase subunit 1 OS=Homo sapiens OX=9606 GN=RPN1 PE=1 SV=1	16.257	12	5	7	5	607	68.5	6.38	4.74	5
Q13185	Chromobox protein homolog 3 OS=Homo sapiens OX=9606 GN=CBX3 PE=1 SV=4	16.256	20	3	6	3	183	20.8	5.33	6.38	3
P19022	Cadherin-2 OS=Homo sapiens OX=9606 GN=CDH2 PE=1 SV=4	16.239	7	3	5	3	906	99.7	4.81	7.63	3
Q16531	DNA damage-binding protein 1 OS=Homo sapiens OX=9606 GN=DDB1 PE=1 SV=1	16.174	8	6	8	6	1140	126.9	5.26	3.68	6
P02511	Alpha-crystallin B chain OS=Homo sapiens OX=9606 GN=CRYAB PE=1 SV=2	16.148	24	4	5	4	175	20.1	7.33	10.58	4
P05787	Keratin, type II cytoskeletal 8 OS=Homo sapiens OX=9606 GN=KRT8 PE=1 SV=7	16.096	10	4	5	1	483	53.7	5.59	5.41	4
O43665	Regulator of G-protein signaling 10 OS=Homo sapiens OX=9606 GN=RGS10 PE=1 SV=3	16.091	28	4	6	4	181	21.2	7.49	5.84	4
P08575	Receptor-type tyrosine-protein phosphatase C OS=Homo sapiens OX=9606 GN=PTPRC PE=1 SV=3	15.982	6	6	8	6	1306	147.4	6.15	0	6
O15204	ADAM DEC1 OS=Homo sapiens OX=9606 GN=ADAMDEC1 PE=1 SV=2	15.96	10	3	11	3	470	52.7	7.34	8.98	3
P80723	Brain acid soluble protein 1 OS=Homo sapiens OX=9606 GN=BASP1 PE=1 SV=2	15.934	31	4	6	4	227	22.7	4.63	4.48	4
Q9H479	Fructosamine-3-kinase OS=Homo sapiens OX=9606 GN=FN3K PE=1 SV=1	15.772	13	3	7	3	309	35.1	7.55	9.44	3
O60234	Glia maturation factor gamma OS=Homo sapiens OX=9606 GN=GMFG PE=1 SV=1	15.742	32	4	5	3	142	16.8	5.26	7.05	4
O43765	Small glutamine-rich tetratricopeptide repeat-containing protein alpha OS=Homo sapiens OX=9606 GN=SGTA PE=1 SV=1	15.675	9	2	4	2	313	34	4.87	7.13	2
Q13813	Spectrin alpha chain, non-erythrocytic 1 OS=Homo sapiens OX=9606 GN=SPTAN1 PE=1 SV=3	15.643	4	6	8	6	2472	284.4	5.35	4.78	6
P01768	Immunoglobulin heavy variable 3-30 OS=Homo sapiens OX=9606 GN=IGHV3-30 PE=1 SV=2	15.535	35	3	6	3	117	12.9	8.92	9.48	3
Q99715	Collagen alpha-1(XII) chain OS=Homo sapiens OX=9606 GN=COL12A1 PE=1 SV=2	15.52	1	2	4	2	3063	332.9	5.53	9.44	2
A0A087WW87	Immunoglobulin kappa variable 2-40 OS=Homo sapiens OX=9606 GN=IGKV2-40 PE=3 SV=2	15.487	22	2	4	1	121	13.3	4.61	11.69	2
P34932	Heat shock 70 kDa protein 4 OS=Homo sapiens OX=9606 GN=HSPA4 PE=1 SV=4	15.348	6	4	5	4	840	94.3	5.19	1.88	4
Q05209	Tyrosine-protein phosphatase non-receptor type 12 OS=Homo sapiens OX=9606 GN=PTPN12 PE=1 SV=3	15.332	7	3	4	3	780	88.1	5.62	1.96	3
Q02747	Guanylin OS=Homo sapiens OX=9606 GN=GUCA2A PE=1 SV=2	15.286	34	2	5	2	115	12.4	4.59	13.53	2
P07108	Acyl-CoA-binding protein OS=Homo sapiens OX=9606 GN=DBI PE=1 SV=2	15.284	28	2	7	2	87	10	6.57	9.9	2
P25789	Proteasome subunit alpha type-4 OS=Homo sapiens OX=9606 GN=PSMA4 PE=1 SV=1	15.208	13	2	4	2	261	29.5	7.72	8.61	2
P48507	Glutamate--cysteine ligase regulatory subunit OS=Homo sapiens OX=9606 GN=GCLM PE=1 SV=1	15.171	14	3	9	3	274	30.7	6.02	9.32	3
Q15746	Myosin light chain kinase, smooth muscle OS=Homo sapiens OX=9606 GN=MYLK PE=1 SV=4	15.112	3	5	6	5	1914	210.6	6.15	0	5
O14964	Hepatocyte growth factor-regulated tyrosine kinase substrate OS=Homo sapiens OX=9606 GN=HGS PE=1 SV=1	15.058	7	3	5	3	777	86.1	6.16	5.49	3
P30085	UMP-CMP kinase OS=Homo sapiens OX=9606 GN=CMPK1 PE=1 SV=3	14.981	32	4	9	4	196	22.2	5.57	4.53	4
P61163	Alpha-centractin OS=Homo sapiens OX=9606 GN=ACTR1A PE=1 SV=1	14.961	18	3	9	3	376	42.6	6.64	13.89	3
P61088	Ubiquitin-conjugating enzyme E2 N OS=Homo sapiens OX=9606 GN=UBE2N PE=1 SV=1	14.805	38	4	5	4	152	17.1	6.57	9.26	4
P13497	Bone morphogenetic protein 1 OS=Homo sapiens OX=9606 GN=BMP1 PE=1 SV=2	14.803	3	3	6	3	986	111.2	6.9	11.46	3
Q13510	Acid ceramidase OS=Homo sapiens OX=9606 GN=ASAH1 PE=1 SV=5	14.789	9	2	3	2	395	44.6	7.62	7.74	2
Q05315	Galectin-10 OS=Homo sapiens OX=9606 GN=CLC PE=1 SV=3	14.722	26	3	4	3	142	16.4	7.37	7.69	3
Q09666	Neuroblast differentiation-associated protein AHNAK OS=Homo sapiens OX=9606 GN=AHNAK PE=1 SV=2	14.718	2	3	6	3	5890	628.7	6.15	6.93	3
Q13177	Serine/threonine-protein kinase PAK 2 OS=Homo sapiens OX=9606 GN=PAK2 PE=1 SV=3	14.705	9	5	5	5	524	58	5.96	1.64	5
P23219	Prostaglandin G/H synthase 1 OS=Homo sapiens OX=9606 GN=PTGS1 PE=1 SV=2	14.653	12	4	8	4	599	68.6	7.23	11.18	4
Q3LXA3	Triokinase/FMN cyclase OS=Homo sapiens OX=9606 GN=TKFC PE=1 SV=2	14.628	7	4	7	4	575	58.9	7.49	4.27	4
P17661	Desmin OS=Homo sapiens OX=9606 GN=DES PE=1 SV=3	14.565	10	4	8	1	470	53.5	5.27	9.21	4
P01599	Immunoglobulin kappa variable 1-17 OS=Homo sapiens OX=9606 GN=IGKV1-17 PE=1 SV=2	14.56	24	3	9	3	117	12.8	8.68	7.92	3
P21291	Cysteine and glycine-rich protein 1 OS=Homo sapiens OX=9606 GN=CSRP1 PE=1 SV=3	14.47	25	3	6	3	193	20.6	8.57	8.93	3
P13667	Protein disulfide-isomerase A4 OS=Homo sapiens OX=9606 GN=PDIA4 PE=1 SV=2	14.447	12	6	14	6	645	72.9	5.07	11.34	6
Q92930	Ras-related protein Rab-8B OS=Homo sapiens OX=9606 GN=RAB8B PE=1 SV=2	14.376	23	4	6	2	207	23.6	9.07	7.5	4
P05141	ADP/ATP translocase 2 OS=Homo sapiens OX=9606 GN=SLC25A5 PE=1 SV=7	14.37	18	5	8	5	298	32.8	9.69	7.7	5
P50851	Lipopolysaccharide-responsive and beige-like anchor protein OS=Homo sapiens OX=9606 GN=LRBA PE=1 SV=4	14.281	2	6	7	6	2863	318.9	5.6	0	6
P10645	Chromogranin-A OS=Homo sapiens OX=9606 GN=CHGA PE=1 SV=7	14.273	11	4	7	4	457	50.7	4.6	5.65	4
P01593	Immunoglobulin kappa variable 1D-33 OS=Homo sapiens OX=9606 GN=IGKV1D-33 PE=1 SV=2	14.257	34	2	5	2	117	12.8	4.78	4	2
Q8TAC1	Rieske domain-containing protein OS=Homo sapiens OX=9606 GN=RFESD PE=1 SV=1	14.218	32	3	4	3	157	17.8	6.86	1.96	3
P28289	Tropomodulin-1 OS=Homo sapiens OX=9606 GN=TMOD1 PE=1 SV=1	14.169	18	3	4	3	359	40.5	5.1	6.82	3
P23381	Tryptophan--tRNA ligase, cytoplasmic OS=Homo sapiens OX=9606 GN=WARS1 PE=1 SV=2	14.124	14	4	9	4	471	53.1	6.23	0	4
Q07960	Rho GTPase-activating protein 1 OS=Homo sapiens OX=9606 GN=ARHGAP1 PE=1 SV=1	14.085	15	3	4	3	439	50.4	6.29	3.67	3
A0A087WSY6	Immunoglobulin kappa variable 3D-15 OS=Homo sapiens OX=9606 GN=IGKV3D-15 PE=3 SV=6	14.071	26	2	3	2	115	12.5	5.19	8.77	2
P19338	Nucleolin OS=Homo sapiens OX=9606 GN=NCL PE=1 SV=3	13.993	9	4	5	4	710	76.6	4.7	0	4
Q9UK55	Protein Z-dependent protease inhibitor OS=Homo sapiens OX=9606 GN=SERPINA10 PE=1 SV=1	13.983	8	3	5	3	444	50.7	8.27	2.17	3
P31323	cAMP-dependent protein kinase type II-beta regulatory subunit OS=Homo sapiens OX=9606 GN=PRKAR2B PE=1 SV=3	13.88	11	3	5	3	418	46.3	4.92	2.35	3
P02100	Hemoglobin subunit epsilon OS=Homo sapiens OX=9606 GN=HBE1 PE=1 SV=2	13.849	12	2	98	1	147	16.2	8.63	112.01	2
Q9BS40	Latexin OS=Homo sapiens OX=9606 GN=LXN PE=1 SV=2	13.839	31	3	7	3	222	25.7	5.78	17.46	3
P49411	Elongation factor Tu, mitochondrial OS=Homo sapiens OX=9606 GN=TUFM PE=1 SV=2	13.787	11	3	5	3	452	49.5	7.61	4.34	3
Q9Y6C2	EMILIN-1 OS=Homo sapiens OX=9606 GN=EMILIN1 PE=1 SV=3	13.748	6	5	8	5	1016	106.6	5.17	5.38	5
P21266	Glutathione S-transferase Mu 3 OS=Homo sapiens OX=9606 GN=GSTM3 PE=1 SV=3	13.715	14	3	4	2	225	26.5	5.54	7.11	3
Q9HA64	Ketosamine-3-kinase OS=Homo sapiens OX=9606 GN=FN3KRP PE=1 SV=2	13.684	17	5	9	5	309	34.4	7.33	9.33	5
Q9Y6E0	Serine/threonine-protein kinase 24 OS=Homo sapiens OX=9606 GN=STK24 PE=1 SV=1	13.548	9	3	4	3	443	49.3	5.69	0	3
Q9NT62	Ubiquitin-like-conjugating enzyme ATG3 OS=Homo sapiens OX=9606 GN=ATG3 PE=1 SV=1	13.448	8	2	4	2	314	35.8	4.74	5.39	2
P10916	Myosin regulatory light chain 2, ventricular/cardiac muscle isoform OS=Homo sapiens OX=9606 GN=MYL2 PE=1 SV=3	13.391	19	4	7	4	166	18.8	5	1.82	4
O43242	26S proteasome non-ATPase regulatory subunit 3 OS=Homo sapiens OX=9606 GN=PSMD3 PE=1 SV=2	13.352	7	3	4	3	534	60.9	8.44	7.47	3
P49755	Transmembrane emp24 domain-containing protein 10 OS=Homo sapiens OX=9606 GN=TMED10 PE=1 SV=2	13.304	11	2	4	2	219	25	7.44	9.91	2
P09681	Gastric inhibitory polypeptide OS=Homo sapiens OX=9606 GN=GIP PE=1 SV=1	13.26	25	3	5	3	153	17.1	8	6.48	3
Q6B0K9	Hemoglobin subunit mu OS=Homo sapiens OX=9606 GN=HBM PE=1 SV=1	13.196	17	2	5	2	141	15.6	6.62	13.29	2
P21926	CD9 antigen OS=Homo sapiens OX=9606 GN=CD9 PE=1 SV=4	13.18	10	4	7	4	228	25.4	7.15	10.03	4
P51858	Hepatoma-derived growth factor OS=Homo sapiens OX=9606 GN=HDGF PE=1 SV=1	13.147	33	4	6	4	240	26.8	4.73	1.87	4
P29692	Elongation factor 1-delta OS=Homo sapiens OX=9606 GN=EEF1D PE=1 SV=5	13.082	17	4	7	4	281	31.1	5.01	4.54	4
P53618	Coatomer subunit beta OS=Homo sapiens OX=9606 GN=COPB1 PE=1 SV=3	13.077	5	4	5	4	953	107.1	6.05	5.21	4
P05060	Secretogranin-1 OS=Homo sapiens OX=9606 GN=CHGB PE=1 SV=2	13.037	7	3	5	3	677	78.2	5.07	7.64	3
P02654	Apolipoprotein C-I OS=Homo sapiens OX=9606 GN=APOC1 PE=1 SV=1	13.018	16	3	5	3	83	9.3	8.47	7.78	3
Q5JSH3	WD repeat-containing protein 44 OS=Homo sapiens OX=9606 GN=WDR44 PE=1 SV=1	12.994	6	4	7	4	913	101.3	5.45	1.63	4
A0A0C4DH31	Immunoglobulin heavy variable 1-18 OS=Homo sapiens OX=9606 GN=IGHV1-18 PE=3 SV=1	12.98	24	2	4	1	117	12.8	8.84	8.19	2
P54727	UV excision repair protein RAD23 homolog B OS=Homo sapiens OX=9606 GN=RAD23B PE=1 SV=1	12.959	9	3	5	3	409	43.1	4.84	10.83	3
P06858	Lipoprotein lipase OS=Homo sapiens OX=9606 GN=LPL PE=1 SV=1	12.889	9	3	4	3	475	53.1	8.15	5.77	3
O00602	Ficolin-1 OS=Homo sapiens OX=9606 GN=FCN1 PE=1 SV=2	12.844	17	4	8	2	326	35.1	6.86	10.46	4
O76074	cGMP-specific 3',5'-cyclic phosphodiesterase OS=Homo sapiens OX=9606 GN=PDE5A PE=1 SV=2	12.841	8	5	8	5	875	99.9	6.09	2.04	5
P24158	Myeloblastin OS=Homo sapiens OX=9606 GN=PRTN3 PE=1 SV=3	12.795	11	3	10	3	256	27.8	8.35	9.05	3
Q14558	Phosphoribosyl pyrophosphate synthase-associated protein 1 OS=Homo sapiens OX=9606 GN=PRPSAP1 PE=1 SV=2	12.783	18	4	7	3	356	39.4	7.2	0	4
P16930	Fumarylacetoacetase OS=Homo sapiens OX=9606 GN=FAH PE=1 SV=2	12.682	7	2	4	2	419	46.3	6.95	6.83	2
P47755	F-actin-capping protein subunit alpha-2 OS=Homo sapiens OX=9606 GN=CAPZA2 PE=1 SV=3	12.649	18	3	5	2	286	32.9	5.85	3.79	3
Q13617	Cullin-2 OS=Homo sapiens OX=9606 GN=CUL2 PE=1 SV=2	12.605	8	3	6	3	745	86.9	6.92	2.03	3
Q14697	Neutral alpha-glucosidase AB OS=Homo sapiens OX=9606 GN=GANAB PE=1 SV=3	12.601	3	2	4	2	944	106.8	6.14	5.09	2
P80748	Immunoglobulin lambda variable 3-21 OS=Homo sapiens OX=9606 GN=IGLV3-21 PE=1 SV=2	12.595	35	2	4	2	117	12.4	5.29	13.25	2
O43633	Charged multivesicular body protein 2a OS=Homo sapiens OX=9606 GN=CHMP2A PE=1 SV=1	12.589	9	2	2	2	222	25.1	5.97	2.74	2
P59665	Neutrophil defensin 1 OS=Homo sapiens OX=9606 GN=DEFA1 PE=1 SV=1	12.564	20	3	9	3	94	10.2	6.99	13.64	3
P02655	Apolipoprotein C-II OS=Homo sapiens OX=9606 GN=APOC2 PE=1 SV=1	12.476	27	4	7	4	101	11.3	4.72	11.57	4
P0DP01	Immunoglobulin heavy variable 1-8 OS=Homo sapiens OX=9606 GN=IGHV1-8 PE=3 SV=1	12.472	22	2	6	1	117	13	9.17	12.25	2
P16402	Histone H1.3 OS=Homo sapiens OX=9606 GN=H1-3 PE=1 SV=2	12.468	11	3	4	2	221	22.3	11.02	7.13	3
P68402	Platelet-activating factor acetylhydrolase IB subunit alpha2 OS=Homo sapiens OX=9606 GN=PAFAH1B2 PE=1 SV=1	12.462	29	3	4	3	229	25.6	5.92	8.41	3
P30044	Peroxiredoxin-5, mitochondrial OS=Homo sapiens OX=9606 GN=PRDX5 PE=1 SV=4	12.45	24	4	7	4	214	22.1	8.7	10.4	4
Q15848	Adiponectin OS=Homo sapiens OX=9606 GN=ADIPOQ PE=1 SV=1	12.446	12	2	5	2	244	26.4	5.74	8.15	2
Q06124	Tyrosine-protein phosphatase non-receptor type 11 OS=Homo sapiens OX=9606 GN=PTPN11 PE=1 SV=3	12.439	5	2	3	2	593	68	7.3	9.33	2
Q14203	Dynactin subunit 1 OS=Homo sapiens OX=9606 GN=DCTN1 PE=1 SV=3	12.439	3	4	6	4	1278	141.6	5.81	0	4
Q9NR31	GTP-binding protein SAR1a OS=Homo sapiens OX=9606 GN=SAR1A PE=1 SV=1	12.436	34	3	3	3	198	22.4	6.68	1.85	3
O76003	Glutaredoxin-3 OS=Homo sapiens OX=9606 GN=GLRX3 PE=1 SV=2	12.391	14	4	5	4	335	37.4	5.39	4.76	4
P51659	Peroxisomal multifunctional enzyme type 2 OS=Homo sapiens OX=9606 GN=HSD17B4 PE=1 SV=3	12.385	6	3	6	3	736	79.6	8.84	1.66	3
O00442	RNA 3'-terminal phosphate cyclase OS=Homo sapiens OX=9606 GN=RTCA PE=1 SV=1	12.375	13	3	5	3	366	39.3	7.85	1.79	3
O60664	Perilipin-3 OS=Homo sapiens OX=9606 GN=PLIN3 PE=1 SV=3	12.374	7	2	4	2	434	47	5.44	6.45	2
P01602	Immunoglobulin kappa variable 1-5 OS=Homo sapiens OX=9606 GN=IGKV1-5 PE=1 SV=2	12.342	25	2	4	1	117	12.8	8.28	8.4	2
Q15435	Protein phosphatase 1 regulatory subunit 7 OS=Homo sapiens OX=9606 GN=PPP1R7 PE=1 SV=1	12.232	17	5	8	5	360	41.5	4.91	1.93	5
P09105	Hemoglobin subunit theta-1 OS=Homo sapiens OX=9606 GN=HBQ1 PE=1 SV=2	12.217	28	3	5	3	142	15.5	7.62	9.27	3
O15400	Syntaxin-7 OS=Homo sapiens OX=9606 GN=STX7 PE=1 SV=4	12.203	27	4	6	4	261	29.8	5.55	1.86	4
P48741	Putative heat shock 70 kDa protein 7 OS=Homo sapiens OX=9606 GN=HSPA7 PE=5 SV=2	12.153	13	4	7	1	367	40.2	7.87	11.63	4
P29972	Aquaporin-1 OS=Homo sapiens OX=9606 GN=AQP1 PE=1 SV=3	12.121	10	2	3	2	269	28.5	7.42	8.1	2
Q15063	Periostin OS=Homo sapiens OX=9606 GN=POSTN PE=1 SV=2	12.042	4	4	6	4	836	93.3	7.53	1.74	4
Q27J81	Inverted formin-2 OS=Homo sapiens OX=9606 GN=INF2 PE=1 SV=2	12.021	5	4	8	4	1249	135.5	5.38	3.52	4
Q9UBC2	Epidermal growth factor receptor substrate 15-like 1 OS=Homo sapiens OX=9606 GN=EPS15L1 PE=1 SV=1	11.98	5	3	3	3	864	94.2	5.11	0	3
Q6PCE3	Glucose 1,6-bisphosphate synthase OS=Homo sapiens OX=9606 GN=PGM2L1 PE=1 SV=3	11.796	5	2	4	2	622	70.4	7.15	7	2
P49908	Selenoprotein P OS=Homo sapiens OX=9606 GN=SELENOP PE=1 SV=3	11.769	8	3	6	3	381	43.2	7.87	5.8	3
O14745	Na(+)/H(+) exchange regulatory cofactor NHE-RF1 OS=Homo sapiens OX=9606 GN=SLC9A3R1 PE=1 SV=4	11.739	16	5	7	5	358	38.8	5.77	6.73	5
Q15121	Astrocytic phosphoprotein PEA-15 OS=Homo sapiens OX=9606 GN=PEA15 PE=1 SV=2	11.706	24	2	5	2	130	15	5.02	4.61	2
P08758	Annexin A5 OS=Homo sapiens OX=9606 GN=ANXA5 PE=1 SV=2	11.703	11	3	8	3	320	35.9	5.05	0	3
P81605	Dermcidin OS=Homo sapiens OX=9606 GN=DCD PE=1 SV=2	11.693	33	3	5	3	110	11.3	6.54	6.67	3
P11169	Solute carrier family 2, facilitated glucose transporter member 3 OS=Homo sapiens OX=9606 GN=SLC2A3 PE=1 SV=1	11.678	6	3	3	3	496	53.9	7.2	5.61	3
Q02818	Nucleobindin-1 OS=Homo sapiens OX=9606 GN=NUCB1 PE=1 SV=4	11.658	4	2	3	2	461	53.8	5.25	3.11	2
Q9UHV9	Prefoldin subunit 2 OS=Homo sapiens OX=9606 GN=PFDN2 PE=1 SV=1	11.625	17	2	6	2	154	16.6	6.58	2.03	2
P35813	Protein phosphatase 1A OS=Homo sapiens OX=9606 GN=PPM1A PE=1 SV=1	11.61	5	2	4	2	382	42.4	5.36	2.04	2
Q12907	Vesicular integral-membrane protein VIP36 OS=Homo sapiens OX=9606 GN=LMAN2 PE=1 SV=1	11.543	11	2	5	2	356	40.2	6.95	5.43	2
Q16401	26S proteasome non-ATPase regulatory subunit 5 OS=Homo sapiens OX=9606 GN=PSMD5 PE=1 SV=3	11.529	6	3	3	3	504	56.2	5.48	2.6	3
P02533	Keratin, type I cytoskeletal 14 OS=Homo sapiens OX=9606 GN=KRT14 PE=1 SV=4	11.499	7	4	7	1	472	51.5	5.16	5.22	4
P54819	Adenylate kinase 2, mitochondrial OS=Homo sapiens OX=9606 GN=AK2 PE=1 SV=2	11.479	12	2	4	2	239	26.5	7.81	5.63	2
P24593	Insulin-like growth factor-binding protein 5 OS=Homo sapiens OX=9606 GN=IGFBP5 PE=1 SV=1	11.453	9	2	5	2	272	30.6	8.21	5.06	2
Q92882	Osteoclast-stimulating factor 1 OS=Homo sapiens OX=9606 GN=OSTF1 PE=1 SV=2	11.448	11	2	3	2	214	23.8	5.68	5.79	2
Q92619	Rho GTPase-activating protein 45 OS=Homo sapiens OX=9606 GN=ARHGAP45 PE=1 SV=2	11.437	4	3	5	3	1136	124.5	6.1	2.06	3
Q9BWD1	Acetyl-CoA acetyltransferase, cytosolic OS=Homo sapiens OX=9606 GN=ACAT2 PE=1 SV=2	11.3	16	4	4	4	397	41.3	6.92	1.7	4
O95466	Formin-like protein 1 OS=Homo sapiens OX=9606 GN=FMNL1 PE=1 SV=3	11.275	3	2	3	2	1100	121.8	5.72	7.09	2
Q00013	55 kDa erythrocyte membrane protein OS=Homo sapiens OX=9606 GN=MPP1 PE=1 SV=2	11.214	12	4	8	4	466	52.3	7.37	3.58	4
O75822	Eukaryotic translation initiation factor 3 subunit J OS=Homo sapiens OX=9606 GN=EIF3J PE=1 SV=2	11.208	23	4	7	4	258	29	4.83	0	4
O00391	Sulfhydryl oxidase 1 OS=Homo sapiens OX=9606 GN=QSOX1 PE=1 SV=3	11.191	3	2	4	2	747	82.5	8.92	5.04	2
Q01524	Defensin-6 OS=Homo sapiens OX=9606 GN=DEFA6 PE=1 SV=1	11.187	41	2	3	2	100	11	5.38	5.16	2
P16401	Histone H1.5 OS=Homo sapiens OX=9606 GN=H1-5 PE=1 SV=3	11.074	16	3	4	2	226	22.6	10.92	7.48	3
P61006	Ras-related protein Rab-8A OS=Homo sapiens OX=9606 GN=RAB8A PE=1 SV=1	11.062	15	3	5	1	207	23.7	9.07	7.5	3
P06703	Protein S100-A6 OS=Homo sapiens OX=9606 GN=S100A6 PE=1 SV=1	11.043	20	3	5	3	90	10.2	5.48	3.97	3
Q13404	Ubiquitin-conjugating enzyme E2 variant 1 OS=Homo sapiens OX=9606 GN=UBE2V1 PE=1 SV=2	11.043	24	4	8	4	147	16.5	7.93	5.93	4
P49407	Beta-arrestin-1 OS=Homo sapiens OX=9606 GN=ARRB1 PE=1 SV=2	11.035	13	3	4	3	418	47	6.2	4.1	3
P02747	Complement C1q subcomponent subunit C OS=Homo sapiens OX=9606 GN=C1QC PE=1 SV=3	11.028	12	2	5	2	245	25.8	8.41	5.96	2
Q9UKK9	ADP-sugar pyrophosphatase OS=Homo sapiens OX=9606 GN=NUDT5 PE=1 SV=1	11.001	14	2	2	2	219	24.3	4.94	4.36	2
O75882	Attractin OS=Homo sapiens OX=9606 GN=ATRN PE=1 SV=2	10.981	2	2	3	2	1429	158.4	7.31	5.44	2
Q9Y279	V-set and immunoglobulin domain-containing protein 4 OS=Homo sapiens OX=9606 GN=VSIG4 PE=1 SV=1	10.966	15	4	6	4	399	44	6.35	0	4
P51148	Ras-related protein Rab-5C OS=Homo sapiens OX=9606 GN=RAB5C PE=1 SV=2	10.957	19	3	5	3	216	23.5	8.41	2.09	3
Q15185	Prostaglandin E synthase 3 OS=Homo sapiens OX=9606 GN=PTGES3 PE=1 SV=1	10.944	19	2	3	2	160	18.7	4.54	5.51	2
Q9UNM6	26S proteasome non-ATPase regulatory subunit 13 OS=Homo sapiens OX=9606 GN=PSMD13 PE=1 SV=2	10.934	9	3	4	3	376	42.9	5.81	4.34	3
O75368	SH3 domain-binding glutamic acid-rich-like protein OS=Homo sapiens OX=9606 GN=SH3BGRL PE=1 SV=1	10.933	46	4	5	4	114	12.8	5.25	0	4
P25325	3-mercaptopyruvate sulfurtransferase OS=Homo sapiens OX=9606 GN=MPST PE=1 SV=3	10.878	18	4	4	4	297	33.2	6.6	2.55	4
P13727	Bone marrow proteoglycan OS=Homo sapiens OX=9606 GN=PRG2 PE=1 SV=2	10.832	12	2	3	2	222	25.2	6.76	2.38	2
O75828	Carbonyl reductase [NADPH] 3 OS=Homo sapiens OX=9606 GN=CBR3 PE=1 SV=3	10.789	9	2	4	1	277	30.8	6.18	7.95	2
P50454	Serpin H1 OS=Homo sapiens OX=9606 GN=SERPINH1 PE=1 SV=2	10.762	7	2	2	2	418	46.4	8.69	2.2	2
P04844	Dolichyl-diphosphooligosaccharide--protein glycosyltransferase subunit 2 OS=Homo sapiens OX=9606 GN=RPN2 PE=1 SV=3	10.761	9	3	5	3	631	69.2	5.69	5.14	3
Q8IZ83	Aldehyde dehydrogenase family 16 member A1 OS=Homo sapiens OX=9606 GN=ALDH16A1 PE=1 SV=2	10.753	4	2	4	2	802	85.1	6.79	7.37	2
P99999	Cytochrome c OS=Homo sapiens OX=9606 GN=CYCS PE=1 SV=2	10.734	25	2	2	2	105	11.7	9.57	3.75	2
P62873	Guanine nucleotide-binding protein G(I)/G(S)/G(T) subunit beta-1 OS=Homo sapiens OX=9606 GN=GNB1 PE=1 SV=3	10.715	15	4	6	1	340	37.4	6	3.52	4
Q9HC38	Glyoxalase domain-containing protein 4 OS=Homo sapiens OX=9606 GN=GLOD4 PE=1 SV=1	10.704	13	4	5	4	313	34.8	5.6	3.52	4
P24534	Elongation factor 1-beta OS=Homo sapiens OX=9606 GN=EEF1B2 PE=1 SV=3	10.655	12	2	2	2	225	24.7	4.67	4.56	2
A0A0B4J1Y9	Immunoglobulin heavy variable 3-72 OS=Homo sapiens OX=9606 GN=IGHV3-72 PE=3 SV=1	10.592	24	3	7	2	119	13.2	7.85	9.39	3
Q15828	Cystatin-M OS=Homo sapiens OX=9606 GN=CST6 PE=1 SV=1	10.574	38	4	9	4	149	16.5	8.09	1.64	4
P09525	Annexin A4 OS=Homo sapiens OX=9606 GN=ANXA4 PE=1 SV=4	10.562	10	2	3	2	319	35.9	6.13	4.87	2
Q14165	Malectin OS=Homo sapiens OX=9606 GN=MLEC PE=1 SV=1	10.556	11	3	5	3	292	32.2	5.41	5.3	3
P05771	Protein kinase C beta type OS=Homo sapiens OX=9606 GN=PRKCB PE=1 SV=4	10.494	5	3	5	3	671	76.8	7.01	5.16	3
Q99436	Proteasome subunit beta type-7 OS=Homo sapiens OX=9606 GN=PSMB7 PE=1 SV=1	10.494	12	4	8	4	277	29.9	7.68	10.5	4
P24592	Insulin-like growth factor-binding protein 6 OS=Homo sapiens OX=9606 GN=IGFBP6 PE=1 SV=1	10.348	10	2	3	2	240	25.3	7.81	8.9	2
Q92496	Complement factor H-related protein 4 OS=Homo sapiens OX=9606 GN=CFHR4 PE=1 SV=3	10.34	8	3	4	2	578	65.3	4.94	1.64	3
Q96CN7	Isochorismatase domain-containing protein 1 OS=Homo sapiens OX=9606 GN=ISOC1 PE=1 SV=3	10.317	12	2	3	2	298	32.2	7.39	6.92	2
P54577	Tyrosine--tRNA ligase, cytoplasmic OS=Homo sapiens OX=9606 GN=YARS1 PE=1 SV=4	10.308	8	4	5	4	528	59.1	7.05	0	4
Q9Y265	RuvB-like 1 OS=Homo sapiens OX=9606 GN=RUVBL1 PE=1 SV=1	10.181	11	3	4	3	456	50.2	6.42	0	3
Q96GG9	DCN1-like protein 1 OS=Homo sapiens OX=9606 GN=DCUN1D1 PE=1 SV=1	10.099	19	4	7	4	259	30.1	5.34	3.38	4
Q01469	Fatty acid-binding protein 5 OS=Homo sapiens OX=9606 GN=FABP5 PE=1 SV=3	10	24	3	4	3	135	15.2	7.01	4.01	3
P17301	Integrin alpha-2 OS=Homo sapiens OX=9606 GN=ITGA2 PE=1 SV=1	9.973	2	2	3	2	1181	129.2	5.31	4.54	2
O00161	Synaptosomal-associated protein 23 OS=Homo sapiens OX=9606 GN=SNAP23 PE=1 SV=1	9.946	12	2	4	2	211	23.3	5.01	5.34	2
P43487	Ran-specific GTPase-activating protein OS=Homo sapiens OX=9606 GN=RANBP1 PE=1 SV=1	9.941	17	2	6	2	201	23.3	5.29	3.36	2
P06276	Cholinesterase OS=Homo sapiens OX=9606 GN=BCHE PE=1 SV=1	9.934	9	3	5	3	602	68.4	7.42	3.68	3
Q9NUQ9	CYFIP-related Rac1 interactor B OS=Homo sapiens OX=9606 GN=CYRIB PE=1 SV=1	9.914	10	3	4	3	324	36.7	6.06	5.45	3
O43150	Arf-GAP with SH3 domain, ANK repeat and PH domain-containing protein 2 OS=Homo sapiens OX=9606 GN=ASAP2 PE=1 SV=3	9.913	4	3	4	2	1006	111.6	6.68	2.51	3
P06310	Immunoglobulin kappa variable 2-30 OS=Homo sapiens OX=9606 GN=IGKV2-30 PE=3 SV=2	9.898	17	2	3	1	120	13.2	8.51	6.74	2
P61626	Lysozyme C OS=Homo sapiens OX=9606 GN=LYZ PE=1 SV=1	9.892	22	3	4	3	148	16.5	9.16	3.88	3
Q9H4X1	Regulator of cell cycle RGCC OS=Homo sapiens OX=9606 GN=RGCC PE=1 SV=1	9.852	23	2	3	2	137	14.6	4.75	2.06	2
Q96A32	Myosin regulatory light chain 2, skeletal muscle isoform OS=Homo sapiens OX=9606 GN=MYLPF PE=1 SV=1	9.81	12	2	4	2	169	19	5.01	4.4	2
P51452	Dual specificity protein phosphatase 3 OS=Homo sapiens OX=9606 GN=DUSP3 PE=1 SV=1	9.757	15	2	6	2	185	20.5	7.8	1.92	2
P20160	Azurocidin OS=Homo sapiens OX=9606 GN=AZU1 PE=1 SV=3	9.713	12	3	5	3	251	26.9	9.5	8.3	3
Q13094	Lymphocyte cytosolic protein 2 OS=Homo sapiens OX=9606 GN=LCP2 PE=1 SV=1	9.659	6	3	6	3	533	60.2	6.27	5.75	3
O60256	Phosphoribosyl pyrophosphate synthase-associated protein 2 OS=Homo sapiens OX=9606 GN=PRPSAP2 PE=1 SV=1	9.659	14	3	5	2	369	40.9	7.44	2.25	3
O00232	26S proteasome non-ATPase regulatory subunit 12 OS=Homo sapiens OX=9606 GN=PSMD12 PE=1 SV=3	9.656	7	3	4	3	456	52.9	7.65	2.98	3
P16070	CD44 antigen OS=Homo sapiens OX=9606 GN=CD44 PE=1 SV=3	9.653	3	2	5	2	742	81.5	5.33	8.53	2
P07355	Annexin A2 OS=Homo sapiens OX=9606 GN=ANXA2 PE=1 SV=2	9.616	11	3	4	3	339	38.6	7.75	1.86	3
A0A075B6H7	Probable non-functional immunoglobulin kappa variable 3-7 OS=Homo sapiens OX=9606 GN=IGKV3-7 PE=1 SV=1	9.604	23	2	11	2	116	12.8	5.25	13.22	2
O14558	Heat shock protein beta-6 OS=Homo sapiens OX=9606 GN=HSPB6 PE=1 SV=2	9.557	13	2	4	2	160	17.1	6.4	6.49	2
O43182	Rho GTPase-activating protein 6 OS=Homo sapiens OX=9606 GN=ARHGAP6 PE=1 SV=3	9.554	3	2	3	2	974	105.9	7.36	4.07	2
Q9Y570	Protein phosphatase methylesterase 1 OS=Homo sapiens OX=9606 GN=PPME1 PE=1 SV=3	9.535	10	4	6	4	386	42.3	5.97	0	4
Q15008	26S proteasome non-ATPase regulatory subunit 6 OS=Homo sapiens OX=9606 GN=PSMD6 PE=1 SV=1	9.503	7	2	3	2	389	45.5	5.62	2.2	2
P01780	Immunoglobulin heavy variable 3-7 OS=Homo sapiens OX=9606 GN=IGHV3-7 PE=1 SV=2	9.479	17	2	7	1	117	12.9	6.57	5.9	2
P45880	Voltage-dependent anion-selective channel protein 2 OS=Homo sapiens OX=9606 GN=VDAC2 PE=1 SV=2	9.456	13	2	2	2	294	31.5	7.56	3.35	2
Q96HC4	PDZ and LIM domain protein 5 OS=Homo sapiens OX=9606 GN=PDLIM5 PE=1 SV=5	9.448	7	3	3	3	596	63.9	8.21	3.83	3
P53990	IST1 homolog OS=Homo sapiens OX=9606 GN=IST1 PE=1 SV=1	9.444	11	4	5	4	364	39.7	5.35	4.36	4
P49720	Proteasome subunit beta type-3 OS=Homo sapiens OX=9606 GN=PSMB3 PE=1 SV=2	9.433	15	2	5	2	205	22.9	6.55	3.98	2
O95084	Serine protease 23 OS=Homo sapiens OX=9606 GN=PRSS23 PE=1 SV=1	9.424	9	2	4	2	383	43	9.42	1.95	2
Q9NTJ5	Phosphatidylinositol-3-phosphatase SAC1 OS=Homo sapiens OX=9606 GN=SACM1L PE=1 SV=2	9.418	6	3	3	3	587	66.9	7.12	0	3
A0A075B6R9	Probable non-functional immunoglobulin kappa variable 2D-24 OS=Homo sapiens OX=9606 GN=IGKV2D-24 PE=1 SV=1	9.36	33	2	5	2	120	13.1	8.87	4.91	2
Q9Y2Z0	Protein SGT1 homolog OS=Homo sapiens OX=9606 GN=SUGT1 PE=1 SV=3	9.315	14	3	4	3	365	41	5.16	3.81	3
Q8TF42	Ubiquitin-associated and SH3 domain-containing protein B OS=Homo sapiens OX=9606 GN=UBASH3B PE=1 SV=2	9.315	7	4	7	4	649	72.6	6.93	2.02	4
Q7LDG7	RAS guanyl-releasing protein 2 OS=Homo sapiens OX=9606 GN=RASGRP2 PE=1 SV=1	9.294	6	2	3	2	609	69.2	7.8	2.57	2
P13647	Keratin, type II cytoskeletal 5 OS=Homo sapiens OX=9606 GN=KRT5 PE=1 SV=3	9.189	5	3	4	2	590	62.3	7.74	0	3
P35613	Basigin OS=Homo sapiens OX=9606 GN=BSG PE=1 SV=2	9.178	10	3	6	3	385	42.2	5.66	1.74	3
P35998	26S proteasome regulatory subunit 7 OS=Homo sapiens OX=9606 GN=PSMC2 PE=1 SV=3	9.146	6	2	3	2	433	48.6	5.95	2.22	2
O43813	Glutathione S-transferase LANCL1 OS=Homo sapiens OX=9606 GN=LANCL1 PE=1 SV=1	9.086	6	2	4	2	399	45.3	7.75	4.31	2
Q9UKY7	Protein CDV3 homolog OS=Homo sapiens OX=9606 GN=CDV3 PE=1 SV=1	9.057	12	2	3	2	258	27.3	6.4	2.5	2
Q13586	Stromal interaction molecule 1 OS=Homo sapiens OX=9606 GN=STIM1 PE=1 SV=3	8.968	7	3	4	3	685	77.4	6.67	0	3
Q02487	Desmocollin-2 OS=Homo sapiens OX=9606 GN=DSC2 PE=1 SV=1	8.939	3	2	5	2	901	99.9	5.34	0	2
Q6P4A8	Phospholipase B-like 1 OS=Homo sapiens OX=9606 GN=PLBD1 PE=1 SV=2	8.903	6	3	3	3	553	63.2	9.06	1.73	3
P26639	Threonine--tRNA ligase 1, cytoplasmic OS=Homo sapiens OX=9606 GN=TARS1 PE=1 SV=3	8.836	3	2	3	2	723	83.4	6.67	2.39	2
Q7KZF4	Staphylococcal nuclease domain-containing protein 1 OS=Homo sapiens OX=9606 GN=SND1 PE=1 SV=1	8.761	3	3	4	3	910	101.9	7.17	0	3
P61019	Ras-related protein Rab-2A OS=Homo sapiens OX=9606 GN=RAB2A PE=1 SV=1	8.752	12	2	3	2	212	23.5	6.54	4.56	2
O15145	Actin-related protein 2/3 complex subunit 3 OS=Homo sapiens OX=9606 GN=ARPC3 PE=1 SV=3	8.724	13	2	4	2	178	20.5	8.59	6.39	2
P26583	High mobility group protein B2 OS=Homo sapiens OX=9606 GN=HMGB2 PE=1 SV=2	8.692	16	3	5	2	209	24	7.81	2.05	3
P28072	Proteasome subunit beta type-6 OS=Homo sapiens OX=9606 GN=PSMB6 PE=1 SV=4	8.67	13	3	6	3	239	25.3	4.92	9.81	3
O00139	Kinesin-like protein KIF2A OS=Homo sapiens OX=9606 GN=KIF2A PE=1 SV=3	8.637	6	4	5	4	706	79.9	6.68	0	4
P13224	Platelet glycoprotein Ib beta chain OS=Homo sapiens OX=9606 GN=GP1BB PE=1 SV=1	8.599	11	2	3	2	206	21.7	9.31	1.63	2
Q15631	Translin OS=Homo sapiens OX=9606 GN=TSN PE=1 SV=1	8.597	14	3	7	3	228	26.2	6.44	4.5	3
Q8WWI5	Choline transporter-like protein 1 OS=Homo sapiens OX=9606 GN=SLC44A1 PE=1 SV=1	8.586	5	2	5	2	657	73.3	8.6	4.72	2
P52597	Heterogeneous nuclear ribonucleoprotein F OS=Homo sapiens OX=9606 GN=HNRNPF PE=1 SV=3	8.577	10	3	5	3	415	45.6	5.58	0	3
P28070	Proteasome subunit beta type-4 OS=Homo sapiens OX=9606 GN=PSMB4 PE=1 SV=4	8.558	13	3	5	3	264	29.2	5.97	7.04	3
P55036	26S proteasome non-ATPase regulatory subunit 4 OS=Homo sapiens OX=9606 GN=PSMD4 PE=1 SV=1	8.538	12	3	4	3	377	40.7	4.79	2.3	3
Q9UJC5	SH3 domain-binding glutamic acid-rich-like protein 2 OS=Homo sapiens OX=9606 GN=SH3BGRL2 PE=1 SV=2	8.531	26	2	6	2	107	12.3	6.71	0	2
P36871	Phosphoglucomutase-1 OS=Homo sapiens OX=9606 GN=PGM1 PE=1 SV=3	8.529	5	3	4	3	562	61.4	6.76	0	3
P12872	Promotilin OS=Homo sapiens OX=9606 GN=MLN PE=1 SV=1	8.481	28	2	4	2	115	12.9	6.57	4.13	2
P31153	S-adenosylmethionine synthase isoform type-2 OS=Homo sapiens OX=9606 GN=MAT2A PE=1 SV=1	8.429	10	3	6	3	395	43.6	6.48	1.72	3
P22352	Glutathione peroxidase 3 OS=Homo sapiens OX=9606 GN=GPX3 PE=1 SV=2	8.426	13	2	4	2	226	25.5	8.13	5.51	2
P13498	Cytochrome b-245 light chain OS=Homo sapiens OX=9606 GN=CYBA PE=1 SV=3	8.419	26	3	5	3	195	21	9.54	0	3
P11234	Ras-related protein Ral-B OS=Homo sapiens OX=9606 GN=RALB PE=1 SV=1	8.371	17	3	6	3	206	23.4	6.62	1.67	3
Q9H4G4	Golgi-associated plant pathogenesis-related protein 1 OS=Homo sapiens OX=9606 GN=GLIPR2 PE=1 SV=3	8.36	23	2	3	2	154	17.2	9.41	2.08	2
P13598	Intercellular adhesion molecule 2 OS=Homo sapiens OX=9606 GN=ICAM2 PE=1 SV=2	8.273	9	2	4	2	275	30.6	7.43	3.51	2
Q9UL25	Ras-related protein Rab-21 OS=Homo sapiens OX=9606 GN=RAB21 PE=1 SV=3	8.268	13	2	3	2	225	24.3	7.94	2.18	2
P25815	Protein S100-P OS=Homo sapiens OX=9606 GN=S100P PE=1 SV=2	8.248	24	2	2	2	95	10.4	4.88	3.74	2
O15117	FYN-binding protein 1 OS=Homo sapiens OX=9606 GN=FYB1 PE=1 SV=2	8.239	4	3	5	3	783	85.3	6.48	5.22	3
Q00169	Phosphatidylinositol transfer protein alpha isoform OS=Homo sapiens OX=9606 GN=PITPNA PE=1 SV=2	8.204	11	2	3	1	270	31.8	6.55	4.52	2
O00410	Importin-5 OS=Homo sapiens OX=9606 GN=IPO5 PE=1 SV=4	8.19	2	2	3	2	1097	123.6	4.94	2.01	2
P01742	Immunoglobulin heavy variable 1-69 OS=Homo sapiens OX=9606 GN=IGHV1-69 PE=1 SV=2	8.175	21	2	5	1	117	12.7	9.17	8.06	2
Q13630	GDP-L-fucose synthase OS=Homo sapiens OX=9606 GN=GFUS PE=1 SV=1	8.165	10	3	5	3	321	35.9	6.6	4	3
O95747	Serine/threonine-protein kinase OSR1 OS=Homo sapiens OX=9606 GN=OXSR1 PE=1 SV=1	8.149	5	2	3	2	527	58	6.43	1.68	2
P05451	Lithostathine-1-alpha OS=Homo sapiens OX=9606 GN=REG1A PE=1 SV=3	8.095	21	3	4	3	166	18.7	5.94	0	3
Q9Y696	Chloride intracellular channel protein 4 OS=Homo sapiens OX=9606 GN=CLIC4 PE=1 SV=4	8.065	13	2	4	2	253	28.8	5.59	3.85	2
P55145	Mesencephalic astrocyte-derived neurotrophic factor OS=Homo sapiens OX=9606 GN=MANF PE=1 SV=3	8.001	19	3	4	3	182	20.7	8.69	1.77	3
Q9NR12	PDZ and LIM domain protein 7 OS=Homo sapiens OX=9606 GN=PDLIM7 PE=1 SV=1	7.96	11	3	4	3	457	49.8	8.41	0	3
Q9UIA9	Exportin-7 OS=Homo sapiens OX=9606 GN=XPO7 PE=1 SV=3	7.937	3	3	4	3	1087	123.8	6.32	0	3
O75594	Peptidoglycan recognition protein 1 OS=Homo sapiens OX=9606 GN=PGLYRP1 PE=1 SV=1	7.922	21	2	3	2	196	21.7	8.59	2.75	2
Q14767	Latent-transforming growth factor beta-binding protein 2 OS=Homo sapiens OX=9606 GN=LTBP2 PE=1 SV=3	7.919	1	2	4	2	1821	194.9	5.19	4.69	2
Q9Y230	RuvB-like 2 OS=Homo sapiens OX=9606 GN=RUVBL2 PE=1 SV=3	7.874	6	3	5	3	463	51.1	5.64	1.61	3
Q86YW5	Trem-like transcript 1 protein OS=Homo sapiens OX=9606 GN=TREML1 PE=1 SV=2	7.847	7	2	6	2	311	32.7	6.05	1.98	2
Q6ICL3	Transport and Golgi organization protein 2 homolog OS=Homo sapiens OX=9606 GN=TANGO2 PE=2 SV=1	7.835	9	2	3	2	276	30.9	5.17	6.27	2
P16949	Stathmin OS=Homo sapiens OX=9606 GN=STMN1 PE=1 SV=3	7.812	15	2	4	2	149	17.3	5.97	7.32	2
O00231	26S proteasome non-ATPase regulatory subunit 11 OS=Homo sapiens OX=9606 GN=PSMD11 PE=1 SV=3	7.81	6	3	3	3	422	47.4	6.48	0	3
A0A0B4J1V6	Immunoglobulin heavy variable 3-73 OS=Homo sapiens OX=9606 GN=IGHV3-73 PE=3 SV=1	7.724	15	2	5	1	119	12.8	9.17	5.65	2
Q9Y6R7	IgGFc-binding protein OS=Homo sapiens OX=9606 GN=FCGBP PE=1 SV=3	7.71	2	2	3	2	5405	571.6	5.34	0	2
P31997	Carcinoembryonic antigen-related cell adhesion molecule 8 OS=Homo sapiens OX=9606 GN=CEACAM8 PE=1 SV=2	7.676	13	3	5	3	349	38.1	7.39	4.12	3
O60506	Heterogeneous nuclear ribonucleoprotein Q OS=Homo sapiens OX=9606 GN=SYNCRIP PE=1 SV=2	7.651	4	2	2	2	623	69.6	8.59	1.7	2
P28838	Cytosol aminopeptidase OS=Homo sapiens OX=9606 GN=LAP3 PE=1 SV=3	7.647	8	3	5	3	519	56.1	7.93	5.39	3
P41250	Glycine--tRNA ligase OS=Homo sapiens OX=9606 GN=GARS1 PE=1 SV=3	7.547	6	3	6	3	739	83.1	7.03	0	3
P55160	Nck-associated protein 1-like OS=Homo sapiens OX=9606 GN=NCKAP1L PE=1 SV=3	7.502	3	3	3	3	1127	128.1	6.86	0	3
A0A0C4DH43	Immunoglobulin heavy variable 2-70D OS=Homo sapiens OX=9606 GN=IGHV2-70D PE=3 SV=1	7.472	24	2	8	2	119	13.3	8.29	13.7	2
P22105-1	Isoform 3 of Tenascin-X OS=Homo sapiens OX=9606 GN=TNXB	7.454	1	2	3	2	4242	457.9	5.17	0	2
Q9NRX4	14 kDa phosphohistidine phosphatase OS=Homo sapiens OX=9606 GN=PHPT1 PE=1 SV=1	7.428	26	2	3	2	125	13.8	6.07	2.08	2
P11216	Glycogen phosphorylase, brain form OS=Homo sapiens OX=9606 GN=PYGB PE=1 SV=5	7.384	5	4	4	2	843	96.6	6.86	0	4
Q9ULH1	Arf-GAP with SH3 domain, ANK repeat and PH domain-containing protein 1 OS=Homo sapiens OX=9606 GN=ASAP1 PE=1 SV=4	7.382	2	2	3	1	1129	125.4	7.31	1.99	2
Q9BR76	Coronin-1B OS=Homo sapiens OX=9606 GN=CORO1B PE=1 SV=1	7.367	12	3	3	3	489	54.2	5.88	0	3
P19086	Guanine nucleotide-binding protein G(z) subunit alpha OS=Homo sapiens OX=9606 GN=GNAZ PE=1 SV=3	7.325	8	2	3	2	355	40.9	7.61	5.22	2
A0A0A0MS15	Immunoglobulin heavy variable 3-49 OS=Homo sapiens OX=9606 GN=IGHV3-49 PE=3 SV=1	7.324	17	2	5	2	119	13	8.62	7.3	2
Q8NBM8	Prenylcysteine oxidase-like OS=Homo sapiens OX=9606 GN=PCYOX1L PE=1 SV=2	7.324	7	2	2	2	494	54.6	7.31	2.51	2
O14980	Exportin-1 OS=Homo sapiens OX=9606 GN=XPO1 PE=1 SV=1	7.323	3	3	5	3	1071	123.3	6.06	0	3
P04430	Immunoglobulin kappa variable 1-16 OS=Homo sapiens OX=9606 GN=IGKV1-16 PE=1 SV=2	7.322	29	2	3	2	117	12.6	8.16	1.61	2
P57721	Poly(rC)-binding protein 3 OS=Homo sapiens OX=9606 GN=PCBP3 PE=1 SV=2	7.318	9	2	4	1	371	39.4	8.07	3.49	2
Q9UDY2	Tight junction protein ZO-2 OS=Homo sapiens OX=9606 GN=TJP2 PE=1 SV=2	7.317	4	3	6	3	1190	133.9	7.4	0	3
Q93009	Ubiquitin carboxyl-terminal hydrolase 7 OS=Homo sapiens OX=9606 GN=USP7 PE=1 SV=2	7.087	3	2	2	2	1102	128.2	5.55	0	2
O60763	General vesicular transport factor p115 OS=Homo sapiens OX=9606 GN=USO1 PE=1 SV=2	7.049	3	2	3	2	962	107.8	4.91	0	2
Q9NRW1	Ras-related protein Rab-6B OS=Homo sapiens OX=9606 GN=RAB6B PE=1 SV=1	7.02	13	3	5	3	208	23.4	5.53	3.81	3
P12724	Eosinophil cationic protein OS=Homo sapiens OX=9606 GN=RNASE3 PE=1 SV=2	6.995	18	2	3	2	160	18.4	10.02	1.8	2
P15121	Aldo-keto reductase family 1 member B1 OS=Homo sapiens OX=9606 GN=AKR1B1 PE=1 SV=3	6.886	8	2	4	2	316	35.8	6.98	0	2
Q9H0R4	Haloacid dehalogenase-like hydrolase domain-containing protein 2 OS=Homo sapiens OX=9606 GN=HDHD2 PE=1 SV=1	6.86	16	2	2	2	259	28.5	6.24	0	2
O95197	Reticulon-3 OS=Homo sapiens OX=9606 GN=RTN3 PE=1 SV=2	6.839	5	2	3	2	1032	112.5	4.96	2.08	2
O75832	26S proteasome non-ATPase regulatory subunit 10 OS=Homo sapiens OX=9606 GN=PSMD10 PE=1 SV=1	6.817	11	3	4	3	226	24.4	6.1	0	3
P13987	CD59 glycoprotein OS=Homo sapiens OX=9606 GN=CD59 PE=1 SV=1	6.807	16	2	3	2	128	14.2	6.48	6.14	2
Q08431	Lactadherin OS=Homo sapiens OX=9606 GN=MFGE8 PE=1 SV=3	6.792	7	2	3	2	387	43.1	8.15	3.69	2
O95866	Megakaryocyte and platelet inhibitory receptor G6b OS=Homo sapiens OX=9606 GN=MPIG6B PE=1 SV=1	6.786	8	2	4	2	241	26.1	9.61	1.9	2
O15231	Zinc finger protein 185 OS=Homo sapiens OX=9606 GN=ZNF185 PE=1 SV=3	6.732	4	2	2	2	689	73.5	7.01	0	2
O75563	Src kinase-associated phosphoprotein 2 OS=Homo sapiens OX=9606 GN=SKAP2 PE=1 SV=1	6.724	5	2	4	2	359	41.2	4.69	4.01	2
O75874	Isocitrate dehydrogenase [NADP] cytoplasmic OS=Homo sapiens OX=9606 GN=IDH1 PE=1 SV=2	6.724	5	2	2	2	414	46.6	7.01	1.61	2
P23083	Immunoglobulin heavy variable 1-2 OS=Homo sapiens OX=9606 GN=IGHV1-2 PE=1 SV=2	6.681	21	2	2	1	117	13.1	9.13	1.65	2
Q13103	Secreted phosphoprotein 24 OS=Homo sapiens OX=9606 GN=SPP2 PE=1 SV=1	6.679	11	2	4	2	211	24.3	8.32	1.85	2
Q4G0F5	Vacuolar protein sorting-associated protein 26B OS=Homo sapiens OX=9606 GN=VPS26B PE=1 SV=2	6.657	7	2	3	2	336	39.1	7.36	3.95	2
P08123	Collagen alpha-2(I) chain OS=Homo sapiens OX=9606 GN=COL1A2 PE=1 SV=7	6.485	1	2	4	2	1366	129.2	8.95	5.59	2
Q9NP79	Vacuolar protein sorting-associated protein VTA1 homolog OS=Homo sapiens OX=9606 GN=VTA1 PE=1 SV=1	6.478	8	2	4	2	307	33.9	6.29	3.5	2
A0A0B4J1V0	Immunoglobulin heavy variable 3-15 OS=Homo sapiens OX=9606 GN=IGHV3-15 PE=3 SV=1	6.435	15	2	6	1	119	12.9	8.62	7.46	2
P23588	Eukaryotic translation initiation factor 4B OS=Homo sapiens OX=9606 GN=EIF4B PE=1 SV=2	6.375	6	3	3	3	611	69.1	5.73	3.82	3
Q9BQA1	Methylosome protein 50 OS=Homo sapiens OX=9606 GN=WDR77 PE=1 SV=1	6.334	10	3	4	3	342	36.7	5.17	1.64	3
P50402	Emerin OS=Homo sapiens OX=9606 GN=EMD PE=1 SV=1	6.308	10	2	3	2	254	29	5.5	1.62	2
O76054	SEC14-like protein 2 OS=Homo sapiens OX=9606 GN=SEC14L2 PE=1 SV=1	6.305	5	2	4	2	403	46.1	7.84	0	2
Q8NBS9	Thioredoxin domain-containing protein 5 OS=Homo sapiens OX=9606 GN=TXNDC5 PE=1 SV=2	6.291	4	2	3	2	432	47.6	5.97	3.59	2
Q9P126	C-type lectin domain family 1 member B OS=Homo sapiens OX=9606 GN=CLEC1B PE=1 SV=2	6.253	7	2	3	2	229	26.6	8.5	3.8	2
Q03252	Lamin-B2 OS=Homo sapiens OX=9606 GN=LMNB2 PE=1 SV=4	6.25	3	2	4	1	620	69.9	5.59	1.76	2
P59998	Actin-related protein 2/3 complex subunit 4 OS=Homo sapiens OX=9606 GN=ARPC4 PE=1 SV=3	6.239	16	3	5	3	168	19.7	8.43	5.27	3
P02741	C-reactive protein OS=Homo sapiens OX=9606 GN=CRP PE=1 SV=1	6.235	9	2	3	2	224	25	5.63	3.38	2
Q16799	Reticulon-1 OS=Homo sapiens OX=9606 GN=RTN1 PE=1 SV=1	6.234	5	3	4	3	776	83.6	4.69	1.92	3
P13473	Lysosome-associated membrane glycoprotein 2 OS=Homo sapiens OX=9606 GN=LAMP2 PE=1 SV=2	6.209	4	2	4	2	410	44.9	5.63	1.61	2
Q9NVJ2	ADP-ribosylation factor-like protein 8B OS=Homo sapiens OX=9606 GN=ARL8B PE=1 SV=1	6.2	22	2	3	1	186	21.5	8.43	2.21	2
Q96DG6	Carboxymethylenebutenolidase homolog OS=Homo sapiens OX=9606 GN=CMBL PE=1 SV=1	6.169	10	2	4	2	245	28	7.18	3.36	2
P13073	Cytochrome c oxidase subunit 4 isoform 1, mitochondrial OS=Homo sapiens OX=9606 GN=COX4I1 PE=1 SV=1	6.165	12	2	3	2	169	19.6	9.51	3.46	2
P25774	Cathepsin S OS=Homo sapiens OX=9606 GN=CTSS PE=1 SV=3	6.137	8	2	3	2	331	37.5	8.34	3.73	2
P36959	GMP reductase 1 OS=Homo sapiens OX=9606 GN=GMPR PE=1 SV=1	6.122	9	2	4	2	345	37.4	7.06	4.18	2
O95782	AP-2 complex subunit alpha-1 OS=Homo sapiens OX=9606 GN=AP2A1 PE=1 SV=3	6.1	4	3	5	3	977	107.5	7.03	0	3
O75131	Copine-3 OS=Homo sapiens OX=9606 GN=CPNE3 PE=1 SV=1	6.072	4	2	3	2	537	60.1	5.85	0	2
P50453	Serpin B9 OS=Homo sapiens OX=9606 GN=SERPINB9 PE=1 SV=1	6.067	9	3	5	3	376	42.4	5.86	0	3
P63000	Ras-related C3 botulinum toxin substrate 1 OS=Homo sapiens OX=9606 GN=RAC1 PE=1 SV=1	6.038	15	2	2	2	192	21.4	8.5	2.05	2
P53801	Pituitary tumor-transforming gene 1 protein-interacting protein OS=Homo sapiens OX=9606 GN=PTTG1IP PE=1 SV=1	6	7	2	2	2	180	20.3	8.79	0	2
P07203	Glutathione peroxidase 1 OS=Homo sapiens OX=9606 GN=GPX1 PE=1 SV=4	5.979	10	2	3	2	203	22.1	6.55	1.91	2
P42574	Caspase-3 OS=Homo sapiens OX=9606 GN=CASP3 PE=1 SV=2	5.949	7	2	3	2	277	31.6	6.54	4.1	2
P02008	Hemoglobin subunit zeta OS=Homo sapiens OX=9606 GN=HBZ PE=1 SV=2	5.918	12	2	7	1	142	15.6	8.21	1.83	2
P48739	Phosphatidylinositol transfer protein beta isoform OS=Homo sapiens OX=9606 GN=PITPNB PE=1 SV=2	5.891	8	2	3	1	271	31.5	6.87	2.02	2
P41240	Tyrosine-protein kinase CSK OS=Homo sapiens OX=9606 GN=CSK PE=1 SV=1	5.882	4	2	3	2	450	50.7	7.06	1.78	2
P09497	Clathrin light chain B OS=Homo sapiens OX=9606 GN=CLTB PE=1 SV=1	5.846	7	2	3	2	229	25.2	4.64	1.78	2
P00167	Cytochrome b5 OS=Homo sapiens OX=9606 GN=CYB5A PE=1 SV=2	5.841	17	2	4	2	134	15.3	4.96	0	2
P61086	Ubiquitin-conjugating enzyme E2 K OS=Homo sapiens OX=9606 GN=UBE2K PE=1 SV=3	5.801	23	2	2	2	200	22.4	5.44	0	2
Q9Y251	Heparanase OS=Homo sapiens OX=9606 GN=HPSE PE=1 SV=2	5.772	4	2	3	2	543	61.1	9.28	1.9	2
P49189	4-trimethylaminobutyraldehyde dehydrogenase OS=Homo sapiens OX=9606 GN=ALDH9A1 PE=1 SV=3	5.753	5	2	2	2	494	53.8	5.87	0	2
P43034	Platelet-activating factor acetylhydrolase IB subunit beta OS=Homo sapiens OX=9606 GN=PAFAH1B1 PE=1 SV=2	5.733	5	2	3	2	410	46.6	7.37	1.75	2
Q8IWA5	Choline transporter-like protein 2 OS=Homo sapiens OX=9606 GN=SLC44A2 PE=1 SV=3	5.722	4	2	4	2	706	80.1	8.57	0	2
P33176	Kinesin-1 heavy chain OS=Homo sapiens OX=9606 GN=KIF5B PE=1 SV=1	5.717	3	2	2	2	963	109.6	6.51	1.96	2
Q9Y315	Deoxyribose-phosphate aldolase OS=Homo sapiens OX=9606 GN=DERA PE=1 SV=2	5.661	7	2	2	2	318	35.2	8.94	0	2
Q9UJ70	N-acetyl-D-glucosamine kinase OS=Homo sapiens OX=9606 GN=NAGK PE=1 SV=4	5.643	9	2	4	2	344	37.4	6.24	0	2
P23246	Splicing factor, proline- and glutamine-rich OS=Homo sapiens OX=9606 GN=SFPQ PE=1 SV=2	5.64	5	2	3	2	707	76.1	9.44	1.69	2
P06730	Eukaryotic translation initiation factor 4E OS=Homo sapiens OX=9606 GN=EIF4E PE=1 SV=2	5.627	6	2	3	2	217	25.1	6.15	3.5	2
O75351	Vacuolar protein sorting-associated protein 4B OS=Homo sapiens OX=9606 GN=VPS4B PE=1 SV=2	5.559	5	2	5	2	444	49.3	7.23	0	2
O95498	Vascular non-inflammatory molecule 2 OS=Homo sapiens OX=9606 GN=VNN2 PE=1 SV=3	5.515	7	2	2	2	520	58.5	6.52	1.66	2
Q9UBS3	DnaJ homolog subfamily B member 9 OS=Homo sapiens OX=9606 GN=DNAJB9 PE=1 SV=1	5.515	10	2	4	2	223	25.5	8.27	2.02	2
P55263	Adenosine kinase OS=Homo sapiens OX=9606 GN=ADK PE=1 SV=2	5.48	8	2	2	2	362	40.5	6.7	1.74	2
P49588	Alanine--tRNA ligase, cytoplasmic OS=Homo sapiens OX=9606 GN=AARS1 PE=1 SV=2	5.418	2	2	3	2	968	106.7	5.53	0	2
Q9H939	Proline-serine-threonine phosphatase-interacting protein 2 OS=Homo sapiens OX=9606 GN=PSTPIP2 PE=1 SV=4	5.402	5	2	4	2	334	38.8	8.48	0	2
Q16658	Fascin OS=Homo sapiens OX=9606 GN=FSCN1 PE=1 SV=3	5.39	4	2	4	2	493	54.5	7.24	0	2
P60983	Glia maturation factor beta OS=Homo sapiens OX=9606 GN=GMFB PE=1 SV=2	5.381	13	2	3	1	142	16.7	5.29	0	2
P08294	Extracellular superoxide dismutase [Cu-Zn] OS=Homo sapiens OX=9606 GN=SOD3 PE=1 SV=2	5.376	10	2	3	2	240	25.8	6.61	2.01	2
P09496	Clathrin light chain A OS=Homo sapiens OX=9606 GN=CLTA PE=1 SV=1	5.322	6	2	5	2	248	27.1	4.51	3.92	2
P01911	HLA class II histocompatibility antigen, DRB1 beta chain OS=Homo sapiens OX=9606 GN=HLA-DRB1 PE=1 SV=2	5.303	10	2	3	2	266	29.9	7.74	4.18	2
A0A0C4DH34	Immunoglobulin heavy variable 4-28 OS=Homo sapiens OX=9606 GN=IGHV4-28 PE=3 SV=1	5.285	21	2	6	2	117	13.1	9.29	5.88	2
A0A0J9YXX1	Immunoglobulin heavy variable 5-10-1 OS=Homo sapiens OX=9606 GN=IGHV5-10-1 PE=3 SV=1	5.216	15	2	3	1	117	12.8	8.28	1.72	2
P37235	Hippocalcin-like protein 1 OS=Homo sapiens OX=9606 GN=HPCAL1 PE=1 SV=3	5.185	9	2	6	2	193	22.3	5.35	5.8	2
Q9BRF8	Serine/threonine-protein phosphatase CPPED1 OS=Homo sapiens OX=9606 GN=CPPED1 PE=1 SV=3	5.168	7	2	2	2	314	35.5	6.2	1.65	2
A0A0B4J1V2	Immunoglobulin heavy variable 2-26 OS=Homo sapiens OX=9606 GN=IGHV2-26 PE=3 SV=1	5.158	18	2	3	2	119	13.2	8.29	0	2
O60229	Kalirin OS=Homo sapiens OX=9606 GN=KALRN PE=1 SV=3	5.144	1	2	3	2	2986	340	6.07	0	2
Q6UY14	ADAMTS-like protein 4 OS=Homo sapiens OX=9606 GN=ADAMTSL4 PE=1 SV=2	5.117	2	2	4	2	1074	116.5	8.34	1.9	2
P08637	Low affinity immunoglobulin gamma Fc region receptor III-A OS=Homo sapiens OX=9606 GN=FCGR3A PE=1 SV=2	5.107	9	2	3	2	254	29.1	8.07	0	2
O00487	26S proteasome non-ATPase regulatory subunit 14 OS=Homo sapiens OX=9606 GN=PSMD14 PE=1 SV=1	5.088	9	2	2	2	310	34.6	6.52	0	2
P02144	Myoglobin OS=Homo sapiens OX=9606 GN=MB PE=1 SV=2	5.055	15	2	3	2	154	17.2	7.68	0	2
Q9Y4L1	Hypoxia up-regulated protein 1 OS=Homo sapiens OX=9606 GN=HYOU1 PE=1 SV=1	5.042	4	2	4	2	999	111.3	5.22	0	2
Q9Y3F4	Serine-threonine kinase receptor-associated protein OS=Homo sapiens OX=9606 GN=STRAP PE=1 SV=1	4.989	8	2	3	2	350	38.4	5.12	1.86	2
Q9NYU2	UDP-glucose:glycoprotein glucosyltransferase 1 OS=Homo sapiens OX=9606 GN=UGGT1 PE=1 SV=3	4.953	1	2	2	2	1555	177.1	5.63	0	2
Q5VW32	BRO1 domain-containing protein BROX OS=Homo sapiens OX=9606 GN=BROX PE=1 SV=1	4.952	4	2	3	2	411	46.4	7.65	0	2
P49257	Protein ERGIC-53 OS=Homo sapiens OX=9606 GN=LMAN1 PE=1 SV=2	4.943	7	2	3	2	510	57.5	6.77	0	2
P62993	Growth factor receptor-bound protein 2 OS=Homo sapiens OX=9606 GN=GRB2 PE=1 SV=1	4.937	9	2	2	2	217	25.2	6.32	3.59	2
Q9NX76	CKLF-like MARVEL transmembrane domain-containing protein 6 OS=Homo sapiens OX=9606 GN=CMTM6 PE=1 SV=1	4.932	16	2	2	2	183	20.4	5.29	1.82	2
Q14008	Cytoskeleton-associated protein 5 OS=Homo sapiens OX=9606 GN=CKAP5 PE=1 SV=3	4.907	1	2	4	2	2032	225.4	7.8	0	2
P49591	Serine--tRNA ligase, cytoplasmic OS=Homo sapiens OX=9606 GN=SARS1 PE=1 SV=3	4.886	7	2	4	2	514	58.7	6.43	0	2
Q9NRY5	Protein FAM114A2 OS=Homo sapiens OX=9606 GN=FAM114A2 PE=1 SV=4	4.867	6	2	3	2	505	55.4	4.88	0	2
Q6PJW8	Consortin OS=Homo sapiens OX=9606 GN=CNST PE=1 SV=3	4.846	4	2	3	2	725	79.5	4.53	0	2
Q93008	Probable ubiquitin carboxyl-terminal hydrolase FAF-X OS=Homo sapiens OX=9606 GN=USP9X PE=1 SV=4	4.813	1	2	2	2	2554	290.3	5.8	0	2
P12955	Xaa-Pro dipeptidase OS=Homo sapiens OX=9606 GN=PEPD PE=1 SV=3	4.783	7	2	2	2	493	54.5	6	0	2
Q86X29	Lipolysis-stimulated lipoprotein receptor OS=Homo sapiens OX=9606 GN=LSR PE=1 SV=4	4.782	3	2	3	2	649	71.4	7.97	0	2
O95831	Apoptosis-inducing factor 1, mitochondrial OS=Homo sapiens OX=9606 GN=AIFM1 PE=1 SV=1	4.767	5	2	2	2	613	66.9	8.95	0	2
Q9BXS5	AP-1 complex subunit mu-1 OS=Homo sapiens OX=9606 GN=AP1M1 PE=1 SV=3	4.738	5	2	3	2	423	48.6	7.3	0	2
O76076	CCN family member 5 OS=Homo sapiens OX=9606 GN=CCN5 PE=1 SV=1	4.638	12	2	3	2	250	26.8	7.88	0	2
A0A0C4DH33	Immunoglobulin heavy variable 1-24 OS=Homo sapiens OX=9606 GN=IGHV1-24 PE=3 SV=1	4.612	30	2	2	2	117	12.8	5.16	0	2
Q96S96	Phosphatidylethanolamine-binding protein 4 OS=Homo sapiens OX=9606 GN=PEBP4 PE=1 SV=3	4.554	13	2	2	2	227	25.7	6.54	1.8	2
Q96BM9	ADP-ribosylation factor-like protein 8A OS=Homo sapiens OX=9606 GN=ARL8A PE=1 SV=1	4.443	18	2	3	1	186	21.4	7.77	0	2
Q00325	Phosphate carrier protein, mitochondrial OS=Homo sapiens OX=9606 GN=SLC25A3 PE=1 SV=2	4.435	6	2	3	2	362	40.1	9.38	4.07	2
P08217	Chymotrypsin-like elastase family member 2A OS=Homo sapiens OX=9606 GN=CELA2A PE=1 SV=1	4.432	7	2	3	2	269	28.9	8.46	3.93	2
Q16543	Hsp90 co-chaperone Cdc37 OS=Homo sapiens OX=9606 GN=CDC37 PE=1 SV=1	4.42	4	2	2	2	378	44.4	5.25	0	2
Q99536	Synaptic vesicle membrane protein VAT-1 homolog OS=Homo sapiens OX=9606 GN=VAT1 PE=1 SV=2	4.409	7	2	4	2	393	41.9	6.29	1.77	2
P52272	Heterogeneous nuclear ribonucleoprotein M OS=Homo sapiens OX=9606 GN=HNRNPM PE=1 SV=3	4.341	3	2	3	2	730	77.5	8.7	1.87	2
P28676	Grancalcin OS=Homo sapiens OX=9606 GN=GCA PE=1 SV=2	4.32	7	2	3	2	217	24	5.21	0	2
O43516	WAS/WASL-interacting protein family member 1 OS=Homo sapiens OX=9606 GN=WIPF1 PE=1 SV=3	4.288	5	2	3	2	503	51.2	11.47	0	2
Q9NQC3-3	Isoform C of Reticulon-4 OS=Homo sapiens OX=9606 GN=RTN4	4.064	11	2	5	1	199	22.4	9.31	7.97	2
Q13057	Bifunctional coenzyme A synthase OS=Homo sapiens OX=9606 GN=COASY PE=1 SV=4	4.042	5	2	2	2	564	62.3	6.99	0	2
P09429	High mobility group protein B1 OS=Homo sapiens OX=9606 GN=HMGB1 PE=1 SV=3	3.998	11	2	2	1	215	24.9	5.74	0	2
P19878	Neutrophil cytosol factor 2 OS=Homo sapiens OX=9606 GN=NCF2 PE=1 SV=2	3.968	4	2	2	2	526	59.7	6.16	0	2
Q9H7M9	V-type immunoglobulin domain-containing suppressor of T-cell activation OS=Homo sapiens OX=9606 GN=VSIR PE=1 SV=3	3.922	12	2	3	2	311	33.9	6.95	0	2
P11586	C-1-tetrahydrofolate synthase, cytoplasmic OS=Homo sapiens OX=9606 GN=MTHFD1 PE=1 SV=4	3.811	3	2	3	2	935	101.5	7.3	0	2
Q9Y376	Calcium-binding protein 39 OS=Homo sapiens OX=9606 GN=CAB39 PE=1 SV=1	3.512	6	2	2	2	341	39.8	6.89	0	2
P29317	Ephrin type-A receptor 2 OS=Homo sapiens OX=9606 GN=EPHA2 PE=1 SV=2	3.502	2	2	2	2	976	108.2	6.23	0	2
P02452	Collagen alpha-1(I) chain OS=Homo sapiens OX=9606 GN=COL1A1 PE=1 SV=5	3.482	1	2	3	2	1464	138.9	5.8	0	2
Q5SSJ5	Heterochromatin protein 1-binding protein 3 OS=Homo sapiens OX=9606 GN=HP1BP3 PE=1 SV=1	3.458	4	2	3	2	553	61.2	9.67	0	2
Q9UHD1	Cysteine and histidine-rich domain-containing protein 1 OS=Homo sapiens OX=9606 GN=CHORDC1 PE=1 SV=2	3.284	9	2	2	2	332	37.5	7.87	0	2

## Sheet: # 4
Accession	Description	Sum PEP Score	Coverage [%]	# Peptides	# PSMs	# Unique Peptides	# AAs	MW [kDa]	calc. pI	Score Sequest HT: Sequest HT	# Peptides (by Search Engine): Sequest HT
P02549	Spectrin alpha chain, erythrocytic 1 OS=Homo sapiens OX=9606 GN=SPTA1 PE=1 SV=5	995.888	59	130	386	130	2419	279.8	5.05	858.39	130
P21333	Filamin-A OS=Homo sapiens OX=9606 GN=FLNA PE=1 SV=4	960.633	66	117	411	111	2647	280.6	6.06	882.03	117
P01024	Complement C3 OS=Homo sapiens OX=9606 GN=C3 PE=1 SV=2	959.223	69	103	499	103	1663	187	6.4	1011.99	103
Q9Y490	Talin-1 OS=Homo sapiens OX=9606 GN=TLN1 PE=1 SV=3	923.828	62	115	374	115	2541	269.6	6.07	778.41	115
P35579	Myosin-9 OS=Homo sapiens OX=9606 GN=MYH9 PE=1 SV=4	917.015	58	125	410	121	1960	226.4	5.6	830.5	125
P11277-2	Isoform 2 of Spectrin beta chain, erythrocytic OS=Homo sapiens OX=9606 GN=SPTB	889.195	59	116	314	1	2328	267.7	5.39	647.52	116
P11277	Spectrin beta chain, erythrocytic OS=Homo sapiens OX=9606 GN=SPTB PE=1 SV=5	888.804	64	116	313	1	2137	246.3	5.27	647.52	116
P02768	Albumin OS=Homo sapiens OX=9606 GN=ALB PE=1 SV=2	794.889	85	63	561	63	609	69.3	6.28	1230.4	63
P04114	Apolipoprotein B-100 OS=Homo sapiens OX=9606 GN=APOB PE=1 SV=2	769.482	38	137	302	137	4563	515.3	7.05	488.69	137
P69905	Hemoglobin subunit alpha OS=Homo sapiens OX=9606 GN=HBA1 PE=1 SV=2	631.22	100	20	822	19	142	15.2	8.68	2097.53	20
P12814	Alpha-actinin-1 OS=Homo sapiens OX=9606 GN=ACTN1 PE=1 SV=2	495.029	72	60	204	43	892	103	5.41	382.39	60
P68871	Hemoglobin subunit beta OS=Homo sapiens OX=9606 GN=HBB PE=1 SV=2	431.089	97	28	995	21	147	16	7.28	1816.04	28
P01023	Alpha-2-macroglobulin OS=Homo sapiens OX=9606 GN=A2M PE=1 SV=3	413.507	51	50	152	50	1474	163.2	6.46	295.63	50
P0C0L5	Complement C4-B OS=Homo sapiens OX=9606 GN=C4B PE=1 SV=2	363.337	40	51	153	4	1744	192.6	7.27	282.61	51
P0C0L4	Complement C4-A OS=Homo sapiens OX=9606 GN=C4A PE=1 SV=2	354.071	39	50	142	3	1744	192.7	7.08	269.53	50
P02751-1	Isoform 1 of Fibronectin OS=Homo sapiens OX=9606 GN=FN1	351.984	42	55	135	55	2386	262.5	5.71	254.49	55
P18206	Vinculin OS=Homo sapiens OX=9606 GN=VCL PE=1 SV=4	332.029	59	56	158	56	1134	123.7	5.66	273.63	56
P04040	Catalase OS=Homo sapiens OX=9606 GN=CAT PE=1 SV=3	331.552	75	34	130	34	527	59.7	7.39	249.4	34
P48740-2	Isoform 2 of Mannan-binding lectin serine protease 1 OS=Homo sapiens OX=9606 GN=MASP1	309.48	58	31	143	12	728	81.8	5.12	302.37	31
P02671	Fibrinogen alpha chain OS=Homo sapiens OX=9606 GN=FGA PE=1 SV=2	301.403	41	31	160	31	866	94.9	6.01	298.08	31
P60709	Actin, cytoplasmic 1 OS=Homo sapiens OX=9606 GN=ACTB PE=1 SV=1	299.973	73	24	165	9	375	41.7	5.48	334.81	24
P02787	Serotransferrin OS=Homo sapiens OX=9606 GN=TF PE=1 SV=3	289.282	58	40	138	40	698	77	7.12	247.01	40
P16157	Ankyrin-1 OS=Homo sapiens OX=9606 GN=ANK1 PE=1 SV=3	286.931	40	51	114	51	1881	206.1	6.01	188.47	51
P48740	Mannan-binding lectin serine protease 1 OS=Homo sapiens OX=9606 GN=MASP1 PE=1 SV=3	278.601	50	29	160	10	699	79.2	5.49	306.02	29
Q15485	Ficolin-2 OS=Homo sapiens OX=9606 GN=FCN2 PE=1 SV=2	270.57	77	22	166	20	313	34	6.77	362.4	22
O43707	Alpha-actinin-4 OS=Homo sapiens OX=9606 GN=ACTN4 PE=1 SV=2	267.19	60	44	107	27	911	104.8	5.44	185.03	44
P02675	Fibrinogen beta chain OS=Homo sapiens OX=9606 GN=FGB PE=1 SV=2	262.202	59	22	128	22	491	55.9	8.27	228.61	22
P01031	Complement C5 OS=Homo sapiens OX=9606 GN=C5 PE=1 SV=4	257.245	37	47	113	47	1676	188.2	6.52	204.68	47
P08603	Complement factor H OS=Homo sapiens OX=9606 GN=CFH PE=1 SV=4	255.338	45	42	115	40	1231	139	6.61	191.74	42
P07996	Thrombospondin-1 OS=Homo sapiens OX=9606 GN=THBS1 PE=1 SV=2	235.067	45	39	107	39	1170	129.3	4.94	177.9	39
P08514	Integrin alpha-IIb OS=Homo sapiens OX=9606 GN=ITGA2B PE=1 SV=3	231.443	39	35	115	35	1039	113.3	5.38	188.45	35
P02679	Fibrinogen gamma chain OS=Homo sapiens OX=9606 GN=FGG PE=1 SV=3	220.868	75	27	92	27	453	51.5	5.62	214.4	27
P02647	Apolipoprotein A-I OS=Homo sapiens OX=9606 GN=APOA1 PE=1 SV=1	220.481	73	28	116	28	267	30.8	5.76	235.87	28
P02042	Hemoglobin subunit delta OS=Homo sapiens OX=9606 GN=HBD PE=1 SV=2	217.74	93	17	586	10	147	16	8.05	962.73	17
P00450	Ceruloplasmin OS=Homo sapiens OX=9606 GN=CP PE=1 SV=1	209.331	45	32	68	32	1065	122.1	5.72	112.77	32
P00915	Carbonic anhydrase 1 OS=Homo sapiens OX=9606 GN=CA1 PE=1 SV=2	209.11	78	19	166	19	261	28.9	7.12	286.56	19
P06396	Gelsolin OS=Homo sapiens OX=9606 GN=GSN PE=1 SV=1	203.717	56	27	85	27	782	85.6	6.28	147.83	27
P48740-3	Isoform 3 of Mannan-binding lectin serine protease 1 OS=Homo sapiens OX=9606 GN=MASP1	195.369	59	19	112	2	380	43.6	4.7	217.89	19
O00187	Mannan-binding lectin serine protease 2 OS=Homo sapiens OX=9606 GN=MASP2 PE=1 SV=4	192.074	45	26	74	26	686	75.7	5.63	143.03	26
P01857	Immunoglobulin heavy constant gamma 1 OS=Homo sapiens OX=9606 GN=IGHG1 PE=1 SV=1	189.439	61	16	127	8	330	36.1	8.19	260.4	16
P01009	Alpha-1-antitrypsin OS=Homo sapiens OX=9606 GN=SERPINA1 PE=1 SV=3	185.335	55	22	81	22	418	46.7	5.59	175.73	22
P00918	Carbonic anhydrase 2 OS=Homo sapiens OX=9606 GN=CA2 PE=1 SV=2	181.969	73	17	71	17	260	29.2	7.4	138.13	17
P06727	Apolipoprotein A-IV OS=Homo sapiens OX=9606 GN=APOA4 PE=1 SV=4	180.698	67	26	87	26	396	45.3	5.38	154.66	26
Q14624	Inter-alpha-trypsin inhibitor heavy chain H4 OS=Homo sapiens OX=9606 GN=ITIH4 PE=1 SV=4	177.339	31	22	59	22	930	103.3	6.98	136.37	22
P10909	Clusterin OS=Homo sapiens OX=9606 GN=CLU PE=1 SV=1	176.72	42	19	96	19	449	52.5	6.27	177.88	19
Q13201	Multimerin-1 OS=Homo sapiens OX=9606 GN=MMRN1 PE=1 SV=3	172.249	29	29	80	29	1228	138	7.93	169.94	29
P14618	Pyruvate kinase PKM OS=Homo sapiens OX=9606 GN=PKM PE=1 SV=4	167.869	62	27	65	26	531	57.9	7.84	107.2	27
P02788	Lactotransferrin OS=Homo sapiens OX=9606 GN=LTF PE=1 SV=6	160.544	57	31	69	31	710	78.1	8.12	96.92	31
P02730	Band 3 anion transport protein OS=Homo sapiens OX=9606 GN=SLC4A1 PE=1 SV=3	157.476	31	19	65	19	911	101.7	5.19	138.48	19
P32119	Peroxiredoxin-2 OS=Homo sapiens OX=9606 GN=PRDX2 PE=1 SV=5	157.476	73	16	82	15	198	21.9	5.97	181.64	16
Q86UX7	Fermitin family homolog 3 OS=Homo sapiens OX=9606 GN=FERMT3 PE=1 SV=1	155.702	51	26	62	26	667	75.9	6.98	121.5	26
P00488	Coagulation factor XIII A chain OS=Homo sapiens OX=9606 GN=F13A1 PE=1 SV=4	154.749	40	23	59	23	732	83.2	6.09	119.85	23
Q9H4B7	Tubulin beta-1 chain OS=Homo sapiens OX=9606 GN=TUBB1 PE=1 SV=1	150.436	76	22	52	20	451	50.3	5.17	109.33	22
P08670	Vimentin OS=Homo sapiens OX=9606 GN=VIM PE=1 SV=4	149.619	58	25	66	24	466	53.6	5.12	124.76	25
P55072	Transitional endoplasmic reticulum ATPase OS=Homo sapiens OX=9606 GN=VCP PE=1 SV=4	148.431	50	32	75	32	806	89.3	5.26	94.42	32
P02790	Hemopexin OS=Homo sapiens OX=9606 GN=HPX PE=1 SV=2	147.479	58	19	74	19	462	51.6	7.02	136.08	19
P04075	Fructose-bisphosphate aldolase A OS=Homo sapiens OX=9606 GN=ALDOA PE=1 SV=2	146.201	72	20	65	17	364	39.4	8.09	132.82	20
P06733	Alpha-enolase OS=Homo sapiens OX=9606 GN=ENO1 PE=1 SV=2	145.491	49	17	52	15	434	47.1	7.39	120.01	17
P11142	Heat shock cognate 71 kDa protein OS=Homo sapiens OX=9606 GN=HSPA8 PE=1 SV=1	143.097	59	27	63	22	646	70.9	5.52	114.91	27
P04406	Glyceraldehyde-3-phosphate dehydrogenase OS=Homo sapiens OX=9606 GN=GAPDH PE=1 SV=3	143.017	63	14	59	14	335	36	8.46	112.28	14
P07437	Tubulin beta chain OS=Homo sapiens OX=9606 GN=TUBB PE=1 SV=2	142.259	50	16	44	5	444	49.6	4.89	88.03	16
P01859	Immunoglobulin heavy constant gamma 2 OS=Homo sapiens OX=9606 GN=IGHG2 PE=1 SV=2	140.852	54	12	71	4	326	35.9	7.59	140	12
P30043	Flavin reductase (NADPH) OS=Homo sapiens OX=9606 GN=BLVRB PE=1 SV=3	140.062	68	10	67	10	206	22.1	7.65	177.65	10
P68366	Tubulin alpha-4A chain OS=Homo sapiens OX=9606 GN=TUBA4A PE=1 SV=1	136.409	59	18	53	5	448	49.9	5.06	121.67	18
P05106	Integrin beta-3 OS=Homo sapiens OX=9606 GN=ITGB3 PE=1 SV=2	136.366	39	21	54	21	788	87	5.24	96.28	21
P13796	Plastin-2 OS=Homo sapiens OX=9606 GN=LCP1 PE=1 SV=6	134.58	50	23	55	21	627	70.2	5.43	91.06	23
P00738	Haptoglobin OS=Homo sapiens OX=9606 GN=HP PE=1 SV=1	133.087	59	22	58	12	406	45.2	6.58	108.87	22
P30041	Peroxiredoxin-6 OS=Homo sapiens OX=9606 GN=PRDX6 PE=1 SV=3	133.058	65	20	60	20	224	25	6.38	139.85	20
O75083	WD repeat-containing protein 1 OS=Homo sapiens OX=9606 GN=WDR1 PE=1 SV=4	130.133	51	20	50	20	606	66.2	6.65	83.83	20
P50395	Rab GDP dissociation inhibitor beta OS=Homo sapiens OX=9606 GN=GDI2 PE=1 SV=2	129.358	43	19	36	15	445	50.6	6.47	59.75	19
Q00610	Clathrin heavy chain 1 OS=Homo sapiens OX=9606 GN=CLTC PE=1 SV=5	128.774	22	30	54	30	1675	191.5	5.69	81.25	30
P06753-2	Isoform 2 of Tropomyosin alpha-3 chain OS=Homo sapiens OX=9606 GN=TPM3	128.268	63	26	72	15	248	29	4.78	135	26
P19823	Inter-alpha-trypsin inhibitor heavy chain H2 OS=Homo sapiens OX=9606 GN=ITIH2 PE=1 SV=2	127.393	30	19	35	19	946	106.4	6.86	75.56	19
P63104	14-3-3 protein zeta/delta OS=Homo sapiens OX=9606 GN=YWHAZ PE=1 SV=1	125.032	65	17	40	14	245	27.7	4.79	95.07	17
P26038	Moesin OS=Homo sapiens OX=9606 GN=MSN PE=1 SV=3	123.872	50	28	67	20	577	67.8	6.4	119.33	28
Q71U36	Tubulin alpha-1A chain OS=Homo sapiens OX=9606 GN=TUBA1A PE=1 SV=1	122.457	60	18	52	2	451	50.1	5.06	101.39	18
P67936	Tropomyosin alpha-4 chain OS=Homo sapiens OX=9606 GN=TPM4 PE=1 SV=3	120.787	58	21	70	6	248	28.5	4.69	165.31	21
P68371	Tubulin beta-4B chain OS=Homo sapiens OX=9606 GN=TUBB4B PE=1 SV=1	119.221	51	16	44	4	445	49.8	4.89	79.17	16
P69892	Hemoglobin subunit gamma-2 OS=Homo sapiens OX=9606 GN=HBG2 PE=1 SV=2	116.857	95	16	123	1	147	16.1	7.2	193.69	16
P69891	Hemoglobin subunit gamma-1 OS=Homo sapiens OX=9606 GN=HBG1 PE=1 SV=2	116.825	95	16	122	1	147	16.1	7.2	190.44	16
P05164	Myeloperoxidase OS=Homo sapiens OX=9606 GN=MPO PE=1 SV=1	116.671	40	27	54	22	745	83.8	8.97	60.4	27
P02753	Retinol-binding protein 4 OS=Homo sapiens OX=9606 GN=RBP4 PE=1 SV=3	115.586	73	11	48	11	201	23	6.07	120.11	11
P98160	Basement membrane-specific heparan sulfate proteoglycan core protein OS=Homo sapiens OX=9606 GN=HSPG2 PE=1 SV=4	112.223	11	31	47	31	4391	468.5	6.51	32.02	31
P02649	Apolipoprotein E OS=Homo sapiens OX=9606 GN=APOE PE=1 SV=1	111.041	61	19	59	19	317	36.1	5.73	106.72	19
P06702	Protein S100-A9 OS=Homo sapiens OX=9606 GN=S100A9 PE=1 SV=1	109.634	85	9	34	9	114	13.2	6.13	91.93	9
Q9BQE3	Tubulin alpha-1C chain OS=Homo sapiens OX=9606 GN=TUBA1C PE=1 SV=1	108.766	50	16	45	1	449	49.9	5.1	87.61	16
P01861	Immunoglobulin heavy constant gamma 4 OS=Homo sapiens OX=9606 GN=IGHG4 PE=1 SV=1	108.491	66	13	45	7	327	35.9	7.36	95.64	13
P01834	Immunoglobulin kappa constant OS=Homo sapiens OX=9606 GN=IGKC PE=1 SV=2	107.227	80	7	47	2	107	11.8	6.52	109.35	7
P24844	Myosin regulatory light polypeptide 9 OS=Homo sapiens OX=9606 GN=MYL9 PE=1 SV=4	105.651	63	11	33	5	172	19.8	4.92	81.74	11
P00352	Retinal dehydrogenase 1 OS=Homo sapiens OX=9606 GN=ALDH1A1 PE=1 SV=2	105.241	52	19	41	19	501	54.8	6.73	63.75	19
P11021	Endoplasmic reticulum chaperone BiP OS=Homo sapiens OX=9606 GN=HSPA5 PE=1 SV=2	104.553	37	22	50	20	654	72.3	5.16	70.08	22
P60660-2	Isoform Smooth muscle of Myosin light polypeptide 6 OS=Homo sapiens OX=9606 GN=MYL6	103.235	79	11	29	9	151	17	4.55	72.14	11
P45974	Ubiquitin carboxyl-terminal hydrolase 5 OS=Homo sapiens OX=9606 GN=USP5 PE=1 SV=2	103.199	36	21	42	20	858	95.7	5.03	52.46	21
Q01082	Spectrin beta chain, non-erythrocytic 1 OS=Homo sapiens OX=9606 GN=SPTBN1 PE=1 SV=2	103.197	15	30	51	24	2364	274.4	5.57	40.58	30
P30101	Protein disulfide-isomerase A3 OS=Homo sapiens OX=9606 GN=PDIA3 PE=1 SV=4	101.985	46	18	44	18	505	56.7	6.35	73.3	18
P11171-2	Isoform 2 of Protein 4.1 OS=Homo sapiens OX=9606 GN=EPB41	100.626	29	19	48	19	831	93.2	5.53	68.67	19
P02774	Vitamin D-binding protein OS=Homo sapiens OX=9606 GN=GC PE=1 SV=2	100.164	55	20	39	20	474	52.9	5.45	57.2	20
P01871	Immunoglobulin heavy constant mu OS=Homo sapiens OX=9606 GN=IGHM PE=1 SV=4	100.052	37	12	50	4	453	49.4	6.77	91.71	12
O14950	Myosin regulatory light chain 12B OS=Homo sapiens OX=9606 GN=MYL12B PE=1 SV=2	99.607	63	10	32	4	172	19.8	4.84	85.15	10
P00558	Phosphoglycerate kinase 1 OS=Homo sapiens OX=9606 GN=PGK1 PE=1 SV=3	98.538	52	15	37	15	417	44.6	8.1	67.78	15
P04275	von Willebrand factor OS=Homo sapiens OX=9606 GN=VWF PE=1 SV=4	98.505	13	29	45	29	2813	309.1	5.48	40.29	29
P60174	Triosephosphate isomerase OS=Homo sapiens OX=9606 GN=TPI1 PE=1 SV=4	98.437	60	12	37	12	249	26.7	6.9	62.99	12
Q9HBI1	Beta-parvin OS=Homo sapiens OX=9606 GN=PARVB PE=1 SV=1	97.96	45	14	45	14	364	41.7	6.73	73.6	14
P0DOX7	Immunoglobulin kappa light chain OS=Homo sapiens OX=9606 PE=1 SV=1	97.431	54	8	32	2	214	23.4	7.17	71.53	8
P67936-2	Isoform 2 of Tropomyosin alpha-4 chain OS=Homo sapiens OX=9606 GN=TPM4	97.321	50	19	56	3	284	32.7	4.73	123.27	19
O60610	Protein diaphanous homolog 1 OS=Homo sapiens OX=9606 GN=DIAPH1 PE=1 SV=2	96.731	21	21	39	21	1272	141.3	5.41	44.86	21
P23528	Cofilin-1 OS=Homo sapiens OX=9606 GN=CFL1 PE=1 SV=3	96.693	67	14	36	14	166	18.5	8.09	70.91	14
Q05682-4	Isoform 4 of Caldesmon OS=Homo sapiens OX=9606 GN=CALD1	96.32	42	20	39	20	538	62.6	6.37	71.64	20
P04083	Annexin A1 OS=Homo sapiens OX=9606 GN=ANXA1 PE=1 SV=2	94.849	54	16	32	16	346	38.7	7.02	61.59	16
P68133	Actin, alpha skeletal muscle OS=Homo sapiens OX=9606 GN=ACTA1 PE=1 SV=1	93.975	49	16	72	1	377	42	5.39	95.48	16
P68032	Actin, alpha cardiac muscle 1 OS=Homo sapiens OX=9606 GN=ACTC1 PE=1 SV=1	93.931	49	16	71	1	377	42	5.39	95.48	16
O75636	Ficolin-3 OS=Homo sapiens OX=9606 GN=FCN3 PE=1 SV=2	93.695	50	11	42	11	299	32.9	6.67	59.95	11
P01008	Antithrombin-III OS=Homo sapiens OX=9606 GN=SERPINC1 PE=1 SV=1	92.794	46	21	46	21	464	52.6	6.71	61.68	21
Q9BXR6	Complement factor H-related protein 5 OS=Homo sapiens OX=9606 GN=CFHR5 PE=1 SV=1	92.174	41	14	26	13	569	64.4	7.06	46.62	14
P29401	Transketolase OS=Homo sapiens OX=9606 GN=TKT PE=1 SV=3	91.427	38	19	38	19	623	67.8	7.66	51.09	19
P27105	Stomatin OS=Homo sapiens OX=9606 GN=STOM PE=1 SV=3	90.747	51	10	27	10	288	31.7	7.88	68.69	10
P01042-2	Isoform LMW of Kininogen-1 OS=Homo sapiens OX=9606 GN=KNG1	90.498	40	16	33	1	427	47.9	6.65	51.44	16
P07900	Heat shock protein HSP 90-alpha OS=Homo sapiens OX=9606 GN=HSP90AA1 PE=1 SV=5	88.733	30	20	42	11	732	84.6	5.02	46.12	20
P01876	Immunoglobulin heavy constant alpha 1 OS=Homo sapiens OX=9606 GN=IGHA1 PE=1 SV=2	87.974	50	11	46	8	353	37.6	6.51	111.68	11
Q01518	Adenylyl cyclase-associated protein 1 OS=Homo sapiens OX=9606 GN=CAP1 PE=1 SV=5	87.25	42	16	35	16	475	51.9	8.06	39.3	16
P09493-8	Isoform 8 of Tropomyosin alpha-1 chain OS=Homo sapiens OX=9606 GN=TPM1	87.235	49	19	47	6	284	32.8	4.75	70.97	19
P50990	T-complex protein 1 subunit theta OS=Homo sapiens OX=9606 GN=CCT8 PE=1 SV=4	87.205	44	18	36	18	548	59.6	5.6	58.27	18
P01860	Immunoglobulin heavy constant gamma 3 OS=Homo sapiens OX=9606 GN=IGHG3 PE=1 SV=2	87.013	51	13	64	6	377	41.3	7.9	87.07	13
Q08397	Lysyl oxidase homolog 1 OS=Homo sapiens OX=9606 GN=LOXL1 PE=1 SV=2	86.886	42	14	39	14	574	63.1	7.52	55.71	14
P13798	Acylamino-acid-releasing enzyme OS=Homo sapiens OX=9606 GN=APEH PE=1 SV=4	86.606	34	15	29	15	732	81.2	5.48	53.29	15
P02748	Complement component C9 OS=Homo sapiens OX=9606 GN=C9 PE=1 SV=2	86.603	37	16	35	16	559	63.1	5.59	66.4	16
Q14247	Src substrate cortactin OS=Homo sapiens OX=9606 GN=CTTN PE=1 SV=2	85.938	33	16	32	16	550	61.5	5.4	53.62	16
P31150	Rab GDP dissociation inhibitor alpha OS=Homo sapiens OX=9606 GN=GDI1 PE=1 SV=2	85.129	33	11	19	7	447	50.6	5.14	43.1	11
P13671	Complement component C6 OS=Homo sapiens OX=9606 GN=C6 PE=1 SV=3	84.908	28	19	36	19	934	104.7	6.76	57.42	19
P00441	Superoxide dismutase [Cu-Zn] OS=Homo sapiens OX=9606 GN=SOD1 PE=1 SV=2	84.52	58	6	28	6	154	15.9	6.13	91.73	6
Q13228	Methanethiol oxidase OS=Homo sapiens OX=9606 GN=SELENBP1 PE=1 SV=2	83.771	43	16	32	16	472	52.4	6.37	34.32	16
P08238	Heat shock protein HSP 90-beta OS=Homo sapiens OX=9606 GN=HSP90AB1 PE=1 SV=4	83.244	31	19	42	8	724	83.2	5.03	39.31	19
P00734	Prothrombin OS=Homo sapiens OX=9606 GN=F2 PE=1 SV=2	83.042	28	11	29	11	622	70	5.9	47.83	11
O95810	Caveolae-associated protein 2 OS=Homo sapiens OX=9606 GN=CAVIN2 PE=1 SV=3	81.199	40	13	32	13	425	47.1	5.21	65.25	13
P01042	Kininogen-1 OS=Homo sapiens OX=9606 GN=KNG1 PE=1 SV=2	80.573	29	17	31	2	644	71.9	6.81	46.44	17
P14625	Endoplasmin OS=Homo sapiens OX=9606 GN=HSP90B1 PE=1 SV=1	80.322	27	19	32	17	803	92.4	4.84	40.83	19
Q14766	Latent-transforming growth factor beta-binding protein 1 OS=Homo sapiens OX=9606 GN=LTBP1 PE=1 SV=4	80.309	14	17	34	17	1721	186.7	5.96	25.95	17
P06753	Tropomyosin alpha-3 chain OS=Homo sapiens OX=9606 GN=TPM3 PE=1 SV=2	80.218	39	15	41	2	285	32.9	4.72	85.49	15
P02760	Protein AMBP OS=Homo sapiens OX=9606 GN=AMBP PE=1 SV=1	79.187	34	10	32	10	352	39	6.25	74.83	10
P50552	Vasodilator-stimulated phosphoprotein OS=Homo sapiens OX=9606 GN=VASP PE=1 SV=3	78.52	30	11	30	11	380	39.8	8.94	55.13	11
P27797	Calreticulin OS=Homo sapiens OX=9606 GN=CALR PE=1 SV=1	77.956	53	14	40	14	417	48.1	4.44	34.88	14
P30086	Phosphatidylethanolamine-binding protein 1 OS=Homo sapiens OX=9606 GN=PEBP1 PE=1 SV=3	77.43	76	11	31	11	187	21	7.53	54.17	11
P23229	Integrin alpha-6 OS=Homo sapiens OX=9606 GN=ITGA6 PE=1 SV=5	77.257	22	19	37	19	1130	126.5	6.61	44.78	19
P53396	ATP-citrate synthase OS=Homo sapiens OX=9606 GN=ACLY PE=1 SV=3	76.137	22	19	33	19	1101	120.8	7.33	37.91	19
Q15942	Zyxin OS=Homo sapiens OX=9606 GN=ZYX PE=1 SV=1	75.635	30	10	40	10	572	61.2	6.67	67.11	10
P07951-3	Isoform 3 of Tropomyosin beta chain OS=Homo sapiens OX=9606 GN=TPM2	75.568	42	14	39	5	248	28.7	4.63	84.83	14
P02763	Alpha-1-acid glycoprotein 1 OS=Homo sapiens OX=9606 GN=ORM1 PE=1 SV=1	75.422	37	7	33	6	201	23.5	5.02	71.26	7
P30740	Leukocyte elastase inhibitor OS=Homo sapiens OX=9606 GN=SERPINB1 PE=1 SV=1	75.14	41	13	30	13	379	42.7	6.28	52.24	13
P00491	Purine nucleoside phosphorylase OS=Homo sapiens OX=9606 GN=PNP PE=1 SV=2	75.073	62	14	43	14	289	32.1	6.95	82.9	14
P61224	Ras-related protein Rap-1b OS=Homo sapiens OX=9606 GN=RAP1B PE=1 SV=1	74.869	72	10	22	10	184	20.8	5.78	66.39	10
P04003	C4b-binding protein alpha chain OS=Homo sapiens OX=9606 GN=C4BPA PE=1 SV=2	74.228	39	17	32	17	597	67	7.3	34.42	17
P05155	Plasma protease C1 inhibitor OS=Homo sapiens OX=9606 GN=SERPING1 PE=1 SV=2	73.983	31	15	35	15	500	55.1	6.55	57.7	15
P09493-4	Isoform 4 of Tropomyosin alpha-1 chain OS=Homo sapiens OX=9606 GN=TPM1	73.84	36	15	40	2	284	32.8	4.77	67.53	15
P00751	Complement factor B OS=Homo sapiens OX=9606 GN=CFB PE=1 SV=2	73.815	30	17	33	17	764	85.5	7.06	38.62	17
P09104	Gamma-enolase OS=Homo sapiens OX=9606 GN=ENO2 PE=1 SV=3	73.526	44	11	23	9	434	47.2	5.03	46.69	11
P55083	Microfibril-associated glycoprotein 4 OS=Homo sapiens OX=9606 GN=MFAP4 PE=1 SV=2	72.772	36	6	23	6	255	28.6	5.63	61.22	6
P47756-2	Isoform 2 of F-actin-capping protein subunit beta OS=Homo sapiens OX=9606 GN=CAPZB	72.727	49	13	29	13	272	30.6	6	57.55	13
P19827	Inter-alpha-trypsin inhibitor heavy chain H1 OS=Homo sapiens OX=9606 GN=ITIH1 PE=1 SV=3	72.504	27	14	33	14	911	101.3	6.79	48.56	14
P07384	Calpain-1 catalytic subunit OS=Homo sapiens OX=9606 GN=CAPN1 PE=1 SV=1	72.285	31	16	28	16	714	81.8	5.67	40.88	16
Q93084-1	Isoform SERCA3B of Sarcoplasmic/endoplasmic reticulum calcium ATPase 3 OS=Homo sapiens OX=9606 GN=ATP2A3	72.129	20	17	27	14	1043	113.9	5.57	41.96	17
P62258	14-3-3 protein epsilon OS=Homo sapiens OX=9606 GN=YWHAE PE=1 SV=1	72.049	51	15	31	13	255	29.2	4.74	53.6	15
P07237	Protein disulfide-isomerase OS=Homo sapiens OX=9606 GN=P4HB PE=1 SV=3	71.12	29	11	34	11	508	57.1	4.87	49.64	11
P09493-5	Isoform 5 of Tropomyosin alpha-1 chain OS=Homo sapiens OX=9606 GN=TPM1	71.117	33	13	40	4	245	28.4	4.77	70.04	13
Q0ZGT2	Nexilin OS=Homo sapiens OX=9606 GN=NEXN PE=1 SV=1	70.297	33	15	26	15	675	80.6	5.33	29.84	15
P02766	Transthyretin OS=Homo sapiens OX=9606 GN=TTR PE=1 SV=1	70.065	65	6	28	6	147	15.9	5.76	57.61	6
P00747	Plasminogen OS=Homo sapiens OX=9606 GN=PLG PE=1 SV=2	69.1	22	14	28	14	810	90.5	7.24	35.17	14
P07738	Bisphosphoglycerate mutase OS=Homo sapiens OX=9606 GN=BPGM PE=1 SV=2	68.9	53	14	34	14	259	30	6.54	36.03	14
P01034	Cystatin-C OS=Homo sapiens OX=9606 GN=CST3 PE=1 SV=1	68.65	62	9	26	9	146	15.8	8.75	54.19	9
O75955	Flotillin-1 OS=Homo sapiens OX=9606 GN=FLOT1 PE=1 SV=3	67.993	34	10	24	10	427	47.3	7.49	36.41	10
Q15833	Syntaxin-binding protein 2 OS=Homo sapiens OX=9606 GN=STXBP2 PE=1 SV=2	67.013	31	11	22	11	593	66.4	6.55	41.52	11
O00299	Chloride intracellular channel protein 1 OS=Homo sapiens OX=9606 GN=CLIC1 PE=1 SV=4	66.321	79	14	31	14	241	26.9	5.17	39.22	14
Q07954	Prolow-density lipoprotein receptor-related protein 1 OS=Homo sapiens OX=9606 GN=LRP1 PE=1 SV=2	66.317	5	18	33	18	4544	504.3	5.39	26.45	18
Q9NY65	Tubulin alpha-8 chain OS=Homo sapiens OX=9606 GN=TUBA8 PE=1 SV=1	66.271	32	11	30	2	449	50.1	5.06	71.93	11
P55209	Nucleosome assembly protein 1-like 1 OS=Homo sapiens OX=9606 GN=NAP1L1 PE=1 SV=1	66.082	39	8	20	7	391	45.3	4.46	43.5	8
P09211	Glutathione S-transferase P OS=Homo sapiens OX=9606 GN=GSTP1 PE=1 SV=2	65.999	61	10	24	10	210	23.3	5.64	56.98	10
O00151	PDZ and LIM domain protein 1 OS=Homo sapiens OX=9606 GN=PDLIM1 PE=1 SV=4	65.913	48	9	26	9	329	36	7.02	48.72	9
P06576	ATP synthase subunit beta, mitochondrial OS=Homo sapiens OX=9606 GN=ATP5F1B PE=1 SV=3	65.617	36	12	23	12	529	56.5	5.4	32.43	12
P13716	Delta-aminolevulinic acid dehydratase OS=Homo sapiens OX=9606 GN=ALAD PE=1 SV=1	65.353	42	11	26	11	330	36.3	6.79	37.72	11
P63241	Eukaryotic translation initiation factor 5A-1 OS=Homo sapiens OX=9606 GN=EIF5A PE=1 SV=2	64.745	62	9	28	9	154	16.8	5.24	42.65	9
P00390	Glutathione reductase, mitochondrial OS=Homo sapiens OX=9606 GN=GSR PE=1 SV=2	64.273	40	12	21	12	522	56.2	8.5	30.42	12
P14780	Matrix metalloproteinase-9 OS=Homo sapiens OX=9606 GN=MMP9 PE=1 SV=3	64.271	26	14	30	14	707	78.4	6.06	43.33	14
P00739	Haptoglobin-related protein OS=Homo sapiens OX=9606 GN=HPR PE=2 SV=2	64.138	51	15	28	5	348	39	7.09	34.92	15
P0DMV9	Heat shock 70 kDa protein 1B OS=Homo sapiens OX=9606 GN=HSPA1B PE=1 SV=1	63.278	36	16	26	12	641	70	5.66	34.42	16
P0DP25	Calmodulin-3 OS=Homo sapiens OX=9606 GN=CALM3 PE=1 SV=1	62.836	54	7	14	7	149	16.8	4.22	30.15	7
P54578	Ubiquitin carboxyl-terminal hydrolase 14 OS=Homo sapiens OX=9606 GN=USP14 PE=1 SV=3	62.707	41	14	24	14	494	56	5.3	20.49	14
P20810	Calpastatin OS=Homo sapiens OX=9606 GN=CAST PE=1 SV=4	62.222	25	11	26	11	708	76.5	5.07	29.77	11
O75116	Rho-associated protein kinase 2 OS=Homo sapiens OX=9606 GN=ROCK2 PE=1 SV=4	62.01	16	19	28	17	1388	160.8	6.02	17.88	19
P02749	Beta-2-glycoprotein 1 OS=Homo sapiens OX=9606 GN=APOH PE=1 SV=3	61.956	47	10	26	10	345	38.3	7.97	51.28	10
P61204	ADP-ribosylation factor 3 OS=Homo sapiens OX=9606 GN=ARF3 PE=1 SV=2	61.788	55	8	18	4	181	20.6	7.43	32.46	8
P16615	Sarcoplasmic/endoplasmic reticulum calcium ATPase 2 OS=Homo sapiens OX=9606 GN=ATP2A2 PE=1 SV=1	61.481	19	14	26	11	1042	114.7	5.34	29.06	14
P46940	Ras GTPase-activating-like protein IQGAP1 OS=Homo sapiens OX=9606 GN=IQGAP1 PE=1 SV=1	61.403	14	13	15	13	1657	189.1	6.48	25.16	13
Q06830	Peroxiredoxin-1 OS=Homo sapiens OX=9606 GN=PRDX1 PE=1 SV=1	60.66	67	13	34	10	199	22.1	8.13	54.72	13
Q9UNZ2	NSFL1 cofactor p47 OS=Homo sapiens OX=9606 GN=NSFL1C PE=1 SV=2	60.133	41	12	31	12	370	40.5	5.1	37.75	12
Q9UBW5	Bridging integrator 2 OS=Homo sapiens OX=9606 GN=BIN2 PE=1 SV=3	60.018	32	13	28	13	565	61.8	5.15	47.49	13
P21980	Protein-glutamine gamma-glutamyltransferase 2 OS=Homo sapiens OX=9606 GN=TGM2 PE=1 SV=2	58.73	29	14	25	14	687	77.3	5.22	28.14	14
P00746	Complement factor D OS=Homo sapiens OX=9606 GN=CFD PE=1 SV=5	58.645	45	8	25	8	253	27	7.71	37.11	8
P48643	T-complex protein 1 subunit epsilon OS=Homo sapiens OX=9606 GN=CCT5 PE=1 SV=1	58.402	27	11	15	11	541	59.6	5.66	31.63	11
P10643	Complement component C7 OS=Homo sapiens OX=9606 GN=C7 PE=1 SV=2	58.361	27	14	30	14	843	93.5	6.48	21.93	14
Q9ULV4	Coronin-1C OS=Homo sapiens OX=9606 GN=CORO1C PE=1 SV=1	58.164	29	9	17	9	474	53.2	7.08	36.62	9
P31146	Coronin-1A OS=Homo sapiens OX=9606 GN=CORO1A PE=1 SV=4	57.474	34	9	14	9	461	51	6.68	26.53	9
P52209	6-phosphogluconate dehydrogenase, decarboxylating OS=Homo sapiens OX=9606 GN=PGD PE=1 SV=3	57.328	28	9	20	9	483	53.1	7.23	35.68	9
P04196	Histidine-rich glycoprotein OS=Homo sapiens OX=9606 GN=HRG PE=1 SV=1	57.17	29	12	28	12	525	59.5	7.5	44.3	12
P0DOX6	Immunoglobulin mu heavy chain OS=Homo sapiens OX=9606 PE=1 SV=2	56.695	21	9	42	1	576	63.4	7.87	63.88	9
P11413	Glucose-6-phosphate 1-dehydrogenase OS=Homo sapiens OX=9606 GN=G6PD PE=1 SV=4	56.606	39	17	35	17	515	59.2	6.84	22.78	17
P27824	Calnexin OS=Homo sapiens OX=9606 GN=CANX PE=1 SV=2	56.486	26	14	21	14	592	67.5	4.6	29.53	14
P31948	Stress-induced-phosphoprotein 1 OS=Homo sapiens OX=9606 GN=STIP1 PE=1 SV=1	56.394	36	15	26	15	543	62.6	6.8	39.34	15
P18669	Phosphoglycerate mutase 1 OS=Homo sapiens OX=9606 GN=PGAM1 PE=1 SV=2	56.092	52	9	23	9	254	28.8	7.18	36.61	9
P07737	Profilin-1 OS=Homo sapiens OX=9606 GN=PFN1 PE=1 SV=2	55.691	64	8	22	8	140	15	8.27	32.87	8
P17987	T-complex protein 1 subunit alpha OS=Homo sapiens OX=9606 GN=TCP1 PE=1 SV=1	55.679	28	14	25	14	556	60.3	6.11	40.12	14
P06744	Glucose-6-phosphate isomerase OS=Homo sapiens OX=9606 GN=GPI PE=1 SV=4	55.361	29	11	27	11	558	63.1	8.32	38.16	11
P19652	Alpha-1-acid glycoprotein 2 OS=Homo sapiens OX=9606 GN=ORM2 PE=1 SV=2	55.001	36	7	22	6	201	23.6	5.11	36.01	7
P62937	Peptidyl-prolyl cis-trans isomerase A OS=Homo sapiens OX=9606 GN=PPIA PE=1 SV=2	54.962	56	7	25	7	165	18	7.81	65.11	7
Q06323	Proteasome activator complex subunit 1 OS=Homo sapiens OX=9606 GN=PSME1 PE=1 SV=1	54.816	47	12	24	12	249	28.7	6.02	37.01	12
P78371	T-complex protein 1 subunit beta OS=Homo sapiens OX=9606 GN=CCT2 PE=1 SV=4	53.964	33	13	24	13	535	57.5	6.46	30.98	13
P68036	Ubiquitin-conjugating enzyme E2 L3 OS=Homo sapiens OX=9606 GN=UBE2L3 PE=1 SV=1	53.835	59	6	16	6	154	17.9	8.51	29.62	6
P31946	14-3-3 protein beta/alpha OS=Homo sapiens OX=9606 GN=YWHAB PE=1 SV=3	53.834	37	7	20	4	246	28.1	4.83	39.14	7
A5A3E0	POTE ankyrin domain family member F OS=Homo sapiens OX=9606 GN=POTEF PE=1 SV=2	53.038	8	7	37	1	1075	121.4	6.2	64.24	7
Q13418	Integrin-linked protein kinase OS=Homo sapiens OX=9606 GN=ILK PE=1 SV=2	52.883	34	13	22	13	452	51.4	8.07	25.17	13
P07451	Carbonic anhydrase 3 OS=Homo sapiens OX=9606 GN=CA3 PE=1 SV=3	52.817	52	9	25	9	260	29.5	7.34	35.4	9
Q14254	Flotillin-2 OS=Homo sapiens OX=9606 GN=FLOT2 PE=1 SV=2	52.243	31	10	20	10	428	47	5.25	29.56	10
P01011	Alpha-1-antichymotrypsin OS=Homo sapiens OX=9606 GN=SERPINA3 PE=1 SV=2	51.594	33	12	23	12	423	47.6	5.52	35.42	12
P35611	Alpha-adducin OS=Homo sapiens OX=9606 GN=ADD1 PE=1 SV=2	51.553	20	10	17	9	737	80.9	5.83	32.87	10
P61978	Heterogeneous nuclear ribonucleoprotein K OS=Homo sapiens OX=9606 GN=HNRNPK PE=1 SV=1	51.487	30	10	18	10	463	50.9	5.54	33.34	10
P05154	Plasma serine protease inhibitor OS=Homo sapiens OX=9606 GN=SERPINA5 PE=1 SV=3	51.16	36	11	27	11	406	45.6	9.26	51.96	11
Q16643	Drebrin OS=Homo sapiens OX=9606 GN=DBN1 PE=1 SV=4	51.111	19	9	23	9	649	71.4	4.45	42.06	9
P40227	T-complex protein 1 subunit zeta OS=Homo sapiens OX=9606 GN=CCT6A PE=1 SV=3	51.025	26	11	24	11	531	58	6.68	33.18	11
Q14315	Filamin-C OS=Homo sapiens OX=9606 GN=FLNC PE=1 SV=3	50.544	3	7	26	1	2725	290.8	5.97	53.3	7
Q6UWP8	Suprabasin OS=Homo sapiens OX=9606 GN=SBSN PE=1 SV=2	50.415	36	10	14	10	590	60.5	7.01	17.11	10
P02656	Apolipoprotein C-III OS=Homo sapiens OX=9606 GN=APOC3 PE=1 SV=1	50.129	56	5	37	5	99	10.8	5.41	69.54	5
P61160	Actin-related protein 2 OS=Homo sapiens OX=9606 GN=ACTR2 PE=1 SV=1	49.736	31	10	22	10	394	44.7	6.74	32.22	10
Q15555	Microtubule-associated protein RP/EB family member 2 OS=Homo sapiens OX=9606 GN=MAPRE2 PE=1 SV=1	49.687	33	8	19	8	327	37	5.57	24.99	8
P54920	Alpha-soluble NSF attachment protein OS=Homo sapiens OX=9606 GN=NAPA PE=1 SV=3	49.61	37	10	16	10	295	33.2	5.36	16.93	10
P0DOY2	Immunoglobulin lambda constant 2 OS=Homo sapiens OX=9606 GN=IGLC2 PE=1 SV=1	49.191	75	5	31	2	106	11.3	7.24	63.4	5
Q08495	Dematin OS=Homo sapiens OX=9606 GN=DMTN PE=1 SV=3	48.955	37	11	23	11	405	45.5	8.88	33.24	11
Q9UJU6	Drebrin-like protein OS=Homo sapiens OX=9606 GN=DBNL PE=1 SV=1	48.909	24	8	22	8	430	48.2	5.05	30.35	8
Q562R1	Beta-actin-like protein 2 OS=Homo sapiens OX=9606 GN=ACTBL2 PE=1 SV=2	48.895	30	10	44	3	376	42	5.59	57.19	10
P04792	Heat shock protein beta-1 OS=Homo sapiens OX=9606 GN=HSPB1 PE=1 SV=2	48.774	47	7	15	7	205	22.8	6.4	24.33	7
P37802	Transgelin-2 OS=Homo sapiens OX=9606 GN=TAGLN2 PE=1 SV=3	48.481	46	7	20	7	199	22.4	8.25	27.01	7
Q16775	Hydroxyacylglutathione hydrolase, mitochondrial OS=Homo sapiens OX=9606 GN=HAGH PE=1 SV=2	48.466	35	6	17	6	308	33.8	8.12	28.04	6
P25311	Zinc-alpha-2-glycoprotein OS=Homo sapiens OX=9606 GN=AZGP1 PE=1 SV=2	48.241	37	9	17	9	298	34.2	6.05	23.78	9
P00492	Hypoxanthine-guanine phosphoribosyltransferase OS=Homo sapiens OX=9606 GN=HPRT1 PE=1 SV=2	47.914	59	9	17	9	218	24.6	6.68	30.59	9
P04217	Alpha-1B-glycoprotein OS=Homo sapiens OX=9606 GN=A1BG PE=1 SV=4	47.556	41	11	27	11	495	54.2	5.86	18.39	11
P27918	Properdin OS=Homo sapiens OX=9606 GN=CFP PE=1 SV=2	47.401	23	7	27	7	469	51.2	7.9	54.63	7
P16452	Protein 4.2 OS=Homo sapiens OX=9606 GN=EPB42 PE=1 SV=3	47.296	27	14	20	14	691	77	8.09	25.93	14
P07357	Complement component C8 alpha chain OS=Homo sapiens OX=9606 GN=C8A PE=1 SV=2	47.266	23	9	15	9	584	65.1	6.47	29.35	9
P37840	Alpha-synuclein OS=Homo sapiens OX=9606 GN=SNCA PE=1 SV=1	47.146	70	6	14	6	140	14.5	4.7	32.97	6
Q15084	Protein disulfide-isomerase A6 OS=Homo sapiens OX=9606 GN=PDIA6 PE=1 SV=1	47.134	28	9	21	9	440	48.1	5.08	35.12	9
Q9NZN3	EH domain-containing protein 3 OS=Homo sapiens OX=9606 GN=EHD3 PE=1 SV=2	47.066	26	11	22	6	535	60.8	6.57	29.78	11
P04632	Calpain small subunit 1 OS=Homo sapiens OX=9606 GN=CAPNS1 PE=1 SV=1	47.063	46	8	18	8	268	28.3	5.2	36.55	8
O14672	Disintegrin and metalloproteinase domain-containing protein 10 OS=Homo sapiens OX=9606 GN=ADAM10 PE=1 SV=1	47.056	14	8	15	8	748	84.1	7.77	23.8	8
P54725-3	Isoform 3 of UV excision repair protein RAD23 homolog A OS=Homo sapiens OX=9606 GN=RAD23A	46.991	38	7	13	1	362	39.5	4.58	27.15	7
P16284	Platelet endothelial cell adhesion molecule OS=Homo sapiens OX=9606 GN=PECAM1 PE=1 SV=2	46.95	20	11	19	11	738	82.5	6.99	29.9	11
O00429	Dynamin-1-like protein OS=Homo sapiens OX=9606 GN=DNM1L PE=1 SV=2	46.815	16	9	17	9	736	81.8	6.81	25.23	9
Q5TDH0	Protein DDI1 homolog 2 OS=Homo sapiens OX=9606 GN=DDI2 PE=1 SV=1	46.677	34	10	24	10	399	44.5	5.05	29	10
Q9C0C9	(E3-independent) E2 ubiquitin-conjugating enzyme OS=Homo sapiens OX=9606 GN=UBE2O PE=1 SV=3	46.615	12	9	18	9	1292	141.2	5.12	20.31	9
P11215	Integrin alpha-M OS=Homo sapiens OX=9606 GN=ITGAM PE=1 SV=2	46.356	14	12	21	12	1152	127.1	7.23	28.47	12
Q14847	LIM and SH3 domain protein 1 OS=Homo sapiens OX=9606 GN=LASP1 PE=1 SV=2	46.221	53	10	23	10	261	29.7	7.05	30.52	10
Q99497	Parkinson disease protein 7 OS=Homo sapiens OX=9606 GN=PARK7 PE=1 SV=2	46.193	56	8	19	8	189	19.9	6.79	23.09	8
Q9Y4E8	Ubiquitin carboxyl-terminal hydrolase 15 OS=Homo sapiens OX=9606 GN=USP15 PE=1 SV=3	46.117	17	12	21	12	981	112.3	5.22	25.5	12
P25787	Proteasome subunit alpha type-2 OS=Homo sapiens OX=9606 GN=PSMA2 PE=1 SV=2	46.065	43	6	18	6	234	25.9	7.43	33.53	6
P08567	Pleckstrin OS=Homo sapiens OX=9606 GN=PLEK PE=1 SV=3	45.701	25	5	26	5	350	40.1	8.28	43.63	5
P09960	Leukotriene A-4 hydrolase OS=Homo sapiens OX=9606 GN=LTA4H PE=1 SV=2	45.591	28	12	20	12	611	69.2	6.18	23.82	12
P58546	Myotrophin OS=Homo sapiens OX=9606 GN=MTPN PE=1 SV=2	45.49	72	6	11	6	118	12.9	5.52	30.83	6
Q13576	Ras GTPase-activating-like protein IQGAP2 OS=Homo sapiens OX=9606 GN=IQGAP2 PE=1 SV=4	45.213	13	14	23	14	1575	180.5	5.64	17.14	14
P10809	60 kDa heat shock protein, mitochondrial OS=Homo sapiens OX=9606 GN=HSPD1 PE=1 SV=2	45.167	28	10	18	10	573	61	5.87	36.75	10
P04439	HLA class I histocompatibility antigen, A alpha chain OS=Homo sapiens OX=9606 GN=HLA-A PE=1 SV=2	45.118	26	7	14	6	365	40.8	6	26.32	7
P61981	14-3-3 protein gamma OS=Homo sapiens OX=9606 GN=YWHAG PE=1 SV=2	44.718	36	8	16	6	247	28.3	4.89	39.68	8
P60900	Proteasome subunit alpha type-6 OS=Homo sapiens OX=9606 GN=PSMA6 PE=1 SV=1	44.51	44	9	23	9	246	27.4	6.76	31.69	9
P07858	Cathepsin B OS=Homo sapiens OX=9606 GN=CTSB PE=1 SV=3	43.865	32	8	17	8	339	37.8	6.3	24.22	8
P13489	Ribonuclease inhibitor OS=Homo sapiens OX=9606 GN=RNH1 PE=1 SV=2	43.781	35	13	21	13	461	49.9	4.82	20.04	13
P48059	LIM and senescent cell antigen-like-containing domain protein 1 OS=Homo sapiens OX=9606 GN=LIMS1 PE=1 SV=4	43.518	32	8	19	8	325	37.2	8.05	26.16	8
O14818	Proteasome subunit alpha type-7 OS=Homo sapiens OX=9606 GN=PSMA7 PE=1 SV=1	43.046	43	8	18	8	248	27.9	8.46	22.97	8
P0DJI8	Serum amyloid A-1 protein OS=Homo sapiens OX=9606 GN=SAA1 PE=1 SV=1	42.992	61	6	13	6	122	13.5	6.79	28.01	6
P04899	Guanine nucleotide-binding protein G(i) subunit alpha-2 OS=Homo sapiens OX=9606 GN=GNAI2 PE=1 SV=3	42.979	31	9	19	8	355	40.4	5.54	32.61	9
P40926	Malate dehydrogenase, mitochondrial OS=Homo sapiens OX=9606 GN=MDH2 PE=1 SV=3	42.806	37	10	15	10	338	35.5	8.68	19.78	10
P35612	Beta-adducin OS=Homo sapiens OX=9606 GN=ADD2 PE=1 SV=3	42.626	19	11	16	10	726	80.8	5.92	27.53	11
P54725	UV excision repair protein RAD23 homolog A OS=Homo sapiens OX=9606 GN=RAD23A PE=1 SV=1	42.456	38	7	13	1	363	39.6	4.58	27.29	7
P25705	ATP synthase subunit alpha, mitochondrial OS=Homo sapiens OX=9606 GN=ATP5F1A PE=1 SV=1	42.11	25	9	16	9	553	59.7	9.13	25.44	9
P18065	Insulin-like growth factor-binding protein 2 OS=Homo sapiens OX=9606 GN=IGFBP2 PE=1 SV=2	42.051	38	9	20	9	325	34.8	7.5	17.87	9
Q6IBS0	Twinfilin-2 OS=Homo sapiens OX=9606 GN=TWF2 PE=1 SV=2	42.021	51	12	18	12	349	39.5	6.84	9.38	12
P12931	Proto-oncogene tyrosine-protein kinase Src OS=Homo sapiens OX=9606 GN=SRC PE=1 SV=3	41.508	25	11	19	9	536	59.8	7.42	18.82	11
P12429	Annexin A3 OS=Homo sapiens OX=9606 GN=ANXA3 PE=1 SV=3	41.327	27	8	16	8	323	36.4	5.92	26.38	8
P52566	Rho GDP-dissociation inhibitor 2 OS=Homo sapiens OX=9606 GN=ARHGDIB PE=1 SV=3	41.289	49	5	10	5	201	23	5.21	16.9	5
P78417	Glutathione S-transferase omega-1 OS=Homo sapiens OX=9606 GN=GSTO1 PE=1 SV=2	40.886	43	9	22	9	241	27.5	6.6	37.84	9
P07358	Complement component C8 beta chain OS=Homo sapiens OX=9606 GN=C8B PE=1 SV=3	40.876	21	8	15	8	591	67	8.13	29.02	8
Q15691	Microtubule-associated protein RP/EB family member 1 OS=Homo sapiens OX=9606 GN=MAPRE1 PE=1 SV=3	40.77	31	7	16	7	268	30	5.14	25.97	7
P46109	Crk-like protein OS=Homo sapiens OX=9606 GN=CRKL PE=1 SV=1	40.647	32	8	18	8	303	33.8	6.74	19.82	8
Q9H4M9	EH domain-containing protein 1 OS=Homo sapiens OX=9606 GN=EHD1 PE=1 SV=2	40.645	21	8	16	4	534	60.6	6.83	22.87	8
Q8WUM4	Programmed cell death 6-interacting protein OS=Homo sapiens OX=9606 GN=PDCD6IP PE=1 SV=1	40.532	14	10	17	10	868	96	6.52	17.22	10
P19367	Hexokinase-1 OS=Homo sapiens OX=9606 GN=HK1 PE=1 SV=3	40.328	13	11	20	11	917	102.4	6.8	18.72	11
P00568	Adenylate kinase isoenzyme 1 OS=Homo sapiens OX=9606 GN=AK1 PE=1 SV=3	40.293	57	9	20	9	194	21.6	8.63	30.36	9
Q16181	Septin-7 OS=Homo sapiens OX=9606 GN=SEPTIN7 PE=1 SV=2	40.011	25	8	16	8	437	50.6	8.63	23.42	8
Q9H0U4	Ras-related protein Rab-1B OS=Homo sapiens OX=9606 GN=RAB1B PE=1 SV=1	39.884	38	6	12	3	201	22.2	5.73	27.42	6
P49368	T-complex protein 1 subunit gamma OS=Homo sapiens OX=9606 GN=CCT3 PE=1 SV=4	39.884	21	9	20	9	545	60.5	6.49	27.87	9
P07195	L-lactate dehydrogenase B chain OS=Homo sapiens OX=9606 GN=LDHB PE=1 SV=2	39.77	35	10	18	10	334	36.6	6.05	28.21	10
P29144	Tripeptidyl-peptidase 2 OS=Homo sapiens OX=9606 GN=TPP2 PE=1 SV=4	39.641	15	12	19	12	1249	138.3	6.32	9.53	12
P22234	Multifunctional protein ADE2 OS=Homo sapiens OX=9606 GN=PAICS PE=1 SV=3	39.56	29	10	16	10	425	47	7.23	16.73	10
P62820	Ras-related protein Rab-1A OS=Homo sapiens OX=9606 GN=RAB1A PE=1 SV=3	39.431	48	8	14	5	205	22.7	6.21	28.13	8
Q16851-2	Isoform 2 of UTP--glucose-1-phosphate uridylyltransferase OS=Homo sapiens OX=9606 GN=UGP2	39.398	21	7	13	7	497	55.6	7.88	23.17	7
P37837	Transaldolase OS=Homo sapiens OX=9606 GN=TALDO1 PE=1 SV=2	39.373	25	9	21	9	337	37.5	6.81	22.58	9
P52907	F-actin-capping protein subunit alpha-1 OS=Homo sapiens OX=9606 GN=CAPZA1 PE=1 SV=3	39.101	34	6	14	4	286	32.9	5.69	20.88	6
P48637	Glutathione synthetase OS=Homo sapiens OX=9606 GN=GSS PE=1 SV=1	38.979	26	10	21	10	474	52.4	5.92	34.21	10
P12259	Coagulation factor V OS=Homo sapiens OX=9606 GN=F5 PE=1 SV=4	38.763	8	15	22	15	2224	251.5	6.05	8.7	15
P11678	Eosinophil peroxidase OS=Homo sapiens OX=9606 GN=EPX PE=1 SV=2	38.462	21	14	22	9	715	81	10.29	13.21	14
P40925	Malate dehydrogenase, cytoplasmic OS=Homo sapiens OX=9606 GN=MDH1 PE=1 SV=4	38.263	21	5	11	5	334	36.4	7.36	25.45	5
P43304	Glycerol-3-phosphate dehydrogenase, mitochondrial OS=Homo sapiens OX=9606 GN=GPD2 PE=1 SV=3	38.238	17	10	15	10	727	80.8	7.69	16.05	10
P02775	Platelet basic protein OS=Homo sapiens OX=9606 GN=PPBP PE=1 SV=3	38.071	30	4	18	4	128	13.9	8.79	33.86	4
Q14141	Septin-6 OS=Homo sapiens OX=9606 GN=SEPTIN6 PE=1 SV=4	38.046	29	9	21	3	434	49.7	6.67	27.54	9
Q99733	Nucleosome assembly protein 1-like 4 OS=Homo sapiens OX=9606 GN=NAP1L4 PE=1 SV=1	37.842	26	7	10	6	375	42.8	4.69	17.29	7
P05556	Integrin beta-1 OS=Homo sapiens OX=9606 GN=ITGB1 PE=1 SV=2	37.687	18	10	20	10	798	88.4	5.39	24.19	10
B9A064	Immunoglobulin lambda-like polypeptide 5 OS=Homo sapiens OX=9606 GN=IGLL5 PE=2 SV=2	37.57	36	5	23	2	214	23	8.84	31.31	5
P31939	Bifunctional purine biosynthesis protein ATIC OS=Homo sapiens OX=9606 GN=ATIC PE=1 SV=3	37.419	19	8	15	8	592	64.6	6.71	20.85	8
P00736	Complement C1r subcomponent OS=Homo sapiens OX=9606 GN=C1R PE=1 SV=2	37.398	19	8	14	8	705	80.1	6.21	18.38	8
Q9GZP4	PITH domain-containing protein 1 OS=Homo sapiens OX=9606 GN=PITHD1 PE=1 SV=1	37.27	51	8	15	8	211	24.2	5.74	12.66	8
P15311	Ezrin OS=Homo sapiens OX=9606 GN=EZR PE=1 SV=4	37.221	18	12	21	6	586	69.4	6.27	17.43	12
P36955	Pigment epithelium-derived factor OS=Homo sapiens OX=9606 GN=SERPINF1 PE=1 SV=4	36.882	26	9	11	9	418	46.3	6.38	16.66	9
Q86VP6	Cullin-associated NEDD8-dissociated protein 1 OS=Homo sapiens OX=9606 GN=CAND1 PE=1 SV=2	36.619	10	10	16	10	1230	136.3	5.78	16.33	10
P62491	Ras-related protein Rab-11A OS=Homo sapiens OX=9606 GN=RAB11A PE=1 SV=3	36.515	39	8	32	8	216	24.4	6.57	62.14	8
P80188	Neutrophil gelatinase-associated lipocalin OS=Homo sapiens OX=9606 GN=LCN2 PE=1 SV=2	36.224	55	10	21	10	198	22.6	8.91	22.66	10
P30613	Pyruvate kinase PKLR OS=Homo sapiens OX=9606 GN=PKLR PE=1 SV=2	36.172	20	8	19	7	574	61.8	7.74	13.07	8
Q9BSJ8	Extended synaptotagmin-1 OS=Homo sapiens OX=9606 GN=ESYT1 PE=1 SV=1	36.096	11	8	13	8	1104	122.8	5.83	17.29	8
P04004	Vitronectin OS=Homo sapiens OX=9606 GN=VTN PE=1 SV=1	35.838	25	10	28	10	478	54.3	5.8	31.24	10
P0DOX2	Immunoglobulin alpha-2 heavy chain OS=Homo sapiens OX=9606 PE=1 SV=2	35.773	18	5	13	2	455	48.9	6.67	26.15	5
P11166	Solute carrier family 2, facilitated glucose transporter member 1 OS=Homo sapiens OX=9606 GN=SLC2A1 PE=1 SV=2	35.684	12	7	14	7	492	54	8.72	34.76	7
Q70J99	Protein unc-13 homolog D OS=Homo sapiens OX=9606 GN=UNC13D PE=1 SV=1	35.532	10	9	13	9	1090	123.2	6.65	22.82	9
P23526	Adenosylhomocysteinase OS=Homo sapiens OX=9606 GN=AHCY PE=1 SV=4	35.53	20	9	18	9	432	47.7	6.34	28.47	9
P07225	Vitamin K-dependent protein S OS=Homo sapiens OX=9606 GN=PROS1 PE=1 SV=1	35.164	15	8	13	8	676	75.1	5.67	16.23	8
P61586	Transforming protein RhoA OS=Homo sapiens OX=9606 GN=RHOA PE=1 SV=1	35.159	44	6	8	6	193	21.8	6.1	18.42	6
P16152	Carbonyl reductase [NADPH] 1 OS=Homo sapiens OX=9606 GN=CBR1 PE=1 SV=3	35.017	43	8	11	8	277	30.4	8.32	18.23	8
P50991	T-complex protein 1 subunit delta OS=Homo sapiens OX=9606 GN=CCT4 PE=1 SV=4	34.358	20	8	13	8	539	57.9	7.83	12.51	8
P61158	Actin-related protein 3 OS=Homo sapiens OX=9606 GN=ACTR3 PE=1 SV=3	34.326	29	9	19	9	418	47.3	5.88	31.84	9
P02765	Alpha-2-HS-glycoprotein OS=Homo sapiens OX=9606 GN=AHSG PE=1 SV=2	34.148	19	4	12	4	367	39.3	5.72	25.42	4
P35241	Radixin OS=Homo sapiens OX=9606 GN=RDX PE=1 SV=1	33.983	14	9	19	1	583	68.5	6.37	21.64	9
O43866	CD5 antigen-like OS=Homo sapiens OX=9606 GN=CD5L PE=1 SV=1	33.848	34	8	18	8	347	38.1	5.47	18.49	8
P29350	Tyrosine-protein phosphatase non-receptor type 6 OS=Homo sapiens OX=9606 GN=PTPN6 PE=1 SV=1	33.775	23	11	17	11	595	67.5	7.78	14.89	11
Q06033	Inter-alpha-trypsin inhibitor heavy chain H3 OS=Homo sapiens OX=9606 GN=ITIH3 PE=1 SV=2	33.441	9	7	13	7	890	99.8	5.74	12.77	7
P04179	Superoxide dismutase [Mn], mitochondrial OS=Homo sapiens OX=9606 GN=SOD2 PE=1 SV=3	33.225	41	5	9	5	222	24.7	8.25	21.4	5
P08697	Alpha-2-antiplasmin OS=Homo sapiens OX=9606 GN=SERPINF2 PE=1 SV=3	33.209	27	8	16	8	491	54.5	6.29	18.23	8
P01889	HLA class I histocompatibility antigen, B alpha chain OS=Homo sapiens OX=9606 GN=HLA-B PE=1 SV=3	32.772	22	6	10	1	362	40.4	5.85	20.7	6
Q07960	Rho GTPase-activating protein 1 OS=Homo sapiens OX=9606 GN=ARHGAP1 PE=1 SV=1	32.75	27	8	13	8	439	50.4	6.29	9.67	8
P17858	ATP-dependent 6-phosphofructokinase, liver type OS=Homo sapiens OX=9606 GN=PFKL PE=1 SV=6	32.646	11	6	10	5	780	85	7.5	13.45	6
O15143	Actin-related protein 2/3 complex subunit 1B OS=Homo sapiens OX=9606 GN=ARPC1B PE=1 SV=3	32.404	30	8	17	8	372	40.9	8.35	15	8
Q7Z406	Myosin-14 OS=Homo sapiens OX=9606 GN=MYH14 PE=1 SV=2	32.346	4	5	14	1	1995	227.7	5.6	31.28	5
O75339	Cartilage intermediate layer protein 1 OS=Homo sapiens OX=9606 GN=CILP PE=1 SV=4	32.24	5	5	13	5	1184	132.5	8.41	13.62	5
Q3ZCW2	Galectin-related protein OS=Homo sapiens OX=9606 GN=LGALSL PE=1 SV=2	32.211	56	7	14	7	172	19	5.35	16.18	7
P34932	Heat shock 70 kDa protein 4 OS=Homo sapiens OX=9606 GN=HSPA4 PE=1 SV=4	32.163	15	8	14	8	840	94.3	5.19	4.04	8
Q13162	Peroxiredoxin-4 OS=Homo sapiens OX=9606 GN=PRDX4 PE=1 SV=1	32.15	26	6	18	4	271	30.5	6.29	21.68	6
P27169	Serum paraoxonase/arylesterase 1 OS=Homo sapiens OX=9606 GN=PON1 PE=1 SV=3	32.053	36	7	13	7	355	39.7	5.22	15.52	7
P19022	Cadherin-2 OS=Homo sapiens OX=9606 GN=CDH2 PE=1 SV=4	31.989	8	6	12	6	906	99.7	4.81	18.69	6
P43652	Afamin OS=Homo sapiens OX=9606 GN=AFM PE=1 SV=1	31.953	21	8	11	8	599	69	5.9	15.11	8
P18085	ADP-ribosylation factor 4 OS=Homo sapiens OX=9606 GN=ARF4 PE=1 SV=3	31.91	38	5	7	2	180	20.5	7.14	13.15	5
Q13561	Dynactin subunit 2 OS=Homo sapiens OX=9606 GN=DCTN2 PE=1 SV=4	31.891	25	7	13	7	401	44.2	5.21	13.59	7
P84085	ADP-ribosylation factor 5 OS=Homo sapiens OX=9606 GN=ARF5 PE=1 SV=2	31.745	39	5	7	1	180	20.5	6.79	11.19	5
Q9NVA2	Septin-11 OS=Homo sapiens OX=9606 GN=SEPTIN11 PE=1 SV=3	31.532	30	9	15	3	429	49.4	6.81	10.92	9
Q13790	Apolipoprotein F OS=Homo sapiens OX=9606 GN=APOF PE=1 SV=2	31.515	17	4	11	4	326	35.4	5.64	26.38	4
P53004	Biliverdin reductase A OS=Homo sapiens OX=9606 GN=BLVRA PE=1 SV=2	31.253	35	9	16	9	296	33.4	6.44	19.08	9
Q7L576	Cytoplasmic FMR1-interacting protein 1 OS=Homo sapiens OX=9606 GN=CYFIP1 PE=1 SV=1	31.237	8	8	14	8	1253	145.1	6.9	15.87	8
P22392-2	Isoform 3 of Nucleoside diphosphate kinase B OS=Homo sapiens OX=9606 GN=NME2	30.81	52	9	21	9	267	30.1	8.92	21.93	9
P10321	HLA class I histocompatibility antigen, C alpha chain OS=Homo sapiens OX=9606 GN=HLA-C PE=1 SV=3	30.631	22	6	10	2	366	40.6	6.04	21.6	6
P09871	Complement C1s subcomponent OS=Homo sapiens OX=9606 GN=C1S PE=1 SV=1	30.631	15	7	23	6	688	76.6	4.96	36.14	7
P60891	Ribose-phosphate pyrophosphokinase 1 OS=Homo sapiens OX=9606 GN=PRPS1 PE=1 SV=2	30.626	28	7	13	4	318	34.8	6.98	19.32	7
P00338	L-lactate dehydrogenase A chain OS=Homo sapiens OX=9606 GN=LDHA PE=1 SV=2	30.619	35	8	12	8	332	36.7	8.27	17.35	8
Q3ZCM7	Tubulin beta-8 chain OS=Homo sapiens OX=9606 GN=TUBB8 PE=1 SV=2	30.472	20	6	13	1	444	49.7	4.89	21.24	6
P30566	Adenylosuccinate lyase OS=Homo sapiens OX=9606 GN=ADSL PE=1 SV=2	30.468	19	6	10	6	484	54.9	7.11	24.31	6
P18054	Polyunsaturated fatty acid lipoxygenase ALOX12 OS=Homo sapiens OX=9606 GN=ALOX12 PE=1 SV=4	30.461	14	7	11	7	663	75.6	6.21	14.07	7
P22314	Ubiquitin-like modifier-activating enzyme 1 OS=Homo sapiens OX=9606 GN=UBA1 PE=1 SV=3	30.435	8	6	11	6	1058	117.8	5.76	8.4	6
Q9UL46	Proteasome activator complex subunit 2 OS=Homo sapiens OX=9606 GN=PSME2 PE=1 SV=4	30.235	30	6	11	6	239	27.4	5.73	18.55	6
P07741	Adenine phosphoribosyltransferase OS=Homo sapiens OX=9606 GN=APRT PE=1 SV=2	30.155	54	8	16	8	180	19.6	6.02	16.98	8
P62826	GTP-binding nuclear protein Ran OS=Homo sapiens OX=9606 GN=RAN PE=1 SV=3	30.131	45	8	14	8	216	24.4	7.49	21.47	8
P01019	Angiotensinogen OS=Homo sapiens OX=9606 GN=AGT PE=1 SV=1	29.954	12	4	8	4	485	53.1	6.32	18.79	4
P13747	HLA class I histocompatibility antigen, alpha chain E OS=Homo sapiens OX=9606 GN=HLA-E PE=1 SV=4	29.93	19	6	12	3	358	40	5.83	19.41	6
P11169	Solute carrier family 2, facilitated glucose transporter member 3 OS=Homo sapiens OX=9606 GN=SLC2A3 PE=1 SV=1	29.843	10	5	7	5	496	53.9	7.2	12.69	5
Q13813	Spectrin alpha chain, non-erythrocytic 1 OS=Homo sapiens OX=9606 GN=SPTAN1 PE=1 SV=3	29.668	5	10	14	10	2472	284.4	5.35	4.44	10
Q15102	Platelet-activating factor acetylhydrolase IB subunit alpha1 OS=Homo sapiens OX=9606 GN=PAFAH1B3 PE=1 SV=1	29.626	41	5	10	5	231	25.7	6.84	10.66	5
P62993	Growth factor receptor-bound protein 2 OS=Homo sapiens OX=9606 GN=GRB2 PE=1 SV=1	29.483	39	6	11	6	217	25.2	6.32	11.59	6
P16109	P-selectin OS=Homo sapiens OX=9606 GN=SELP PE=1 SV=3	29.214	16	9	14	9	830	90.8	6.6	7.48	9
Q13642-1	Isoform 1 of Four and a half LIM domains protein 1 OS=Homo sapiens OX=9606 GN=FHL1	29.197	29	5	11	5	280	31.9	8.32	12.67	5
P38606	V-type proton ATPase catalytic subunit A OS=Homo sapiens OX=9606 GN=ATP6V1A PE=1 SV=2	28.975	21	8	12	8	617	68.3	5.52	10.46	8
P20073	Annexin A7 OS=Homo sapiens OX=9606 GN=ANXA7 PE=1 SV=3	28.914	15	7	15	7	488	52.7	5.68	16.47	7
P20700	Lamin-B1 OS=Homo sapiens OX=9606 GN=LMNB1 PE=1 SV=2	28.874	12	8	9	8	586	66.4	5.16	11.69	8
P16671	Platelet glycoprotein 4 OS=Homo sapiens OX=9606 GN=CD36 PE=1 SV=2	28.855	13	5	10	5	472	53	7.96	20.1	5
P63208	S-phase kinase-associated protein 1 OS=Homo sapiens OX=9606 GN=SKP1 PE=1 SV=2	28.819	34	5	10	5	163	18.6	4.54	16.65	5
Q00013	55 kDa erythrocyte membrane protein OS=Homo sapiens OX=9606 GN=MPP1 PE=1 SV=2	28.668	24	8	11	8	466	52.3	7.37	13.5	8
P61225	Ras-related protein Rap-2b OS=Homo sapiens OX=9606 GN=RAP2B PE=1 SV=1	28.527	49	6	8	6	183	20.5	4.81	15.71	6
Q16819	Meprin A subunit alpha OS=Homo sapiens OX=9606 GN=MEP1A PE=1 SV=2	28.442	7	4	13	4	746	84.4	5.72	22.4	4
P17980	26S proteasome regulatory subunit 6A OS=Homo sapiens OX=9606 GN=PSMC3 PE=1 SV=3	28.416	25	8	11	8	439	49.2	5.24	9.24	8
Q15257	Serine/threonine-protein phosphatase 2A activator OS=Homo sapiens OX=9606 GN=PTPA PE=1 SV=3	28.258	22	7	16	7	358	40.6	5.94	16.18	7
P62714	Serine/threonine-protein phosphatase 2A catalytic subunit beta isoform OS=Homo sapiens OX=9606 GN=PPP2CB PE=1 SV=1	28.173	26	6	10	6	309	35.6	5.43	14.36	6
O75223	Gamma-glutamylcyclotransferase OS=Homo sapiens OX=9606 GN=GGCT PE=1 SV=1	28.112	48	6	12	6	188	21	5.14	11.19	6
Q99832	T-complex protein 1 subunit eta OS=Homo sapiens OX=9606 GN=CCT7 PE=1 SV=2	27.81	18	8	16	8	543	59.3	7.65	5.6	8
Q14019	Coactosin-like protein OS=Homo sapiens OX=9606 GN=COTL1 PE=1 SV=3	27.804	37	5	11	5	142	15.9	5.67	28.94	5
Q04760	Lactoylglutathione lyase OS=Homo sapiens OX=9606 GN=GLO1 PE=1 SV=4	27.732	46	7	13	7	184	20.8	5.31	28.69	7
O00233	26S proteasome non-ATPase regulatory subunit 9 OS=Homo sapiens OX=9606 GN=PSMD9 PE=1 SV=3	27.689	36	7	15	7	223	24.7	6.95	23.28	7
P28066	Proteasome subunit alpha type-5 OS=Homo sapiens OX=9606 GN=PSMA5 PE=1 SV=3	27.628	37	6	9	6	241	26.4	4.79	13.61	6
P08397	Porphobilinogen deaminase OS=Homo sapiens OX=9606 GN=HMBS PE=1 SV=2	27.55	18	6	10	6	361	39.3	7.18	7.39	6
Q96NZ9	Proline-rich acidic protein 1 OS=Homo sapiens OX=9606 GN=PRAP1 PE=1 SV=2	27.431	42	4	12	1	151	17.2	5.36	15.13	4
Q13867	Bleomycin hydrolase OS=Homo sapiens OX=9606 GN=BLMH PE=1 SV=1	27.394	18	7	14	7	455	52.5	6.27	12.22	7
P25788	Proteasome subunit alpha type-3 OS=Homo sapiens OX=9606 GN=PSMA3 PE=1 SV=2	27.188	25	6	15	6	255	28.4	5.33	22.2	6
P05109	Protein S100-A8 OS=Homo sapiens OX=9606 GN=S100A8 PE=1 SV=1	27.114	40	5	21	5	93	10.8	7.03	32.27	5
P05089	Arginase-1 OS=Homo sapiens OX=9606 GN=ARG1 PE=1 SV=2	26.986	28	7	11	7	322	34.7	7.21	11.63	7
P14317	Hematopoietic lineage cell-specific protein OS=Homo sapiens OX=9606 GN=HCLS1 PE=1 SV=3	26.853	18	6	9	6	486	54	4.81	11.74	6
Q96NZ9-3	Isoform 3 of Proline-rich acidic protein 1 OS=Homo sapiens OX=9606 GN=PRAP1	26.589	43	4	10	1	152	17.3	5.36	13.5	4
O43396	Thioredoxin-like protein 1 OS=Homo sapiens OX=9606 GN=TXNL1 PE=1 SV=3	26.536	26	6	15	6	289	32.2	4.96	16.18	6
P43686	26S proteasome regulatory subunit 6B OS=Homo sapiens OX=9606 GN=PSMC4 PE=1 SV=2	26.351	21	5	10	5	418	47.3	5.21	22.46	5
Q12913	Receptor-type tyrosine-protein phosphatase eta OS=Homo sapiens OX=9606 GN=PTPRJ PE=1 SV=3	26.179	7	6	11	6	1337	145.9	5.58	11.57	6
Q9UQ80	Proliferation-associated protein 2G4 OS=Homo sapiens OX=9606 GN=PA2G4 PE=1 SV=3	25.915	30	10	13	10	394	43.8	6.55	10.41	10
O00194	Ras-related protein Rab-27B OS=Homo sapiens OX=9606 GN=RAB27B PE=1 SV=4	25.798	27	5	9	5	218	24.6	5.52	19.01	5
P50851	Lipopolysaccharide-responsive and beige-like anchor protein OS=Homo sapiens OX=9606 GN=LRBA PE=1 SV=4	25.601	4	9	11	9	2863	318.9	5.6	6.25	9
P48426	Phosphatidylinositol 5-phosphate 4-kinase type-2 alpha OS=Homo sapiens OX=9606 GN=PIP4K2A PE=1 SV=2	25.16	23	7	17	1	406	46.2	6.99	26.65	7
O75558	Syntaxin-11 OS=Homo sapiens OX=9606 GN=STX11 PE=1 SV=1	25.139	25	6	11	6	287	33.2	6.55	19.81	6
Q15746	Myosin light chain kinase, smooth muscle OS=Homo sapiens OX=9606 GN=MYLK PE=1 SV=4	24.788	4	4	9	4	1914	210.6	6.15	9.96	4
P49913	Cathelicidin antimicrobial peptide OS=Homo sapiens OX=9606 GN=CAMP PE=1 SV=1	24.775	28	6	11	6	170	19.3	9.41	13.34	6
P08493	Matrix Gla protein OS=Homo sapiens OX=9606 GN=MGP PE=1 SV=2	24.771	32	3	14	3	103	12.3	9.67	14.39	3
O43488	Aflatoxin B1 aldehyde reductase member 2 OS=Homo sapiens OX=9606 GN=AKR7A2 PE=1 SV=3	24.638	29	7	12	7	359	39.6	7.17	11.66	7
P07359	Platelet glycoprotein Ib alpha chain OS=Homo sapiens OX=9606 GN=GP1BA PE=1 SV=2	24.63	12	7	16	7	652	71.5	6.29	10.41	7
Q13200	26S proteasome non-ATPase regulatory subunit 2 OS=Homo sapiens OX=9606 GN=PSMD2 PE=1 SV=3	24.628	10	8	11	8	908	100.1	5.2	9.67	8
P10768	S-formylglutathione hydrolase OS=Homo sapiens OX=9606 GN=ESD PE=1 SV=2	24.603	39	6	12	6	282	31.4	7.02	10.3	6
P27348	14-3-3 protein theta OS=Homo sapiens OX=9606 GN=YWHAQ PE=1 SV=1	24.535	26	5	10	2	245	27.7	4.78	22.44	5
P48426-2	Isoform 2 of Phosphatidylinositol 5-phosphate 4-kinase type-2 alpha OS=Homo sapiens OX=9606 GN=PIP4K2A	24.377	24	7	18	1	347	39.8	6.21	26.65	7
P02818	Osteocalcin OS=Homo sapiens OX=9606 GN=BGLAP PE=1 SV=2	24.372	44	4	10	4	100	11	7.09	13.07	4
P09972	Fructose-bisphosphate aldolase C OS=Homo sapiens OX=9606 GN=ALDOC PE=1 SV=2	24.222	17	5	11	2	364	39.4	6.87	9.08	5
Q9NQC3	Reticulon-4 OS=Homo sapiens OX=9606 GN=RTN4 PE=1 SV=2	24.184	9	4	6	4	1192	129.9	4.5	6.29	4
Q99439	Calponin-2 OS=Homo sapiens OX=9606 GN=CNN2 PE=1 SV=4	24.121	18	4	8	4	309	33.7	7.33	17.47	4
Q04917	14-3-3 protein eta OS=Homo sapiens OX=9606 GN=YWHAH PE=1 SV=4	24.081	33	7	18	5	246	28.2	4.84	31.38	7
Q14974	Importin subunit beta-1 OS=Homo sapiens OX=9606 GN=KPNB1 PE=1 SV=2	24.028	13	8	14	8	876	97.1	4.78	9.48	8
O76003	Glutaredoxin-3 OS=Homo sapiens OX=9606 GN=GLRX3 PE=1 SV=2	23.9	27	6	9	6	335	37.4	5.39	7.47	6
P17174	Aspartate aminotransferase, cytoplasmic OS=Homo sapiens OX=9606 GN=GOT1 PE=1 SV=3	23.884	23	6	9	6	413	46.2	7.01	15.19	6
P06737	Glycogen phosphorylase, liver form OS=Homo sapiens OX=9606 GN=PYGL PE=1 SV=4	23.843	12	9	15	8	847	97.1	7.17	8.89	9
P51149	Ras-related protein Rab-7a OS=Homo sapiens OX=9606 GN=RAB7A PE=1 SV=1	23.727	29	5	11	5	207	23.5	6.7	11.14	5
P41222	Prostaglandin-H2 D-isomerase OS=Homo sapiens OX=9606 GN=PTGDS PE=1 SV=1	23.612	28	5	14	5	190	21	7.8	15.82	5
P14314	Glucosidase 2 subunit beta OS=Homo sapiens OX=9606 GN=PRKCSH PE=1 SV=2	23.401	12	5	10	5	528	59.4	4.41	14.69	5
P07360	Complement component C8 gamma chain OS=Homo sapiens OX=9606 GN=C8G PE=1 SV=3	23.356	39	5	11	5	202	22.3	8.31	17.06	5
Q9BSL1	Ubiquitin-associated domain-containing protein 1 OS=Homo sapiens OX=9606 GN=UBAC1 PE=1 SV=1	23.318	16	5	7	5	405	45.3	4.92	15.33	5
P24666	Low molecular weight phosphotyrosine protein phosphatase OS=Homo sapiens OX=9606 GN=ACP1 PE=1 SV=3	23.177	52	7	13	7	158	18	6.74	13.61	7
P38646	Stress-70 protein, mitochondrial OS=Homo sapiens OX=9606 GN=HSPA9 PE=1 SV=2	23.148	13	6	10	6	679	73.6	6.16	15.71	6
P11216	Glycogen phosphorylase, brain form OS=Homo sapiens OX=9606 GN=PYGB PE=1 SV=5	23.061	8	6	13	6	843	96.6	6.86	9.85	6
O15511	Actin-related protein 2/3 complex subunit 5 OS=Homo sapiens OX=9606 GN=ARPC5 PE=1 SV=3	22.976	52	4	12	4	151	16.3	5.67	22.34	4
P26641	Elongation factor 1-gamma OS=Homo sapiens OX=9606 GN=EEF1G PE=1 SV=3	22.971	21	6	15	6	437	50.1	6.67	7.42	6
Q96G03	Phosphoglucomutase-2 OS=Homo sapiens OX=9606 GN=PGM2 PE=1 SV=4	22.926	13	5	6	5	612	68.2	6.73	8.94	5
O15144	Actin-related protein 2/3 complex subunit 2 OS=Homo sapiens OX=9606 GN=ARPC2 PE=1 SV=1	22.873	34	6	9	6	300	34.3	7.36	13.34	6
P23284	Peptidyl-prolyl cis-trans isomerase B OS=Homo sapiens OX=9606 GN=PPIB PE=1 SV=2	22.821	28	6	17	6	216	23.7	9.41	25.88	6
P80511	Protein S100-A12 OS=Homo sapiens OX=9606 GN=S100A12 PE=1 SV=2	22.713	29	2	11	2	92	10.6	6.25	36.22	2
Q15404	Ras suppressor protein 1 OS=Homo sapiens OX=9606 GN=RSU1 PE=1 SV=3	22.619	34	5	9	5	277	31.5	8.65	8.81	5
P35237	Serpin B6 OS=Homo sapiens OX=9606 GN=SERPINB6 PE=1 SV=3	22.614	21	7	8	7	376	42.6	5.27	12.93	7
P28482	Mitogen-activated protein kinase 1 OS=Homo sapiens OX=9606 GN=MAPK1 PE=1 SV=3	22.602	23	6	8	6	360	41.4	6.98	6.86	6
P41218	Myeloid cell nuclear differentiation antigen OS=Homo sapiens OX=9606 GN=MNDA PE=1 SV=1	22.515	15	5	11	5	407	45.8	9.76	11.08	5
Q9H299	SH3 domain-binding glutamic acid-rich-like protein 3 OS=Homo sapiens OX=9606 GN=SH3BGRL3 PE=1 SV=1	22.428	32	5	9	5	93	10.4	4.93	14.27	5
P49721	Proteasome subunit beta type-2 OS=Homo sapiens OX=9606 GN=PSMB2 PE=1 SV=1	22.356	54	7	11	7	201	22.8	7.02	12.22	7
P02743	Serum amyloid P-component OS=Homo sapiens OX=9606 GN=APCS PE=1 SV=2	22.306	26	6	13	6	223	25.4	6.54	28.84	6
Q969T9	WW domain-binding protein 2 OS=Homo sapiens OX=9606 GN=WBP2 PE=1 SV=1	22.303	20	4	7	4	261	28.1	5.91	13.32	4
Q27J81	Inverted formin-2 OS=Homo sapiens OX=9606 GN=INF2 PE=1 SV=2	22.286	6	5	10	5	1249	135.5	5.38	8.85	5
P60953	Cell division control protein 42 homolog OS=Homo sapiens OX=9606 GN=CDC42 PE=1 SV=2	22.234	28	5	8	4	191	21.2	6.55	12.6	5
Q05209	Tyrosine-protein phosphatase non-receptor type 12 OS=Homo sapiens OX=9606 GN=PTPN12 PE=1 SV=3	22.231	8	4	7	4	780	88.1	5.62	12.63	4
Q13586	Stromal interaction molecule 1 OS=Homo sapiens OX=9606 GN=STIM1 PE=1 SV=3	22.184	19	8	12	8	685	77.4	6.67	4.42	8
Q96A32	Myosin regulatory light chain 2, skeletal muscle isoform OS=Homo sapiens OX=9606 GN=MYLPF PE=1 SV=1	22.16	41	6	9	6	169	19	5.01	16.57	6
Q9NR12	PDZ and LIM domain protein 7 OS=Homo sapiens OX=9606 GN=PDLIM7 PE=1 SV=1	22.154	30	8	15	8	457	49.8	8.41	6.12	8
P62873	Guanine nucleotide-binding protein G(I)/G(S)/G(T) subunit beta-1 OS=Homo sapiens OX=9606 GN=GNB1 PE=1 SV=3	22.038	23	6	9	1	340	37.4	6	7.95	6
Q9Y6C2	EMILIN-1 OS=Homo sapiens OX=9606 GN=EMILIN1 PE=1 SV=3	21.984	8	6	8	6	1016	106.6	5.17	9.17	6
P11908	Ribose-phosphate pyrophosphokinase 2 OS=Homo sapiens OX=9606 GN=PRPS2 PE=1 SV=2	21.845	19	4	9	1	318	34.7	6.61	13.86	4
Q99460	26S proteasome non-ATPase regulatory subunit 1 OS=Homo sapiens OX=9606 GN=PSMD1 PE=1 SV=2	21.747	9	6	12	6	953	105.8	5.39	8.5	6
Q08380	Galectin-3-binding protein OS=Homo sapiens OX=9606 GN=LGALS3BP PE=1 SV=1	21.678	13	5	11	5	585	65.3	5.27	6.98	5
O75347	Tubulin-specific chaperone A OS=Homo sapiens OX=9606 GN=TBCA PE=1 SV=3	21.583	50	6	11	6	108	12.8	5.29	17.32	6
P62987	Ubiquitin-60S ribosomal protein L40 OS=Homo sapiens OX=9606 GN=UBA52 PE=1 SV=2	21.55	37	4	13	4	128	14.7	9.83	18.82	4
Q01813	ATP-dependent 6-phosphofructokinase, platelet type OS=Homo sapiens OX=9606 GN=PFKP PE=1 SV=2	21.484	11	6	10	5	784	85.5	7.55	1.76	6
P13667	Protein disulfide-isomerase A4 OS=Homo sapiens OX=9606 GN=PDIA4 PE=1 SV=2	21.441	16	8	11	8	645	72.9	5.07	7.59	8
Q9H1Z8	Augurin OS=Homo sapiens OX=9606 GN=ECRG4 PE=1 SV=1	21.438	28	3	6	3	148	17.2	8.54	16.55	3
Q8NBP7	Proprotein convertase subtilisin/kexin type 9 OS=Homo sapiens OX=9606 GN=PCSK9 PE=1 SV=3	21.315	7	3	4	3	692	74.2	6.61	11.99	3
O43294	Transforming growth factor beta-1-induced transcript 1 protein OS=Homo sapiens OX=9606 GN=TGFB1I1 PE=1 SV=2	21.129	10	4	7	4	461	49.8	7.03	12.22	4
P28072	Proteasome subunit beta type-6 OS=Homo sapiens OX=9606 GN=PSMB6 PE=1 SV=4	21.096	36	5	11	5	239	25.3	4.92	18.17	5
Q16881	Thioredoxin reductase 1, cytoplasmic OS=Homo sapiens OX=9606 GN=TXNRD1 PE=1 SV=3	21.034	13	5	10	5	649	70.9	7.39	11.37	5
Q6XQN6	Nicotinate phosphoribosyltransferase OS=Homo sapiens OX=9606 GN=NAPRT PE=1 SV=2	21.002	16	6	11	6	538	57.5	5.68	15.2	6
O14618	Copper chaperone for superoxide dismutase OS=Homo sapiens OX=9606 GN=CCS PE=1 SV=1	20.857	26	5	8	5	274	29	5.58	17.23	5
Q9Y3I1	F-box only protein 7 OS=Homo sapiens OX=9606 GN=FBXO7 PE=1 SV=1	20.752	9	4	9	4	522	58.5	6.55	12.75	4
Q03591	Complement factor H-related protein 1 OS=Homo sapiens OX=9606 GN=CFHR1 PE=1 SV=2	20.742	17	5	8	1	330	37.6	7.39	10.99	5
Q9HA64	Ketosamine-3-kinase OS=Homo sapiens OX=9606 GN=FN3KRP PE=1 SV=2	20.711	17	5	13	5	309	34.4	7.33	14.71	5
O43399	Tumor protein D54 OS=Homo sapiens OX=9606 GN=TPD52L2 PE=1 SV=2	20.666	32	4	5	4	206	22.2	5.36	10.35	4
P14543	Nidogen-1 OS=Homo sapiens OX=9606 GN=NID1 PE=1 SV=3	20.589	6	5	8	5	1247	136.3	5.29	6.54	5
P22061	Protein-L-isoaspartate(D-aspartate) O-methyltransferase OS=Homo sapiens OX=9606 GN=PCMT1 PE=1 SV=4	20.534	35	5	12	5	227	24.6	7.21	11.1	5
P21266	Glutathione S-transferase Mu 3 OS=Homo sapiens OX=9606 GN=GSTM3 PE=1 SV=3	20.399	26	5	8	5	225	26.5	5.54	12.06	5
P02655	Apolipoprotein C-II OS=Homo sapiens OX=9606 GN=APOC2 PE=1 SV=1	20.283	51	5	9	5	101	11.3	4.72	18.14	5
O00231	26S proteasome non-ATPase regulatory subunit 11 OS=Homo sapiens OX=9606 GN=PSMD11 PE=1 SV=3	20.236	16	6	9	6	422	47.4	6.48	6.28	6
P30048	Thioredoxin-dependent peroxide reductase, mitochondrial OS=Homo sapiens OX=9606 GN=PRDX3 PE=1 SV=3	20.224	27	4	8	4	256	27.7	7.78	14.86	4
Q96C19	EF-hand domain-containing protein D2 OS=Homo sapiens OX=9606 GN=EFHD2 PE=1 SV=1	20.205	20	4	7	4	240	26.7	5.2	12.82	4
P09105	Hemoglobin subunit theta-1 OS=Homo sapiens OX=9606 GN=HBQ1 PE=1 SV=2	20.196	35	4	9	4	142	15.5	7.62	13.78	4
P48506	Glutamate--cysteine ligase catalytic subunit OS=Homo sapiens OX=9606 GN=GCLC PE=1 SV=2	20.129	13	6	13	6	637	72.7	6.09	7.09	6
P10153	Non-secretory ribonuclease OS=Homo sapiens OX=9606 GN=RNASE2 PE=1 SV=2	20.103	20	2	7	2	161	18.3	8.73	6.99	2
P11766	Alcohol dehydrogenase class-3 OS=Homo sapiens OX=9606 GN=ADH5 PE=1 SV=4	20.099	20	5	10	5	374	39.7	7.49	7.32	5
P47755	F-actin-capping protein subunit alpha-2 OS=Homo sapiens OX=9606 GN=CAPZA2 PE=1 SV=3	20.008	28	5	11	3	286	32.9	5.85	9.5	5
P04264	Keratin, type II cytoskeletal 1 OS=Homo sapiens OX=9606 GN=KRT1 PE=1 SV=6	19.923	9	5	8	5	644	66	8.12	11.79	5
P05156	Complement factor I OS=Homo sapiens OX=9606 GN=CFI PE=1 SV=2	19.785	11	4	7	4	583	65.7	7.5	4.79	4
Q5QNW6	Histone H2B type 2-F OS=Homo sapiens OX=9606 GN=H2BC18 PE=1 SV=3	19.698	29	3	8	3	126	13.9	10.32	15.46	3
P28074	Proteasome subunit beta type-5 OS=Homo sapiens OX=9606 GN=PSMB5 PE=1 SV=3	19.633	26	6	8	6	263	28.5	6.92	11.11	6
O76074	cGMP-specific 3',5'-cyclic phosphodiesterase OS=Homo sapiens OX=9606 GN=PDE5A PE=1 SV=2	19.556	14	8	13	8	875	99.9	6.09	6.72	8
O94919	Endonuclease domain-containing 1 protein OS=Homo sapiens OX=9606 GN=ENDOD1 PE=1 SV=2	19.464	15	5	6	5	500	55	5.71	4.71	5
O14964	Hepatocyte growth factor-regulated tyrosine kinase substrate OS=Homo sapiens OX=9606 GN=HGS PE=1 SV=1	19.452	11	6	7	6	777	86.1	6.16	5.4	6
P02776	Platelet factor 4 OS=Homo sapiens OX=9606 GN=PF4 PE=1 SV=2	19.436	44	5	13	5	101	10.8	8.62	23.86	5
P50570	Dynamin-2 OS=Homo sapiens OX=9606 GN=DNM2 PE=1 SV=2	19.407	7	5	6	3	870	98	7.44	4.66	5
Q9NTK5	Obg-like ATPase 1 OS=Homo sapiens OX=9606 GN=OLA1 PE=1 SV=2	19.37	15	5	7	5	396	44.7	7.81	9.58	5
P55786	Puromycin-sensitive aminopeptidase OS=Homo sapiens OX=9606 GN=NPEPPS PE=1 SV=2	19.347	9	7	12	7	919	103.2	5.72	5.28	7
P50148	Guanine nucleotide-binding protein G(q) subunit alpha OS=Homo sapiens OX=9606 GN=GNAQ PE=1 SV=4	19.337	18	5	7	5	359	42.1	5.68	2.15	5
P09488	Glutathione S-transferase Mu 1 OS=Homo sapiens OX=9606 GN=GSTM1 PE=1 SV=3	19.299	32	7	9	7	218	25.7	6.7	5.63	7
P02652	Apolipoprotein A-II OS=Homo sapiens OX=9606 GN=APOA2 PE=1 SV=1	19.233	39	3	8	3	100	11.2	6.62	14.87	3
P06241-2	Isoform 2 of Tyrosine-protein kinase Fyn OS=Homo sapiens OX=9606 GN=FYN	19.201	11	5	6	2	534	60.1	6.24	5.69	5
P30405	Peptidyl-prolyl cis-trans isomerase F, mitochondrial OS=Homo sapiens OX=9606 GN=PPIF PE=1 SV=1	19.083	35	4	8	4	207	22	9.38	13	4
P24534	Elongation factor 1-beta OS=Homo sapiens OX=9606 GN=EEF1B2 PE=1 SV=3	19.071	30	4	5	4	225	24.7	4.67	8.95	4
P62805	Histone H4 OS=Homo sapiens OX=9606 GN=H4C1 PE=1 SV=2	19.023	43	5	13	5	103	11.4	11.36	14.35	5
Q9UJC5	SH3 domain-binding glutamic acid-rich-like protein 2 OS=Homo sapiens OX=9606 GN=SH3BGRL2 PE=1 SV=2	18.973	40	4	6	4	107	12.3	6.71	8.83	4
P62879	Guanine nucleotide-binding protein G(I)/G(S)/G(T) subunit beta-2 OS=Homo sapiens OX=9606 GN=GNB2 PE=1 SV=3	18.963	23	6	8	1	340	37.3	6	5.84	6
Q9Y265	RuvB-like 1 OS=Homo sapiens OX=9606 GN=RUVBL1 PE=1 SV=1	18.906	11	3	7	3	456	50.2	6.42	8.53	3
P48507	Glutamate--cysteine ligase regulatory subunit OS=Homo sapiens OX=9606 GN=GCLM PE=1 SV=1	18.877	19	4	7	4	274	30.7	6.02	11.79	4
Q9Y696	Chloride intracellular channel protein 4 OS=Homo sapiens OX=9606 GN=CLIC4 PE=1 SV=4	18.854	25	4	10	4	253	28.8	5.59	8.6	4
P62195	26S proteasome regulatory subunit 8 OS=Homo sapiens OX=9606 GN=PSMC5 PE=1 SV=1	18.683	13	4	7	4	406	45.6	7.55	5.46	4
P06858	Lipoprotein lipase OS=Homo sapiens OX=9606 GN=LPL PE=1 SV=1	18.656	13	4	7	4	475	53.1	8.15	9.25	4
Q9BT78	COP9 signalosome complex subunit 4 OS=Homo sapiens OX=9606 GN=COPS4 PE=1 SV=1	18.647	18	5	8	5	406	46.2	5.83	14.37	5
P45880	Voltage-dependent anion-selective channel protein 2 OS=Homo sapiens OX=9606 GN=VDAC2 PE=1 SV=2	18.608	26	5	8	5	294	31.5	7.56	4.63	5
P61026	Ras-related protein Rab-10 OS=Homo sapiens OX=9606 GN=RAB10 PE=1 SV=1	18.596	33	5	9	4	200	22.5	8.38	12.44	5
P51858	Hepatoma-derived growth factor OS=Homo sapiens OX=9606 GN=HDGF PE=1 SV=1	18.555	38	6	9	6	240	26.8	4.73	7.47	6
Q14203	Dynactin subunit 1 OS=Homo sapiens OX=9606 GN=DCTN1 PE=1 SV=3	18.543	7	6	8	6	1278	141.6	5.81	1.62	6
O43665	Regulator of G-protein signaling 10 OS=Homo sapiens OX=9606 GN=RGS10 PE=1 SV=3	18.52	39	5	8	5	181	21.2	7.49	2.24	5
P08519	Apolipoprotein(a) OS=Homo sapiens OX=9606 GN=LPA PE=1 SV=1	18.496	35	4	7	4	4548	501	5.88	4.23	4
Q96FW1	Ubiquitin thioesterase OTUB1 OS=Homo sapiens OX=9606 GN=OTUB1 PE=1 SV=2	18.452	13	2	4	2	271	31.3	4.94	6.27	2
Q6E0U4	Dermokine OS=Homo sapiens OX=9606 GN=DMKN PE=1 SV=3	18.445	5	2	4	2	476	47.1	7.28	8.69	2
P02746	Complement C1q subcomponent subunit B OS=Homo sapiens OX=9606 GN=C1QB PE=1 SV=3	18.426	17	3	9	3	253	26.7	8.63	15.65	3
P55056	Apolipoprotein C-IV OS=Homo sapiens OX=9606 GN=APOC4 PE=1 SV=1	18.399	32	4	12	4	127	14.5	8.92	13.1	4
P54727	UV excision repair protein RAD23 homolog B OS=Homo sapiens OX=9606 GN=RAD23B PE=1 SV=1	18.351	15	5	9	4	409	43.1	4.84	10.21	5
P54819	Adenylate kinase 2, mitochondrial OS=Homo sapiens OX=9606 GN=AK2 PE=1 SV=2	18.344	31	5	7	5	239	26.5	7.81	4.42	5
P04156	Major prion protein OS=Homo sapiens OX=9606 GN=PRNP PE=1 SV=1	18.304	23	4	7	4	253	27.6	9	16.81	4
Q16531	DNA damage-binding protein 1 OS=Homo sapiens OX=9606 GN=DDB1 PE=1 SV=1	18.264	7	7	12	7	1140	126.9	5.26	9.2	7
O14745	Na(+)/H(+) exchange regulatory cofactor NHE-RF1 OS=Homo sapiens OX=9606 GN=SLC9A3R1 PE=1 SV=4	18.224	25	6	9	6	358	38.8	5.77	6.77	6
P02724	Glycophorin-A OS=Homo sapiens OX=9606 GN=GYPA PE=1 SV=2	18.088	21	2	9	2	150	16.3	5.47	11.12	2
P21926	CD9 antigen OS=Homo sapiens OX=9606 GN=CD9 PE=1 SV=4	18.062	12	5	11	5	228	25.4	7.15	12.67	5
P68104	Elongation factor 1-alpha 1 OS=Homo sapiens OX=9606 GN=EEF1A1 PE=1 SV=1	18.038	16	5	10	5	462	50.1	9.01	10.6	5
P15374	Ubiquitin carboxyl-terminal hydrolase isozyme L3 OS=Homo sapiens OX=9606 GN=UCHL3 PE=1 SV=1	18.03	29	5	6	5	230	26.2	4.92	6.56	5
P05198	Eukaryotic translation initiation factor 2 subunit 1 OS=Homo sapiens OX=9606 GN=EIF2S1 PE=1 SV=3	17.974	16	3	4	3	315	36.1	5.08	10.05	3
P50995	Annexin A11 OS=Homo sapiens OX=9606 GN=ANXA11 PE=1 SV=1	17.966	9	4	7	4	505	54.4	7.65	15.61	4
O43182	Rho GTPase-activating protein 6 OS=Homo sapiens OX=9606 GN=ARHGAP6 PE=1 SV=3	17.941	7	5	8	5	974	105.9	7.36	8.41	5
Q14697	Neutral alpha-glucosidase AB OS=Homo sapiens OX=9606 GN=GANAB PE=1 SV=3	17.922	6	5	7	5	944	106.8	6.14	5.03	5
O00602	Ficolin-1 OS=Homo sapiens OX=9606 GN=FCN1 PE=1 SV=2	17.911	16	5	8	3	326	35.1	6.86	6.22	5
P21291	Cysteine and glycine-rich protein 1 OS=Homo sapiens OX=9606 GN=CSRP1 PE=1 SV=3	17.855	26	4	11	4	193	20.6	8.57	14.15	4
P33241	Lymphocyte-specific protein 1 OS=Homo sapiens OX=9606 GN=LSP1 PE=1 SV=1	17.85	22	3	4	3	339	37.2	4.74	6.57	3
P07203	Glutathione peroxidase 1 OS=Homo sapiens OX=9606 GN=GPX1 PE=1 SV=4	17.784	28	5	7	5	203	22.1	6.55	8.75	5
P10599	Thioredoxin OS=Homo sapiens OX=9606 GN=TXN PE=1 SV=3	17.768	47	4	5	4	105	11.7	4.92	5.38	4
Q02747	Guanylin OS=Homo sapiens OX=9606 GN=GUCA2A PE=1 SV=2	17.698	42	3	8	3	115	12.4	4.59	17	3
P05546	Heparin cofactor 2 OS=Homo sapiens OX=9606 GN=SERPIND1 PE=1 SV=3	17.687	15	6	9	6	499	57	6.9	9.23	6
P40197	Platelet glycoprotein V OS=Homo sapiens OX=9606 GN=GP5 PE=1 SV=1	17.655	8	3	6	3	560	60.9	9.63	11.83	3
P09525	Annexin A4 OS=Homo sapiens OX=9606 GN=ANXA4 PE=1 SV=4	17.646	18	4	4	4	319	35.9	6.13	5.49	4
O60256	Phosphoribosyl pyrophosphate synthase-associated protein 2 OS=Homo sapiens OX=9606 GN=PRPSAP2 PE=1 SV=1	17.571	22	5	8	4	369	40.9	7.44	6.33	5
Q16555	Dihydropyrimidinase-related protein 2 OS=Homo sapiens OX=9606 GN=DPYSL2 PE=1 SV=1	17.541	13	4	6	4	572	62.3	6.38	5.26	4
Q9UNS2	COP9 signalosome complex subunit 3 OS=Homo sapiens OX=9606 GN=COPS3 PE=1 SV=3	17.29	15	4	7	4	423	47.8	6.65	7	4
Q01524	Defensin-6 OS=Homo sapiens OX=9606 GN=DEFA6 PE=1 SV=1	17.247	41	3	4	3	100	11	5.38	6.82	3
Q99685	Monoglyceride lipase OS=Homo sapiens OX=9606 GN=MGLL PE=1 SV=2	17.163	20	4	5	4	303	33.2	6.99	8.06	4
P35813	Protein phosphatase 1A OS=Homo sapiens OX=9606 GN=PPM1A PE=1 SV=1	17.131	18	5	12	5	382	42.4	5.36	4.33	5
P29692	Elongation factor 1-delta OS=Homo sapiens OX=9606 GN=EEF1D PE=1 SV=5	17.121	22	4	6	4	281	31.1	5.01	0	4
Q9Y624	Junctional adhesion molecule A OS=Homo sapiens OX=9606 GN=F11R PE=1 SV=1	17.072	30	7	11	7	299	32.6	7.9	1.91	7
Q9UKV8	Protein argonaute-2 OS=Homo sapiens OX=9606 GN=AGO2 PE=1 SV=3	17.026	8	5	7	5	859	97.1	9.19	3.33	5
P05771-2	Isoform Beta-II of Protein kinase C beta type OS=Homo sapiens OX=9606 GN=PRKCB	16.975	9	4	5	3	673	77	7.02	5.81	4
P22692	Insulin-like growth factor-binding protein 4 OS=Homo sapiens OX=9606 GN=IGFBP4 PE=1 SV=2	16.937	21	4	8	4	258	27.9	7.15	6.38	4
Q9NYL9	Tropomodulin-3 OS=Homo sapiens OX=9606 GN=TMOD3 PE=1 SV=1	16.897	15	4	6	4	352	39.6	5.19	7.84	4
P49247	Ribose-5-phosphate isomerase OS=Homo sapiens OX=9606 GN=RPIA PE=1 SV=3	16.865	22	5	9	5	311	33.2	8.54	8.17	5
P21796	Voltage-dependent anion-selective channel protein 1 OS=Homo sapiens OX=9606 GN=VDAC1 PE=1 SV=2	16.832	26	5	11	5	283	30.8	8.54	5.47	5
Q9UNF0	Protein kinase C and casein kinase substrate in neurons protein 2 OS=Homo sapiens OX=9606 GN=PACSIN2 PE=1 SV=2	16.74	13	5	7	5	486	55.7	5.2	3.89	5
P49588	Alanine--tRNA ligase, cytoplasmic OS=Homo sapiens OX=9606 GN=AARS1 PE=1 SV=2	16.643	10	6	8	6	968	106.7	5.53	4.73	6
P62333	26S proteasome regulatory subunit 10B OS=Homo sapiens OX=9606 GN=PSMC6 PE=1 SV=1	16.592	14	4	6	4	389	44.1	7.49	6.54	4
Q9HDC9	Adipocyte plasma membrane-associated protein OS=Homo sapiens OX=9606 GN=APMAP PE=1 SV=2	16.582	15	6	8	6	416	46.5	6.16	6.21	6
Q9UDY2	Tight junction protein ZO-2 OS=Homo sapiens OX=9606 GN=TJP2 PE=1 SV=2	16.538	6	6	9	6	1190	133.9	7.4	8.12	6
P02100	Hemoglobin subunit epsilon OS=Homo sapiens OX=9606 GN=HBE1 PE=1 SV=2	16.537	18	3	80	1	147	16.2	8.63	118.87	3
P52565	Rho GDP-dissociation inhibitor 1 OS=Homo sapiens OX=9606 GN=ARHGDIA PE=1 SV=3	16.481	45	6	7	6	204	23.2	5.11	3.57	6
P30153	Serine/threonine-protein phosphatase 2A 65 kDa regulatory subunit A alpha isoform OS=Homo sapiens OX=9606 GN=PPP2R1A PE=1 SV=4	16.466	11	5	9	5	589	65.3	5.11	3.36	5
P09622	Dihydrolipoyl dehydrogenase, mitochondrial OS=Homo sapiens OX=9606 GN=DLD PE=1 SV=2	16.333	10	4	5	4	509	54.1	7.85	9.04	4
P09651	Heterogeneous nuclear ribonucleoprotein A1 OS=Homo sapiens OX=9606 GN=HNRNPA1 PE=1 SV=5	16.17	15	3	5	3	372	38.7	9.13	6.22	3
Q15063	Periostin OS=Homo sapiens OX=9606 GN=POSTN PE=1 SV=2	16.13	5	4	7	4	836	93.3	7.53	7.55	4
P60842	Eukaryotic initiation factor 4A-I OS=Homo sapiens OX=9606 GN=EIF4A1 PE=1 SV=1	16.066	14	5	7	2	406	46.1	5.48	9.92	5
O43852	Calumenin OS=Homo sapiens OX=9606 GN=CALU PE=1 SV=2	16.032	17	4	6	4	315	37.1	4.64	2.49	4
P19338	Nucleolin OS=Homo sapiens OX=9606 GN=NCL PE=1 SV=3	16.023	9	4	6	4	710	76.6	4.7	4.04	4
P62328	Thymosin beta-4 OS=Homo sapiens OX=9606 GN=TMSB4X PE=1 SV=2	16.014	43	2	6	2	44	5.1	5.06	7.49	2
Q14240	Eukaryotic initiation factor 4A-II OS=Homo sapiens OX=9606 GN=EIF4A2 PE=1 SV=2	15.984	11	4	6	1	407	46.4	5.48	12.14	4
P24557	Thromboxane-A synthase OS=Homo sapiens OX=9606 GN=TBXAS1 PE=1 SV=3	15.943	11	5	8	5	533	60.5	7.62	8.31	5
O75874	Isocitrate dehydrogenase [NADP] cytoplasmic OS=Homo sapiens OX=9606 GN=IDH1 PE=1 SV=2	15.66	13	4	8	4	414	46.6	7.01	4.25	4
O75563	Src kinase-associated phosphoprotein 2 OS=Homo sapiens OX=9606 GN=SKAP2 PE=1 SV=1	15.473	13	4	8	4	359	41.2	4.69	5.89	4
P55145	Mesencephalic astrocyte-derived neurotrophic factor OS=Homo sapiens OX=9606 GN=MANF PE=1 SV=3	15.401	26	5	7	5	182	20.7	8.69	3.64	5
Q9NRW1	Ras-related protein Rab-6B OS=Homo sapiens OX=9606 GN=RAB6B PE=1 SV=1	15.389	35	6	8	3	208	23.4	5.53	7.35	6
Q8TAC1	Rieske domain-containing protein OS=Homo sapiens OX=9606 GN=RFESD PE=1 SV=1	15.383	29	3	8	3	157	17.8	6.86	3.63	3
O43169	Cytochrome b5 type B OS=Homo sapiens OX=9606 GN=CYB5B PE=1 SV=3	15.291	31	2	4	2	150	16.7	4.97	6.13	2
Q13094	Lymphocyte cytosolic protein 2 OS=Homo sapiens OX=9606 GN=LCP2 PE=1 SV=1	15.171	9	4	4	4	533	60.2	6.27	7.17	4
P48735	Isocitrate dehydrogenase [NADP], mitochondrial OS=Homo sapiens OX=9606 GN=IDH2 PE=1 SV=2	15.155	14	6	9	6	452	50.9	8.69	7.32	6
P08185	Corticosteroid-binding globulin OS=Homo sapiens OX=9606 GN=SERPINA6 PE=1 SV=1	15.146	18	5	7	5	405	45.1	6.04	1.62	5
P25786	Proteasome subunit alpha type-1 OS=Homo sapiens OX=9606 GN=PSMA1 PE=1 SV=1	15.129	23	4	6	4	263	29.5	6.61	2.5	4
P51452	Dual specificity protein phosphatase 3 OS=Homo sapiens OX=9606 GN=DUSP3 PE=1 SV=1	15.128	23	3	6	3	185	20.5	7.8	2.15	3
Q9UMX5	Neudesin OS=Homo sapiens OX=9606 GN=NENF PE=1 SV=1	15.119	27	4	6	4	172	18.8	5.69	7.82	4
Q9Y2V2	Calcium-regulated heat-stable protein 1 OS=Homo sapiens OX=9606 GN=CARHSP1 PE=1 SV=2	15.014	30	2	5	2	147	15.9	8.21	9.82	2
P13797	Plastin-3 OS=Homo sapiens OX=9606 GN=PLS3 PE=1 SV=4	14.998	7	4	7	2	630	70.8	5.6	10.68	4
P61088	Ubiquitin-conjugating enzyme E2 N OS=Homo sapiens OX=9606 GN=UBE2N PE=1 SV=1	14.99	29	4	7	4	152	17.1	6.57	8.89	4
P36871	Phosphoglucomutase-1 OS=Homo sapiens OX=9606 GN=PGM1 PE=1 SV=3	14.955	8	4	4	4	562	61.4	6.76	4.62	4
P43034	Platelet-activating factor acetylhydrolase IB subunit beta OS=Homo sapiens OX=9606 GN=PAFAH1B1 PE=1 SV=2	14.917	14	5	7	5	410	46.6	7.37	3.49	5
P62140	Serine/threonine-protein phosphatase PP1-beta catalytic subunit OS=Homo sapiens OX=9606 GN=PPP1CB PE=1 SV=3	14.906	21	5	7	3	327	37.2	6.19	4.01	5
P08311	Cathepsin G OS=Homo sapiens OX=9606 GN=CTSG PE=1 SV=2	14.839	16	4	10	4	255	28.8	11.19	8.84	4
P17612	cAMP-dependent protein kinase catalytic subunit alpha OS=Homo sapiens OX=9606 GN=PRKACA PE=1 SV=2	14.835	14	4	5	4	351	40.6	8.79	6.97	4
P30085	UMP-CMP kinase OS=Homo sapiens OX=9606 GN=CMPK1 PE=1 SV=3	14.765	23	4	8	4	196	22.2	5.57	9.38	4
P07998	Ribonuclease pancreatic OS=Homo sapiens OX=9606 GN=RNASE1 PE=1 SV=4	14.716	33	3	6	3	156	17.6	8.79	6.91	3
P36980	Complement factor H-related protein 2 OS=Homo sapiens OX=9606 GN=CFHR2 PE=1 SV=1	14.633	19	4	6	3	270	30.6	6.38	5.26	4
Q07021	Complement component 1 Q subcomponent-binding protein, mitochondrial OS=Homo sapiens OX=9606 GN=C1QBP PE=1 SV=1	14.623	15	2	3	2	282	31.3	4.84	4.69	2
P31323	cAMP-dependent protein kinase type II-beta regulatory subunit OS=Homo sapiens OX=9606 GN=PRKAR2B PE=1 SV=3	14.601	7	2	4	2	418	46.3	4.92	5.14	2
P25789	Proteasome subunit alpha type-4 OS=Homo sapiens OX=9606 GN=PSMA4 PE=1 SV=1	14.555	13	2	5	2	261	29.5	7.72	14.32	2
P15170	Eukaryotic peptide chain release factor GTP-binding subunit ERF3A OS=Homo sapiens OX=9606 GN=GSPT1 PE=1 SV=1	14.53	11	3	7	3	499	55.7	5.62	7.23	3
O15400	Syntaxin-7 OS=Homo sapiens OX=9606 GN=STX7 PE=1 SV=4	14.493	26	4	5	4	261	29.8	5.55	3.69	4
Q7KZF4	Staphylococcal nuclease domain-containing protein 1 OS=Homo sapiens OX=9606 GN=SND1 PE=1 SV=1	14.467	7	4	6	4	910	101.9	7.17	7.41	4
P30044	Peroxiredoxin-5, mitochondrial OS=Homo sapiens OX=9606 GN=PRDX5 PE=1 SV=4	14.463	32	5	10	5	214	22.1	8.7	9.02	5
Q7LDG7	RAS guanyl-releasing protein 2 OS=Homo sapiens OX=9606 GN=RASGRP2 PE=1 SV=1	14.424	8	3	5	3	609	69.2	7.8	9.65	3
Q5VVQ6	Ubiquitin thioesterase OTU1 OS=Homo sapiens OX=9606 GN=YOD1 PE=1 SV=1	14.384	13	3	7	3	348	38.3	6.11	12.51	3
P28300	Protein-lysine 6-oxidase OS=Homo sapiens OX=9606 GN=LOX PE=1 SV=2	14.226	15	3	3	3	417	46.9	8.09	3.42	3
Q5JSH3	WD repeat-containing protein 44 OS=Homo sapiens OX=9606 GN=WDR44 PE=1 SV=1	14.214	7	5	6	5	913	101.3	5.45	6.63	5
P25325	3-mercaptopyruvate sulfurtransferase OS=Homo sapiens OX=9606 GN=MPST PE=1 SV=3	14.213	18	4	7	4	297	33.2	6.6	7.41	4
P61106	Ras-related protein Rab-14 OS=Homo sapiens OX=9606 GN=RAB14 PE=1 SV=4	14.146	17	3	6	3	215	23.9	6.21	12.34	3
Q8TF42	Ubiquitin-associated and SH3 domain-containing protein B OS=Homo sapiens OX=9606 GN=UBASH3B PE=1 SV=2	14.144	7	4	7	4	649	72.6	6.93	4.53	4
Q9UNM6	26S proteasome non-ATPase regulatory subunit 13 OS=Homo sapiens OX=9606 GN=PSMD13 PE=1 SV=2	14.133	13	5	8	5	376	42.9	5.81	2.78	5
O75015	Low affinity immunoglobulin gamma Fc region receptor III-B OS=Homo sapiens OX=9606 GN=FCGR3B PE=1 SV=2	14.124	15	3	6	3	233	26.2	6.71	7.62	3
P04432	Immunoglobulin kappa variable 1D-39 OS=Homo sapiens OX=9606 GN=IGKV1D-39 PE=3 SV=2	13.958	29	2	10	2	117	12.7	8.66	6.14	2
Q13464	Rho-associated protein kinase 1 OS=Homo sapiens OX=9606 GN=ROCK1 PE=1 SV=1	13.93	5	5	5	3	1354	158.1	5.9	0	5
P09681	Gastric inhibitory polypeptide OS=Homo sapiens OX=9606 GN=GIP PE=1 SV=1	13.914	18	2	6	2	153	17.1	8	7.69	2
Q07507	Dermatopontin OS=Homo sapiens OX=9606 GN=DPT PE=1 SV=2	13.892	24	3	6	3	201	24	4.82	8.77	3
P46459	Vesicle-fusing ATPase OS=Homo sapiens OX=9606 GN=NSF PE=1 SV=3	13.89	9	5	8	5	744	82.5	6.95	3.89	5
P49755	Transmembrane emp24 domain-containing protein 10 OS=Homo sapiens OX=9606 GN=TMED10 PE=1 SV=2	13.785	20	3	5	3	219	25	7.44	7.05	3
Q9UBU3	Appetite-regulating hormone OS=Homo sapiens OX=9606 GN=GHRL PE=1 SV=1	13.777	38	3	7	3	117	12.9	5.5	11.17	3
P08575	Receptor-type tyrosine-protein phosphatase C OS=Homo sapiens OX=9606 GN=PTPRC PE=1 SV=3	13.765	5	5	9	5	1306	147.4	6.15	2.02	5
P49407	Beta-arrestin-1 OS=Homo sapiens OX=9606 GN=ARRB1 PE=1 SV=2	13.76	13	3	6	3	418	47	6.2	7.75	3
P14649	Myosin light chain 6B OS=Homo sapiens OX=9606 GN=MYL6B PE=1 SV=1	13.693	15	3	7	1	208	22.8	5.73	9.73	3
P07948	Tyrosine-protein kinase Lyn OS=Homo sapiens OX=9606 GN=LYN PE=1 SV=3	13.672	12	5	8	3	512	58.5	7.11	1.89	5
O43242	26S proteasome non-ATPase regulatory subunit 3 OS=Homo sapiens OX=9606 GN=PSMD3 PE=1 SV=2	13.631	10	4	4	4	534	60.9	8.44	6.48	4
P09486	SPARC OS=Homo sapiens OX=9606 GN=SPARC PE=1 SV=1	13.61	15	3	7	3	303	34.6	4.84	7.48	3
P20618	Proteasome subunit beta type-1 OS=Homo sapiens OX=9606 GN=PSMB1 PE=1 SV=2	13.501	21	4	4	4	241	26.5	8.13	1.98	4
O00161	Synaptosomal-associated protein 23 OS=Homo sapiens OX=9606 GN=SNAP23 PE=1 SV=1	13.46	21	3	9	3	211	23.3	5.01	7.91	3
Q9BR76	Coronin-1B OS=Homo sapiens OX=9606 GN=CORO1B PE=1 SV=1	13.454	17	5	8	5	489	54.2	5.88	0	5
Q13126	S-methyl-5'-thioadenosine phosphorylase OS=Homo sapiens OX=9606 GN=MTAP PE=1 SV=2	13.399	15	3	6	3	283	31.2	7.18	10.16	3
Q13057	Bifunctional coenzyme A synthase OS=Homo sapiens OX=9606 GN=COASY PE=1 SV=4	13.378	9	3	4	3	564	62.3	6.99	4.27	3
Q9BRF8	Serine/threonine-protein phosphatase CPPED1 OS=Homo sapiens OX=9606 GN=CPPED1 PE=1 SV=3	13.357	21	4	6	4	314	35.5	6.2	0	4
O75368	SH3 domain-binding glutamic acid-rich-like protein OS=Homo sapiens OX=9606 GN=SH3BGRL PE=1 SV=1	13.268	46	4	9	4	114	12.8	5.25	10.16	4
Q13404	Ubiquitin-conjugating enzyme E2 variant 1 OS=Homo sapiens OX=9606 GN=UBE2V1 PE=1 SV=2	13.221	33	4	10	4	147	16.5	7.93	10.08	4
Q96HC4	PDZ and LIM domain protein 5 OS=Homo sapiens OX=9606 GN=PDLIM5 PE=1 SV=5	13.109	7	4	7	4	596	63.9	8.21	8.08	4
Q15435	Protein phosphatase 1 regulatory subunit 7 OS=Homo sapiens OX=9606 GN=PPP1R7 PE=1 SV=1	13.043	13	4	7	4	360	41.5	4.91	5.39	4
Q9NT62	Ubiquitin-like-conjugating enzyme ATG3 OS=Homo sapiens OX=9606 GN=ATG3 PE=1 SV=1	13.024	11	3	3	3	314	35.8	4.74	4.52	3
P11234	Ras-related protein Ral-B OS=Homo sapiens OX=9606 GN=RALB PE=1 SV=1	13.007	23	4	8	4	206	23.4	6.62	8.17	4
Q9Y4L1	Hypoxia up-regulated protein 1 OS=Homo sapiens OX=9606 GN=HYOU1 PE=1 SV=1	12.909	9	5	5	5	999	111.3	5.22	0	5
Q9NY33	Dipeptidyl peptidase 3 OS=Homo sapiens OX=9606 GN=DPP3 PE=1 SV=2	12.904	6	4	7	4	737	82.5	5.1	4.26	4
P08133	Annexin A6 OS=Homo sapiens OX=9606 GN=ANXA6 PE=1 SV=3	12.902	10	5	6	5	673	75.8	5.6	4	5
P01619	Immunoglobulin kappa variable 3-20 OS=Homo sapiens OX=9606 GN=IGKV3-20 PE=1 SV=2	12.879	33	2	4	1	116	12.5	4.96	11.67	2
P61626	Lysozyme C OS=Homo sapiens OX=9606 GN=LYZ PE=1 SV=1	12.877	22	3	5	3	148	16.5	9.16	12.47	3
Q96PD5	N-acetylmuramoyl-L-alanine amidase OS=Homo sapiens OX=9606 GN=PGLYRP2 PE=1 SV=1	12.864	9	3	4	3	576	62.2	7.55	4.66	3
P35232	Prohibitin OS=Homo sapiens OX=9606 GN=PHB PE=1 SV=1	12.83	15	3	4	3	272	29.8	5.76	8.07	3
Q4G0F5	Vacuolar protein sorting-associated protein 26B OS=Homo sapiens OX=9606 GN=VPS26B PE=1 SV=2	12.818	11	3	4	3	336	39.1	7.36	3.54	3
Q15631	Translin OS=Homo sapiens OX=9606 GN=TSN PE=1 SV=1	12.815	14	3	6	3	228	26.2	6.44	10.4	3
Q13177	Serine/threonine-protein kinase PAK 2 OS=Homo sapiens OX=9606 GN=PAK2 PE=1 SV=3	12.793	11	5	8	5	524	58	5.96	1.65	5
P22626	Heterogeneous nuclear ribonucleoproteins A2/B1 OS=Homo sapiens OX=9606 GN=HNRNPA2B1 PE=1 SV=2	12.788	12	4	6	4	353	37.4	8.95	4.01	4
Q13616	Cullin-1 OS=Homo sapiens OX=9606 GN=CUL1 PE=1 SV=2	12.773	6	3	5	3	776	89.6	8	2.46	3
P01275	Pro-glucagon OS=Homo sapiens OX=9606 GN=GCG PE=1 SV=3	12.623	19	2	5	2	180	20.9	6.23	6.71	2
O60234	Glia maturation factor gamma OS=Homo sapiens OX=9606 GN=GMFG PE=1 SV=1	12.587	28	3	6	2	142	16.8	5.26	6.73	3
Q8N392	Rho GTPase-activating protein 18 OS=Homo sapiens OX=9606 GN=ARHGAP18 PE=1 SV=3	12.569	6	3	6	3	663	74.9	6.44	5.93	3
Q92686	Neurogranin OS=Homo sapiens OX=9606 GN=NRGN PE=1 SV=1	12.544	19	2	6	2	78	7.6	7.87	13.88	2
O95373	Importin-7 OS=Homo sapiens OX=9606 GN=IPO7 PE=1 SV=1	12.493	3	3	3	3	1038	119.4	4.82	4.19	3
P37235	Hippocalcin-like protein 1 OS=Homo sapiens OX=9606 GN=HPCAL1 PE=1 SV=3	12.477	24	4	8	4	193	22.3	5.35	3.83	4
Q96GG9	DCN1-like protein 1 OS=Homo sapiens OX=9606 GN=DCUN1D1 PE=1 SV=1	12.335	15	3	5	3	259	30.1	5.34	1.98	3
Q13510	Acid ceramidase OS=Homo sapiens OX=9606 GN=ASAH1 PE=1 SV=5	12.286	9	2	3	2	395	44.6	7.62	7.9	2
P26447	Protein S100-A4 OS=Homo sapiens OX=9606 GN=S100A4 PE=1 SV=1	12.282	37	5	8	5	101	11.7	6.11	11.66	5
P16930	Fumarylacetoacetase OS=Homo sapiens OX=9606 GN=FAH PE=1 SV=2	12.22	10	3	5	3	419	46.3	6.95	8.47	3
P11279	Lysosome-associated membrane glycoprotein 1 OS=Homo sapiens OX=9606 GN=LAMP1 PE=1 SV=3	12.137	5	2	4	2	417	44.9	8.75	6.13	2
Q7L5N1	COP9 signalosome complex subunit 6 OS=Homo sapiens OX=9606 GN=COPS6 PE=1 SV=1	12.131	15	3	4	3	327	36.1	5.73	2	3
P05090	Apolipoprotein D OS=Homo sapiens OX=9606 GN=APOD PE=1 SV=1	12.059	15	3	6	3	189	21.3	5.15	5.17	3
O00139	Kinesin-like protein KIF2A OS=Homo sapiens OX=9606 GN=KIF2A PE=1 SV=3	12.054	7	4	5	4	706	79.9	6.68	0	4
O60664	Perilipin-3 OS=Homo sapiens OX=9606 GN=PLIN3 PE=1 SV=3	11.931	10	3	4	3	434	47	5.44	4.38	3
P41240	Tyrosine-protein kinase CSK OS=Homo sapiens OX=9606 GN=CSK PE=1 SV=1	11.91	11	5	6	5	450	50.7	7.06	2.06	5
P17213	Bactericidal permeability-increasing protein OS=Homo sapiens OX=9606 GN=BPI PE=1 SV=4	11.727	11	3	4	3	487	53.9	9.38	1.83	3
P12236	ADP/ATP translocase 3 OS=Homo sapiens OX=9606 GN=SLC25A6 PE=1 SV=4	11.678	16	5	7	5	298	32.8	9.74	5.51	5
Q10567	AP-1 complex subunit beta-1 OS=Homo sapiens OX=9606 GN=AP1B1 PE=1 SV=2	11.624	5	4	7	4	949	104.6	5.06	0	4
P24158	Myeloblastin OS=Homo sapiens OX=9606 GN=PRTN3 PE=1 SV=3	11.624	21	4	9	4	256	27.8	8.35	3.85	4
O14980	Exportin-1 OS=Homo sapiens OX=9606 GN=XPO1 PE=1 SV=1	11.543	4	3	5	3	1071	123.3	6.06	4.88	3
Q6Q788	Apolipoprotein A-V OS=Homo sapiens OX=9606 GN=APOA5 PE=1 SV=1	11.541	16	4	7	4	366	41.2	6.43	4.79	4
P23219	Prostaglandin G/H synthase 1 OS=Homo sapiens OX=9606 GN=PTGS1 PE=1 SV=2	11.47	6	4	6	4	599	68.6	7.23	3.69	4
P50502	Hsc70-interacting protein OS=Homo sapiens OX=9606 GN=ST13 PE=1 SV=2	11.423	9	3	4	3	369	41.3	5.27	4.34	3
P01591	Immunoglobulin J chain OS=Homo sapiens OX=9606 GN=JCHAIN PE=1 SV=4	11.412	16	2	3	2	159	18.1	5.24	6.67	2
P51148	Ras-related protein Rab-5C OS=Homo sapiens OX=9606 GN=RAB5C PE=1 SV=2	11.401	17	3	7	3	216	23.5	8.41	1.65	3
A0A0C4DH25	Immunoglobulin kappa variable 3D-20 OS=Homo sapiens OX=9606 GN=IGKV3D-20 PE=3 SV=1	11.328	22	2	6	1	116	12.5	4.59	13.45	2
P06310	Immunoglobulin kappa variable 2-30 OS=Homo sapiens OX=9606 GN=IGKV2-30 PE=3 SV=2	11.298	33	2	4	1	120	13.2	8.51	4.61	2
P04433	Immunoglobulin kappa variable 3-11 OS=Homo sapiens OX=9606 GN=IGKV3-11 PE=1 SV=1	11.262	34	2	5	2	115	12.6	4.96	10.96	2
Q9Y570	Protein phosphatase methylesterase 1 OS=Homo sapiens OX=9606 GN=PPME1 PE=1 SV=3	11.239	8	3	5	3	386	42.3	5.97	3.46	3
Q15019	Septin-2 OS=Homo sapiens OX=9606 GN=SEPTIN2 PE=1 SV=1	11.044	17	4	5	4	361	41.5	6.6	1.63	4
P51659	Peroxisomal multifunctional enzyme type 2 OS=Homo sapiens OX=9606 GN=HSD17B4 PE=1 SV=3	11.011	7	4	7	4	736	79.6	8.84	0	4
O95084	Serine protease 23 OS=Homo sapiens OX=9606 GN=PRSS23 PE=1 SV=1	10.986	11	2	2	2	383	43	9.42	2.78	2
Q13630	GDP-L-fucose synthase OS=Homo sapiens OX=9606 GN=GFUS PE=1 SV=1	10.973	12	3	5	3	321	35.9	6.6	5.49	3
O43633	Charged multivesicular body protein 2a OS=Homo sapiens OX=9606 GN=CHMP2A PE=1 SV=1	10.897	9	2	3	2	222	25.1	5.97	2.65	2
Q9ULZ3	Apoptosis-associated speck-like protein containing a CARD OS=Homo sapiens OX=9606 GN=PYCARD PE=1 SV=2	10.864	16	2	2	2	195	21.6	6.34	4.74	2
P62136	Serine/threonine-protein phosphatase PP1-alpha catalytic subunit OS=Homo sapiens OX=9606 GN=PPP1CA PE=1 SV=1	10.86	20	5	7	3	330	37.5	6.33	0	5
Q15185	Prostaglandin E synthase 3 OS=Homo sapiens OX=9606 GN=PTGES3 PE=1 SV=1	10.855	24	3	5	3	160	18.7	4.54	7.33	3
P49591	Serine--tRNA ligase, cytoplasmic OS=Homo sapiens OX=9606 GN=SARS1 PE=1 SV=3	10.847	9	3	4	3	514	58.7	6.43	2	3
Q96QK1	Vacuolar protein sorting-associated protein 35 OS=Homo sapiens OX=9606 GN=VPS35 PE=1 SV=2	10.788	4	2	5	2	796	91.6	5.49	5.9	2
P50453	Serpin B9 OS=Homo sapiens OX=9606 GN=SERPINB9 PE=1 SV=1	10.747	12	4	6	4	376	42.4	5.86	0	4
P04844	Dolichyl-diphosphooligosaccharide--protein glycosyltransferase subunit 2 OS=Homo sapiens OX=9606 GN=RPN2 PE=1 SV=3	10.731	6	2	4	2	631	69.2	5.69	10.22	2
Q9BS40	Latexin OS=Homo sapiens OX=9606 GN=LXN PE=1 SV=2	10.731	12	2	4	2	222	25.7	5.78	11.5	2
Q9Y608	Leucine-rich repeat flightless-interacting protein 2 OS=Homo sapiens OX=9606 GN=LRRFIP2 PE=1 SV=1	10.619	8	3	4	3	721	82.1	6.95	3.38	3
O75390	Citrate synthase, mitochondrial OS=Homo sapiens OX=9606 GN=CS PE=1 SV=2	10.595	5	2	3	2	466	51.7	8.32	5.48	2
Q9UL25	Ras-related protein Rab-21 OS=Homo sapiens OX=9606 GN=RAB21 PE=1 SV=3	10.556	18	3	4	3	225	24.3	7.94	3.07	3
P28289	Tropomodulin-1 OS=Homo sapiens OX=9606 GN=TMOD1 PE=1 SV=1	10.547	16	3	5	3	359	40.5	5.1	3.82	3
P41250	Glycine--tRNA ligase OS=Homo sapiens OX=9606 GN=GARS1 PE=1 SV=3	10.49	6	3	5	3	739	83.1	7.03	0	3
P21281	V-type proton ATPase subunit B, brain isoform OS=Homo sapiens OX=9606 GN=ATP6V1B2 PE=1 SV=3	10.486	8	3	4	3	511	56.5	5.81	4.18	3
Q06124	Tyrosine-protein phosphatase non-receptor type 11 OS=Homo sapiens OX=9606 GN=PTPN11 PE=1 SV=3	10.474	5	2	3	2	593	68	7.3	9.3	2
O00232	26S proteasome non-ATPase regulatory subunit 12 OS=Homo sapiens OX=9606 GN=PSMD12 PE=1 SV=3	10.456	12	4	5	4	456	52.9	7.65	3.25	4
O15145	Actin-related protein 2/3 complex subunit 3 OS=Homo sapiens OX=9606 GN=ARPC3 PE=1 SV=3	10.436	13	2	4	2	178	20.5	8.59	6.28	2
Q96DG6	Carboxymethylenebutenolidase homolog OS=Homo sapiens OX=9606 GN=CMBL PE=1 SV=1	10.404	18	4	7	4	245	28	7.18	3.87	4
Q13617	Cullin-2 OS=Homo sapiens OX=9606 GN=CUL2 PE=1 SV=2	10.397	6	3	5	3	745	86.9	6.92	1.74	3
Q15365	Poly(rC)-binding protein 1 OS=Homo sapiens OX=9606 GN=PCBP1 PE=1 SV=2	10.355	18	4	5	4	356	37.5	7.09	0	4
Q93009	Ubiquitin carboxyl-terminal hydrolase 7 OS=Homo sapiens OX=9606 GN=USP7 PE=1 SV=2	10.281	4	3	5	3	1102	128.2	5.55	7.67	3
Q9UHV9	Prefoldin subunit 2 OS=Homo sapiens OX=9606 GN=PFDN2 PE=1 SV=1	10.281	17	2	2	2	154	16.6	6.58	3.87	2
O60229	Kalirin OS=Homo sapiens OX=9606 GN=KALRN PE=1 SV=3	10.188	1	2	3	2	2986	340	6.07	0	2
P26583	High mobility group protein B2 OS=Homo sapiens OX=9606 GN=HMGB2 PE=1 SV=2	10.165	18	3	4	3	209	24	7.81	0	3
[truncated: 254 more rows]

## Sheet: Multi-Consensus
Accession	Gene Name	Description	Sum PEP Score	Coverage [%]	# Peptides	# PSMs	# Unique Peptides	# AAs	MW [kDa]	calc. pI	Score Sequest HT: Sequest HT
[truncated: 1,213 more rows]
