# Supplementary material for: In-Depth Analysis of the Extracorporeal Proteome Adsorbed to Dialysis Membranes during Hemodialysis
Source: Membranes (Basel). 2022 Nov 9;12(11):1120. doi: 10.3390/membranes12111120 (PMC9695746; doi:10.3390/membranes12111120)
Supplement: Supplementary file 1 [file membranes-12-01120-s001.zip › SupTable S3.xlsx]

## Sheet: CC_multiconsensus
number_in_list	fold_enrichment	fdr	expected	number_in_reference	pValue	term.id	term.label
241	7.7649	3.87651e-169	31.0371	2123	1.89932e-172	GO:1903561	extracellular vesicle
241	7.76124	2.15122e-169	31.0517	2124	2.10801e-172	GO:0043230	extracellular organelle
241	7.76124	1.43415e-169	31.0517	2124	2.10801e-172	GO:0065010	extracellular membrane-bounded organelle
240	7.81737	2.72363e-169	30.7009	2100	5.33783e-172	GO:0070062	extracellular exosome
254	5.08163	2.4559e-141	49.9839	3419	6.01641e-144	GO:0005615	extracellular space
260	4.48651	1.87774e-134	57.9515	3964	5.52006e-137	GO:0031982	vesicle
259	4.03281	2.15659e-122	64.2233	4393	7.39643e-125	GO:0005576	extracellular region
107	8.36459	9.77715e-63	12.792	875	3.8323e-65	GO:0030141	secretory granule
60	28.5008	8.11195e-60	2.1052	144	3.57705e-62	GO:0072562	blood microparticle
110	7.21402	9.03692e-59	15.2481	1043	4.42769e-61	GO:0099503	secretory vesicle
74	15.5746	1.19749e-58	4.75132	325	6.45392e-61	GO:0031983	vesicle lumen
73	15.6042	6.98652e-58	4.67823	320	4.1077e-60	GO:0034774	secretory granule lumen
73	15.4593	1.15176e-57	4.72208	323	7.33602e-60	GO:0060205	cytoplasmic vesicle lumen
152	4.18731	7.0168e-56	36.3001	2483	4.81309e-58	GO:0031410	cytoplasmic vesicle
152	4.18226	7.63731e-56	36.344	2486	5.61292e-58	GO:0097708	intracellular vesicle
183	2.29933	3.06522e-33	79.5883	5444	2.85347e-35	GO:0005829	cytosol
57	9.0462	3.86979e-33	6.30099	431	3.79205e-35	GO:0030055	cell-substrate junction
56	9.07704	1.31824e-32	6.16941	422	1.35635e-34	GO:0005925	focal adhesion
164	2.37316	1.40296e-29	69.1062	4727	1.51225e-31	GO:0012505	endomembrane system
35	19.307	1.67073e-29	1.81281	124	1.88274e-31	GO:1904813	ficolin-1-rich granule lumen
38	14.0501	9.54683e-28	2.7046	185	1.12261e-29	GO:0101002	ficolin-1-rich granule
30	22.5501	7.6448e-27	1.33037	91	9.36404e-29	GO:0031091	platelet alpha granule
65	5.24308	1.96911e-25	12.3973	848	2.50842e-27	GO:0070161	anchoring junction
46	7.31742	6.39523e-23	6.28637	430	8.46013e-25	GO:0062023	collagen-containing extracellular matrix
97	3.13563	7.58609e-23	30.9348	2116	1.04072e-24	GO:0030054	cell junction
23	23.4813	8.61495e-21	0.979504	67	1.26628e-22	GO:0031093	platelet alpha granule lumen
46	6.16959	3.69122e-20	7.45592	510	5.60645e-22	GO:0015629	actin cytoskeleton
26	16.1677	3.96911e-20	1.60814	110	6.223e-22	GO:0042470	melanosome
26	16.1677	3.84883e-20	1.60814	110	6.223e-22	GO:0048770	pigment granule
25	15.5459	5.38353e-19	1.60814	110	8.96815e-21	GO:0030863	cortical cytoskeleton
36	7.84227	1.10246e-18	4.59051	314	1.89054e-20	GO:0005938	cell cortex
46	5.50086	2.33447e-18	8.36233	572	4.11763e-20	GO:0031012	extracellular matrix
46	5.49126	2.42364e-18	8.37695	573	4.39367e-20	GO:0030312	external encapsulating structure
92	2.64745	9.79603e-17	34.7504	2377	1.82386e-18	GO:0005856	cytoskeleton
19	16.2455	1.00761e-14	1.16956	80	2.22158e-16	GO:0030864	cortical actin cytoskeleton
31	6.79635	1.70912e-14	4.56127	312	3.85201e-16	GO:0005788	endoplasmic reticulum lumen
52	3.60375	1.29313e-13	14.4294	987	2.9778e-15	GO:0009986	cell surface
19	12.7415	4.58862e-13	1.49118	102	1.07915e-14	GO:1905369	endopeptidase complex
18	13.6804	7.78554e-13	1.31575	90	1.86914e-14	GO:0035578	azurophil granule lumen
29	5.80017	6.27746e-12	4.99985	342	1.53784e-13	GO:0030139	endocytic vesicle
42	3.87704	7.87073e-12	10.833	741	1.96672e-13	GO:0000323	lytic vacuole
42	3.87704	7.71937e-12	10.833	741	1.96672e-13	GO:0005764	lysosome
44	3.5958	2.17456e-11	12.2365	837	5.75336e-13	GO:0005773	vacuole
11	34.201	2.50976e-11	0.321628	22	6.76319e-13	GO:0071682	endocytic vesicle lumen
21	8.30313	2.91806e-11	2.52917	173	8.00643e-13	GO:0005775	vacuolar lumen
40	3.86452	3.09145e-11	10.3506	708	8.63364e-13	GO:0098552	side of membrane
20	8.88338	3.23889e-11	2.2514	154	9.20409e-13	GO:0042582	azurophil granule
20	8.88338	3.18399e-11	2.2514	154	9.20409e-13	GO:0005766	primary lysosome
19	9.41767	4.64083e-11	2.01749	138	1.36428e-12	GO:1905368	peptidase complex
47	3.16115	2.15144e-10	14.868	1017	6.64089e-12	GO:0099512	supramolecular fiber
47	3.13342	2.8361e-10	14.9996	1026	8.8932e-12	GO:0099081	supramolecular polymer
53	2.63467	5.33598e-09	20.1164	1376	1.77779e-10	GO:0099080	supramolecular complex
17	7.09045	3.48358e-08	2.39759	164	1.17769e-09	GO:0070820	tertiary granule
10	17.1005	5.98121e-08	0.584778	40	2.05137e-09	GO:0101031	chaperone complex
71	2.07014	9.37639e-08	34.2972	2346	3.26175e-09	GO:0042995	cell projection
7	43.5285	9.47132e-08	0.160814	11	3.34118e-09	GO:0005832	chaperonin-containing T-complex
9	19.8586	1.22759e-07	0.453203	31	4.39069e-09	GO:0002102	podosome
11	12.5404	1.51807e-07	0.877167	60	5.50403e-09	GO:0000502	proteasome complex
15	7.435	1.71425e-07	2.01749	138	6.29931e-09	GO:0045335	phagocytic vesicle
27	3.83961	1.71129e-07	7.03196	481	6.37226e-09	GO:0009897	external side of plasma membrane
7	36.8318	2.10458e-07	0.190053	13	7.93985e-09	GO:0042627	chylomicron
22	4.56013	2.52873e-07	4.82442	330	9.66393e-09	GO:0045121	membrane raft
22	4.54636	2.62843e-07	4.83904	331	1.01737e-08	GO:0098857	membrane microdomain
27	3.65714	4.17944e-07	7.38283	505	1.67915e-08	GO:0005911	cell-cell junction
21	4.60398	4.45398e-07	4.56127	312	1.81127e-08	GO:0030667	secretory granule membrane
10	12.4367	7.09402e-07	0.80407	55	2.95439e-08	GO:1904724	tertiary granule lumen
7	28.1655	8.00695e-07	0.248531	17	3.37382e-08	GO:0031092	platelet alpha granule membrane
8	19.5434	8.46624e-07	0.409345	28	3.60883e-08	GO:0034364	high-density lipoprotein particle
15	6.45302	8.37715e-07	2.32449	159	3.6119e-08	GO:0042581	specific granule
13	7.47249	1.42202e-06	1.73972	119	6.20088e-08	GO:0005884	actin filament
32	2.98617	1.64958e-06	10.7161	733	7.27399e-08	GO:0048471	perinuclear region of cytoplasm
7	23.9407	1.87086e-06	0.292389	20	8.34143e-08	GO:0034361	very-low-density lipoprotein particle
33	2.87917	2.24897e-06	11.4617	784	1.01375e-07	GO:0099513	polymeric cytoskeletal fiber
7	22.8007	2.41087e-06	0.307009	21	1.09853e-07	GO:0034385	triglyceride-rich plasma lipoprotein particle
46	2.34288	2.7044e-06	19.6339	1343	1.24553e-07	GO:0045202	synapse
16	5.36486	2.9287e-06	2.98237	204	1.36319e-07	GO:0030027	lamellipodium
15	5.73201	3.24036e-06	2.61688	179	1.52413e-07	GO:0005912	adherens junction
8	14.7896	4.8334e-06	0.54092	37	2.29711e-07	GO:1990777	lipoprotein particle
8	14.7896	4.78408e-06	0.54092	37	2.29711e-07	GO:0034358	plasma lipoprotein particle
7	18.4159	7.6052e-06	0.380106	26	3.72621e-07	GO:1905286	serine-type peptidase complex
7	18.4159	7.5299e-06	0.380106	26	3.72621e-07	GO:1905370	serine-type endopeptidase complex
8	13.6804	7.75064e-06	0.584778	40	3.87342e-07	GO:0032994	protein-lipid complex
15	5.28881	7.92374e-06	2.83617	194	3.99875e-07	GO:0030666	endocytic vesicle membrane
5	48.8586	8.59599e-06	0.102336	7	4.38012e-07	GO:0005579	membrane attack complex
22	3.55755	1.12931e-05	6.18403	423	5.80976e-07	GO:0031252	cell leading edge
10	8.65848	1.18048e-05	1.15494	79	6.1887e-07	GO:0032432	actin filament bundle
10	8.55025	1.29917e-05	1.16956	80	6.87457e-07	GO:0042641	actomyosin
5	42.7512	1.31707e-05	0.116956	8	7.03382e-07	GO:0005577	fibrinogen complex
5	42.7512	1.30509e-05	0.116956	8	7.03382e-07	GO:0034366	spherical high-density lipoprotein particle
5	34.201	2.9471e-05	0.146195	10	1.60278e-06	GO:0031838	haptoglobin-hemoglobin complex
9	8.67068	4.09838e-05	1.03798	71	2.24899e-06	GO:0097517	contractile actin filament bundle
9	8.67068	4.06211e-05	1.03798	71	2.24899e-06	GO:0001725	stress fiber
5	31.0918	4.12474e-05	0.160814	11	2.30387e-06	GO:0005833	hemoglobin complex
5	31.0918	4.08887e-05	0.160814	11	2.30387e-06	GO:0071735	IgG immunoglobulin complex
15	4.44169	5.44993e-05	3.37709	231	3.09746e-06	GO:0030016	myofibril
26	2.78754	7.56316e-05	9.32721	638	4.33557e-06	GO:0030424	axon
5	26.3085	7.63366e-05	0.190053	13	4.41338e-06	GO:0031254	cell trailing edge
5	26.3085	7.56951e-05	0.190053	13	4.41338e-06	GO:0001931	uropod
24	2.93676	7.54496e-05	8.17228	559	4.43604e-06	GO:0044297	cell body
20	3.33668	8.10456e-05	5.99398	410	4.80476e-06	GO:0005769	early endosome
4	54.7216	8.41352e-05	0.0730973	5	5.02915e-06	GO:0034363	intermediate-density lipoprotein particle
15	4.25739	8.35851e-05	3.52329	241	5.03722e-06	GO:0043292	contractile fiber
14	4.53852	8.62598e-05	3.08471	211	5.24067e-06	GO:0030017	sarcomere
17	3.76322	9.2606e-05	4.51741	309	5.67161e-06	GO:0030135	coated vesicle
8	8.97075	0.000106993	0.891787	61	6.60515e-06	GO:0035580	specific granule lumen
6	15.2004	0.000109215	0.394725	27	6.79584e-06	GO:0046930	pore complex
39	2.14271	0.000151981	18.2012	1245	9.60585e-06	GO:0098590	plasma membrane region
38	2.18243	0.00015114	17.4118	1191	9.70079e-06	GO:0030659	cytoplasmic vesicle membrane
38	2.14816	0.000191408	17.6895	1210	1.23792e-05	GO:0012506	vesicle membrane
10	5.948	0.000210017	1.68124	115	1.36856e-05	GO:0044853	plasma membrane raft
4	34.201	0.000290804	0.116956	8	1.90925e-05	GO:0002199	zona pellucida receptor complex
4	30.4009	0.000412213	0.131575	9	2.72654e-05	GO:0005885	Arp2/3 protein complex
4	30.4009	0.000409182	0.131575	9	2.72654e-05	GO:0014731	spectrin-associated cytoskeleton
10	5.38598	0.000452956	1.85667	127	3.04042e-05	GO:0140534	endoplasmic reticulum protein-containing complex
8	7.1067	0.000460772	1.1257	77	3.11546e-05	GO:0030670	phagocytic vesicle membrane
40	2.00299	0.000548392	19.9702	1366	3.73476e-05	GO:0043005	neuron projection
9	5.86303	0.000597984	1.53504	105	4.1018e-05	GO:0005903	brush border
33	2.18516	0.000726266	15.1019	1033	5.01732e-05	GO:0005768	endosome
4	24.8735	0.000731304	0.160814	11	5.08795e-05	GO:0034663	endoplasmic reticulum chaperone complex
11	4.40013	0.000997799	2.49993	171	6.99095e-05	GO:0030427	site of polarized growth
6	7.74362	0.00286291	0.774831	53	0.000201989	GO:0098636	protein complex involved in cell adhesion
5	9.50028	0.00414282	0.5263	36	0.000294321	GO:0098576	lumenal side of membrane
4	13.6804	0.00493111	0.292389	20	0.000357572	GO:0005839	proteasome core complex
11	3.54916	0.00564215	3.09932	212	0.000411896	GO:0030136	clathrin-coated vesicle
3	25.6507	0.00610316	0.116956	8	0.000448542	GO:0008290	F-actin capping protein complex
3	22.8007	0.00799763	0.131575	9	0.000591691	GO:0042612	MHC class I protein complex
3	22.8007	0.00794501	0.131575	9	0.000591691	GO:0071753	IgM immunoglobulin complex
3	22.8007	0.00789309	0.131575	9	0.000591691	GO:0042824	MHC class I peptide loading complex
5	7.95372	0.00815703	0.628637	43	0.000619471	GO:0001772	immunological synapse
4	11.4003	0.008615	0.350867	24	0.000658471	GO:0022624	proteasome accessory complex
14	2.7838	0.00965492	5.02909	344	0.000742686	GO:0031253	cell projection membrane

## Sheet: MF_multiconsensus
number_in_list	fold_enrichment	fdr	expected	number_in_reference	pValue	term.id	term.label
132	5.27529	3.58325e-46	25.0223	551	1.46047e-49	GO:0050839	cell adhesion molecule binding
97	6.5925	3.77243e-40	14.7137	324	3.07514e-43	GO:0045296	cadherin binding
186	3.17011	1.74695e-38	58.6731	1292	1.78006e-41	GO:0044877	protein-containing complex binding
232	2.40637	9.51843e-32	96.4109	2123	1.16386e-34	GO:0042802	identical protein binding
223	2.36424	3.57185e-29	94.322	2077	5.09537e-32	GO:0019899	enzyme binding
132	2.89799	4.98796e-23	45.5488	1003	1.0165e-25	GO:0008092	cytoskeletal protein binding
75	4.13916	5.94735e-20	18.1196	399	1.33322e-22	GO:0004857	enzyme inhibitor activity
78	3.80839	6.07531e-19	20.4811	451	1.60952e-21	GO:0003779	actin binding
52	5.81247	6.09571e-19	8.94628	197	1.73915e-21	GO:0061135	endopeptidase regulator activity
55	5.19793	2.75434e-18	10.5811	233	1.01036e-20	GO:0061134	peptidase regulator activity
48	5.77582	1.92387e-17	8.31051	183	7.84133e-20	GO:0004866	endopeptidase inhibitor activity
35	8.75808	4.3584e-17	3.99631	88	1.86522e-19	GO:0016209	antioxidant activity
48	5.56303	6.47567e-17	8.62839	190	2.90329e-19	GO:0030414	peptidase inhibitor activity
136	2.37115	9.62422e-17	57.3561	1263	4.51105e-19	GO:0030234	enzyme regulator activity
157	2.16888	2.61648e-16	72.3877	1594	1.27971e-18	GO:0005102	signaling receptor binding
50	5.05053	3.18227e-16	9.89995	218	1.68614e-18	GO:0051015	actin filament binding
33	6.00554	2.60943e-12	5.49492	121	1.86122e-14	GO:0051082	unfolded protein binding
85	2.51576	2.38693e-11	33.787	744	1.84845e-13	GO:0016491	oxidoreductase activity
89	2.44365	2.45057e-11	36.4209	802	2.04755e-13	GO:0008289	lipid binding
23	8.58419	4.73884e-11	2.67934	59	4.15264e-13	GO:0016684	oxidoreductase activity, acting on peroxide as acceptor
22	8.80813	9.68016e-11	2.49769	55	8.87726e-13	GO:0004601	peroxidase activity
28	5.87209	2.94209e-10	4.76832	105	2.81798e-12	GO:0005200	structural constituent of cytoskeleton
77	2.48253	4.78883e-10	31.0168	683	4.782e-12	GO:0019904	protein domain specific binding
27	5.88662	6.45092e-10	4.58667	101	6.57318e-12	GO:0004867	serine-type endopeptidase inhibitor activity
102	2.131	6.37769e-10	47.8649	1054	6.62853e-12	GO:0046983	protein dimerization activity
46	3.37645	1.38173e-09	13.6238	300	1.46424e-11	GO:0031625	ubiquitin protein ligase binding
72	2.46573	2.94244e-09	29.2003	643	3.29803e-11	GO:0008233	peptidase activity
82	2.30021	3.13886e-09	35.6489	785	3.58215e-11	GO:0019900	kinase binding
40	3.65483	3.29737e-09	10.9444	241	3.83025e-11	GO:0005539	glycosaminoglycan binding
76	2.38058	3.28546e-09	31.9251	703	3.88337e-11	GO:0019901	protein kinase binding
76	2.37719	3.39545e-09	31.9705	704	4.08257e-11	GO:0017111	nucleoside-triphosphatase activity
76	2.36711	3.83436e-09	32.1067	707	4.76658e-11	GO:0042803	protein homodimerization activity
46	3.17534	6.95332e-09	14.4866	319	9.21063e-11	GO:0044389	ubiquitin-like protein ligase binding
31	4.29327	1.44541e-08	7.2206	159	1.97356e-10	GO:0005178	integrin binding
78	2.25998	1.48494e-08	34.5136	760	2.08806e-10	GO:0016462	pyrophosphatase activity
78	2.24815	1.74925e-08	34.6952	764	2.49536e-10	GO:0016818	hydrolase activity, acting on acid anhydrides, in phosphorus-containing anhydrides
78	2.24815	1.72461e-08	34.6952	764	2.49536e-10	GO:0016817	hydrolase activity, acting on acid anhydrides
56	2.69833	2.29071e-08	20.7536	457	3.36115e-10	GO:0004175	endopeptidase activity
23	5.62742	3.39137e-08	4.08713	90	5.04524e-10	GO:0048306	calcium-dependent protein binding
75	2.25003	3.88017e-08	33.3328	734	5.85149e-10	GO:0005509	calcium ion binding
49	2.8246	5.42102e-08	17.3476	382	8.28564e-10	GO:0005525	GTP binding
40	3.23828	6.0608e-08	12.3522	272	9.38701e-10	GO:1901681	sulfur compound binding
74	2.23526	6.12221e-08	33.1058	729	9.60689e-10	GO:0005198	structural molecule activity
50	2.72529	1.04268e-07	18.3467	404	1.65741e-09	GO:0019001	guanyl nucleotide binding
50	2.72529	1.02948e-07	18.3467	404	1.65741e-09	GO:0032561	guanyl ribonucleotide binding
16	8.19361	1.64391e-07	1.95274	43	2.68011e-09	GO:0044183	protein folding chaperone
15	8.92716	1.99113e-07	1.68027	37	3.28676e-09	GO:0043394	proteoglycan binding
12	13.2122	2.54467e-07	0.908252	20	4.25236e-09	GO:0001848	complement binding
18	6.6061	2.72786e-07	2.72476	60	4.66966e-09	GO:0016667	oxidoreductase activity, acting on a sulfur group of donors
41	2.97965	2.95654e-07	13.76	303	5.12138e-09	GO:0051020	GTPase binding
53	2.49375	5.91307e-07	21.2531	468	1.03632e-08	GO:0005543	phospholipid binding
29	3.69127	8.64911e-07	7.85638	173	1.53347e-08	GO:0008201	heparin binding
15	7.50693	1.22712e-06	1.99815	44	2.20067e-08	GO:0015036	disulfide oxidoreductase activity
37	2.99541	1.39474e-06	12.3522	272	2.52969e-08	GO:0031267	small GTPase binding
13	9.23433	1.45989e-06	1.40779	31	2.67761e-08	GO:0031210	phosphatidylcholine binding
25	3.98919	2.1406e-06	6.26694	138	3.96972e-08	GO:0002020	protease binding
14	7.51913	3.40234e-06	1.86192	41	6.37895e-08	GO:0050997	quaternary ammonium group binding
28	3.42538	5.78067e-06	8.17427	180	1.09558e-07	GO:0004252	serine-type endopeptidase activity
41	2.66322	6.61334e-06	15.3949	339	1.26687e-07	GO:0003924	GTPase activity
21	4.24245	9.96133e-06	4.94997	109	1.94882e-07	GO:0051087	chaperone binding
13	7.34011	1.19979e-05	1.77109	39	2.37171e-07	GO:0015035	protein-disulfide reductase activity
17	5.19924	1.20376e-05	3.26971	72	2.40409e-07	GO:0140104	molecular carrier activity
9	14.1559	1.23837e-05	0.635776	14	2.49845e-07	GO:0044548	S100 protein binding
13	7.1566	1.46645e-05	1.8165	40	3.01838e-07	GO:0003925	G protein activity
26	3.40791	1.62413e-05	7.62932	168	3.37602e-07	GO:0016853	isomerase activity
28	3.11398	2.93597e-05	8.99169	198	6.22257e-07	GO:0008236	serine-type peptidase activity
9	11.6578	3.96819e-05	0.772014	17	8.49113e-07	GO:0055102	lipase inhibitor activity
28	3.05232	4.11796e-05	9.17334	202	8.89554e-07	GO:0017171	serine hydrolase activity
11	8.07412	4.28508e-05	1.36238	30	9.34386e-07	GO:0070325	lipoprotein particle receptor binding
27	3.09661	4.91933e-05	8.71922	192	1.08271e-06	GO:0003823	antigen binding
16	4.82637	5.66407e-05	3.31512	73	1.26971e-06	GO:0019003	GDP binding
9	10.4307	7.67144e-05	0.862839	19	1.73534e-06	GO:0043395	heparan sulfate proteoglycan binding
54	2.07884	8.52668e-05	25.976	572	1.94618e-06	GO:0008047	enzyme activator activity
27	2.98768	8.68892e-05	9.03711	199	2.00091e-06	GO:0016829	lyase activity
8	12.583	9.83318e-05	0.635776	14	2.28446e-06	GO:0004298	threonine-type endopeptidase activity
7	17.1269	9.87224e-05	0.408713	9	2.31365e-06	GO:0030492	hemoglobin binding
7	17.1269	9.78714e-05	0.408713	9	2.31365e-06	GO:0031720	haptoglobin binding
15	4.78703	0.000124204	3.13347	69	2.96147e-06	GO:0005518	collagen binding
13	5.61302	0.000125868	2.31604	51	3.02679e-06	GO:0016860	intramolecular oxidoreductase activity
15	4.58757	0.000192208	3.26971	72	4.66126e-06	GO:0048029	monosaccharide binding
8	11.0102	0.000198823	0.726602	16	4.8622e-06	GO:0031489	myosin V binding
32	2.57172	0.000221835	12.4431	274	5.47015e-06	GO:0030246	carbohydrate binding
7	14.0129	0.000239808	0.499539	11	5.96221e-06	GO:0050786	RAGE receptor binding
21	3.25653	0.000332937	6.44859	142	8.34548e-06	GO:0020037	heme binding
7	11.8571	0.000532457	0.590364	13	1.34552e-05	GO:0005344	oxygen carrier activity
6	16.5152	0.000577385	0.363301	8	1.47082e-05	GO:0051920	peroxiredoxin activity
11	5.63311	0.000652298	1.95274	43	1.68824e-05	GO:0048156	tau protein binding
19	3.32052	0.000666534	5.72199	126	1.73867e-05	GO:0031072	heat shock protein binding
14	4.28173	0.000723283	3.26971	72	1.90144e-05	GO:0017022	myosin binding
7	11.0102	0.000727703	0.635776	14	1.94272e-05	GO:0016668	oxidoreductase activity, acting on a sulfur group of donors, NAD(P) as acceptor
21	3.04228	0.00077988	6.90272	152	2.0979e-05	GO:0046906	tetrapyrrole binding
13	4.47288	0.000927003	2.90641	64	2.51256e-05	GO:0098631	cell adhesion mediator activity
10	5.95144	0.000999525	1.68027	37	2.7295e-05	GO:0019825	oxygen binding
7	10.2761	0.000996925	0.681189	15	2.74271e-05	GO:0001846	opsonin binding
9	6.83389	0.000999192	1.31697	29	2.76931e-05	GO:0071814	protein-lipid complex binding
9	6.83389	0.000991899	1.31697	29	2.76931e-05	GO:0071813	lipoprotein particle binding
16	3.63222	0.0010709	4.40502	97	3.0117e-05	GO:0034987	immunoglobulin receptor binding
5	22.0203	0.00113427	0.227063	5	3.21302e-05	GO:0031721	hemoglobin alpha binding
15	3.71129	0.00148982	4.04172	89	4.25056e-05	GO:0051219	phosphoprotein binding
5	18.3503	0.00196263	0.272476	6	5.6795e-05	GO:0060228	phosphatidylcholine-sterol O-acyltransferase activator activity
5	18.3503	0.0019489	0.272476	6	5.6795e-05	GO:0036402	proteasome-activating activity
15	3.59027	0.00202847	4.17796	92	5.95272e-05	GO:0008135	translation factor activity, RNA binding
8	7.0465	0.00219344	1.13531	25	6.48152e-05	GO:0070003	threonine-type peptidase activity
8	7.0465	0.00217841	1.13531	25	6.48152e-05	GO:0050750	low-density lipoprotein particle receptor binding
12	4.33187	0.00223954	2.77017	61	6.70904e-05	GO:0005507	copper ion binding
7	8.56346	0.00228642	0.817427	18	6.89606e-05	GO:0098641	cadherin binding involved in cell-cell adhesion
9	5.82891	0.00259606	1.54403	34	7.88289e-05	GO:0043531	ADP binding
18	3.02569	0.00277966	5.94905	131	8.49703e-05	GO:0044325	transmembrane transporter binding
35	2.12317	0.00284381	16.4848	363	8.75106e-05	GO:0016887	ATP hydrolysis activity
13	3.86843	0.00302743	3.36053	74	9.37783e-05	GO:0019210	kinase inhibitor activity
5	15.7288	0.00301086	0.317888	7	9.38784e-05	GO:0008379	thioredoxin peroxidase activity
9	5.66237	0.00303705	1.58944	35	9.5314e-05	GO:0001530	lipopolysaccharide binding
8	6.52454	0.00319963	1.22614	27	0.00010172	GO:0023026	MHC class II protein complex binding
6	10.1632	0.00342311	0.590364	13	0.00011022	GO:0004859	phospholipase inhibitor activity
21	2.67299	0.00350606	7.85638	173	0.000113606	GO:0005201	extracellular matrix structural constituent
9	5.50508	0.00351445	1.63485	36	0.000114594	GO:0023023	MHC protein complex binding
32	2.1615	0.00350693	14.8045	326	0.000115063	GO:0046982	protein heterodimerization activity
11	4.40406	0.00356766	2.49769	55	0.000117783	GO:0005080	protein kinase C binding
11	4.32542	0.00405306	2.54311	56	0.00013546	GO:0050840	extracellular matrix binding
7	7.34011	0.00450722	0.953665	21	0.000151557	GO:0042288	MHC class I protein binding
35	2.04433	0.00574317	17.1205	377	0.000194287	GO:0060090	molecular adaptor activity
10	4.49394	0.00603766	2.22522	49	0.00020671	GO:0005504	fatty acid binding
13	3.53413	0.0060612	3.67842	81	0.000208751	GO:0033293	monocarboxylic acid binding
26	2.33685	0.00618855	11.1261	245	0.000214398	GO:0019207	kinase regulator activity
4	22.0203	0.00617663	0.18165	4	0.000215244	GO:0070051	fibrinogen binding
30	2.11734	0.0072443	14.1687	312	0.000253927	GO:0030674	protein-macromolecule adaptor activity
6	8.25762	0.00768769	0.726602	16	0.000271035	GO:0005092	GDP-dissociation inhibitor activity
5	11.0102	0.00900089	0.454126	10	0.000319167	GO:0008035	high-density lipoprotein particle binding
11	3.84482	0.00931994	2.86099	63	0.000334279	GO:0016836	hydro-lyase activity
18	2.66017	0.00996668	6.76648	149	0.000359507	GO:0045182	translation regulator activity
23	2.33395	0.00993222	9.85453	217	0.000360288	GO:0019887	protein kinase regulator activity
