# Supplementary material for: In-Depth Analysis of the Extracorporeal Proteome Adsorbed to Dialysis Membranes during Hemodialysis
Source: Membranes (Basel). 2022 Nov 9;12(11):1120. doi: 10.3390/membranes12111120 (PMC9695746; doi:10.3390/membranes12111120)
Supplement: Supplementary file 1 [file membranes-12-01120-s001.zip › SupTable S5.xlsx]

## Sheet: IDs overlap_prev+this study
Accession Number	Protein names	Gene Symbol
P60709	Actin, cytoplasmic 1 (EC 3.6.4.-) (Beta-actin) [Cleaved into: Actin, cytoplasmic 1, N-terminally processed]	ACTB
P01008	Antithrombin-III (ATIII) (Serpin C1)	SERPINC1
P48740	Mannan-binding lectin serine protease 1 (EC 3.4.21.-) (Complement factor MASP-3) (Complement-activating component of Ra-reactive factor) (Mannose-binding lectin-associated serine protease 1) (MASP-1) (Mannose-binding protein-associated serine protease) (Ra-reactive factor serine protease p100) (RaRF) (Serine protease 5) [Cleaved into: Mannan-binding lectin serine protease 1 heavy chain; Mannan-bi…	MASP1
P01024	Complement C3 (C3 and PZP-like alpha-2-macroglobulin domain-containing protein 1) [Cleaved into: Complement C3 beta chain; C3-beta-c (C3bc); Complement C3 alpha chain; C3a anaphylatoxin; Acylation stimulating protein (ASP) (C3adesArg); Complement C3b alpha' chain; Complement C3c alpha' chain fragment 1; Complement C3dg fragment; Complement C3g fragment; Complement C3d fragment; Complement C3f fra…	C3
P02649	Apolipoprotein E (Apo-E)	APOE
P02768	Albumin	ALB
P02787	Serotransferrin (Transferrin) (Beta-1 metal-binding globulin) (Siderophilin)	TF
P10909	Clusterin (Aging-associated gene 4 protein) (Apolipoprotein J) (Apo-J) (Complement cytolysis inhibitor) (CLI) (Complement-associated protein SP-40,40) (Ku70-binding protein 1) (NA1/NA2) (Sulfated glycoprotein 2) (SGP-2) (Testosterone-repressed prostate message 2) (TRPM-2) [Cleaved into: Clusterin beta chain (ApoJalpha) (Complement cytolysis inhibitor a chain); Clusterin alpha chain (ApoJbeta) (Co…	CLU
P02748	Complement component C9 [Cleaved into: Complement component C9a; Complement component C9b]	C9
P02788	Lactotransferrin (Lactoferrin) (EC 3.4.21.-) (Growth-inhibiting protein 12) (Talalactoferrin) [Cleaved into: Lactoferricin-H (Lfcin-H); Kaliocin-1; Lactoferroxin-A; Lactoferroxin-B; Lactoferroxin-C]	LTF
O00187	Mannan-binding lectin serine protease 2 (EC 3.4.21.104) (MBL-associated serine protease 2) (Mannose-binding protein-associated serine protease 2) (MASP-2) [Cleaved into: Mannan-binding lectin serine protease 2 A chain; Mannan-binding lectin serine protease 2 B chain]	MASP2
P06753	Tropomyosin alpha-3 chain (Gamma-tropomyosin) (Tropomyosin-3) (Tropomyosin-5) (hTM5)	TPM3
P67936	Tropomyosin alpha-4 chain (TM30p1) (Tropomyosin-4)	TPM4
P04004	Vitronectin (VN) (S-protein) (Serum-spreading factor) (V75) [Cleaved into: Vitronectin V65 subunit; Vitronectin V10 subunit; Somatomedin-B]	VTN
P00915	Carbonic anhydrase 1 (EC 4.2.1.1) (Carbonate dehydratase I) (Carbonic anhydrase B) (CAB) (Carbonic anhydrase I) (CA-I) (Cyanamide hydratase CA1) (EC 4.2.1.69)	CA1
P04040	Catalase (EC 1.11.1.6)	CAT
P30043	Flavin reductase (NADPH) (FR) (EC 1.5.1.30) (Biliverdin reductase B) (BVR-B) (EC 1.3.1.24) (Biliverdin-IX beta-reductase) (Green heme-binding protein) (GHBP) (NADPH-dependent diaphorase) (NADPH-flavin reductase) (FLR)	BLVRB
P04406	Glyceraldehyde-3-phosphate dehydrogenase (GAPDH) (EC 1.2.1.12) (Peptidyl-cysteine S-nitrosylase GAPDH) (EC 2.6.99.-)	GAPDH
P69905	Hemoglobin subunit alpha (Alpha-globin) (Hemoglobin alpha chain) [Cleaved into: Hemopressin]	HBA1; HBA2
P68871	Hemoglobin subunit beta (Beta-globin) (Hemoglobin beta chain) [Cleaved into: LVV-hemorphin-7; Spinorphin]	HBB
P32119	Peroxiredoxin-2 (EC 1.11.1.24) (Natural killer cell-enhancing factor B) (NKEF-B) (PRP) (Thiol-specific antioxidant protein) (TSA) (Thioredoxin peroxidase 1) (Thioredoxin-dependent peroxide reductase 1) (Thioredoxin-dependent peroxiredoxin 2)	PRDX2
P01009	Alpha-1-antitrypsin (Alpha-1 protease inhibitor) (Alpha-1-antiproteinase) (Serpin A1) [Cleaved into: Short peptide from AAT (SPAAT)]	SERPINA1
P02647	Apolipoprotein A-I (Apo-AI) (ApoA-I) (Apolipoprotein A1) [Cleaved into: Proapolipoprotein A-I (ProapoA-I); Truncated apolipoprotein A-I (Apolipoprotein A-I(1-242))]	APOA1
P06727	Apolipoprotein A-IV (Apo-AIV) (ApoA-IV) (Apolipoprotein A4)	APOA4
P02675	Fibrinogen beta chain [Cleaved into: Fibrinopeptide B; Fibrinogen beta chain]	FGB
P02679	Fibrinogen gamma chain	FGG
P02042	Hemoglobin subunit delta (Delta-globin) (Hemoglobin delta chain)	HBD
P02671	Fibrinogen alpha chain [Cleaved into: Fibrinopeptide A; Fibrinogen alpha chain]	FGA
P0DJI8	Serum amyloid A-1 protein (SAA) [Cleaved into: Amyloid protein A (Amyloid fibril protein AA); Serum amyloid protein A(2-104); Serum amyloid protein A(3-104); Serum amyloid protein A(2-103); Serum amyloid protein A(2-102); Serum amyloid protein A(4-101)]	SAA1
P02656	Apolipoprotein C-III (Apo-CIII) (ApoC-III) (Apolipoprotein C3)	APOC3
P04264	Keratin, type II cytoskeletal 1 (67 kDa cytokeratin) (Cytokeratin-1) (CK-1) (Hair alpha protein) (Keratin-1) (K1) (Type-II keratin Kb1)	KRT1
P05164	Myeloperoxidase (MPO) (EC 1.11.2.2) [Cleaved into: Myeloperoxidase; 89 kDa myeloperoxidase; 84 kDa myeloperoxidase; Myeloperoxidase light chain; Myeloperoxidase heavy chain]	MPO
P61769	Beta-2-microglobulin [Cleaved into: Beta-2-microglobulin form pI 5.3]	B2M
P0C0L5	Complement C4-B (Basic complement C4) (C3 and PZP-like alpha-2-macroglobulin domain-containing protein 3) [Cleaved into: Complement C4 beta chain; Complement C4-B alpha chain; C4a anaphylatoxin; C4b-B; C4d-B; Complement C4 gamma chain]	C4B; C4B_2
P06702	Protein S100-A9 (Calgranulin-B) (Calprotectin L1H subunit) (Leukocyte L1 complex heavy chain) (Migration inhibitory factor-related protein 14) (MRP-14) (p14) (S100 calcium-binding protein A9)	S100A9
P01859	Immunoglobulin heavy constant gamma 2 (Ig gamma-2 chain C region) (Ig gamma-2 chain C region DOT) (Ig gamma-2 chain C region TIL) (Ig gamma-2 chain C region ZIE)	IGHG2
P11678	Eosinophil peroxidase (EPO) (EC 1.11.1.7) [Cleaved into: Eosinophil peroxidase light chain; Eosinophil peroxidase heavy chain]	EPX
Q15485	Ficolin-2 (37 kDa elastin-binding protein) (Collagen/fibrinogen domain-containing protein 2) (EBP-37) (Ficolin-B) (Ficolin-beta) (Hucolin) (L-ficolin) (Serum lectin p35)	FCN2
P05109	Protein S100-A8 (Calgranulin-A) (Calprotectin L1L subunit) (Cystic fibrosis antigen) (CFAG) (Leukocyte L1 complex light chain) (Migration inhibitory factor-related protein 8) (MRP-8) (p8) (S100 calcium-binding protein A8) (Urinary stone protein band A)	S100A8
P05155	Plasma protease C1 inhibitor (C1 Inh) (C1Inh) (C1 esterase inhibitor) (C1-inhibiting factor) (Serpin G1)	SERPING1
P08311	Cathepsin G (CG) (EC 3.4.21.20) [Cleaved into: Cathepsin G, C-terminal truncated form]	CTSG
P02760	Protein AMBP (Protein HC) [Cleaved into: Alpha-1-microglobulin (EC 1.6.2.-) (Alpha-1 microglycoprotein) (Complex-forming glycoprotein heterogeneous in charge); Inter-alpha-trypsin inhibitor light chain (ITI-LC) (Bikunin) (EDC1) (HI-30) (Uronic-acid-rich protein); Trypstatin]	AMBP
P30041	Peroxiredoxin-6 (EC 1.11.1.27) (1-Cys peroxiredoxin) (1-Cys PRX) (24 kDa protein) (Acidic calcium-independent phospholipase A2) (aiPLA2) (EC 3.1.1.4) (Antioxidant protein 2) (Glutathione-dependent peroxiredoxin) (Liver 2D page spot 40) (Lysophosphatidylcholine acyltransferase 5) (LPC acyltransferase 5) (LPCAT-5) (Lyso-PC acyltransferase 5) (EC 2.3.1.23) (Non-selenium glutathione peroxidase) (NSGP…	PRDX6
P29401	Transketolase (TK) (EC 2.2.1.1)	TKT
P49913	Cathelicidin antimicrobial peptide (18 kDa cationic antimicrobial protein) (CAP-18) (hCAP-18) [Cleaved into: Antibacterial peptide FALL-39 (FALL-39 peptide antibiotic); Antibacterial peptide LL-37]	CAMP
P00918	Carbonic anhydrase 2 (EC 4.2.1.1) (Carbonate dehydratase II) (Carbonic anhydrase C) (CAC) (Carbonic anhydrase II) (CA-II) (Cyanamide hydratase CA2) (EC 4.2.1.69)	CA2
P00441	Superoxide dismutase [Cu-Zn] (EC 1.15.1.1) (Superoxide dismutase 1) (hSod1)	SOD1
P02763	Alpha-1-acid glycoprotein 1 (AGP 1) (Orosomucoid-1) (OMD 1)	ORM1
P26447	Protein S100-A4 (Calvasculin) (Metastasin) (Placental calcium-binding protein) (Protein Mts1) (S100 calcium-binding protein A4)	S100A4
P01861	Immunoglobulin heavy constant gamma 4 (Ig gamma-4 chain C region)	IGHG4
P08603	Complement factor H (H factor 1)	CFH
P02730	Band 3 anion transport protein (Anion exchange protein 1) (AE 1) (Anion exchanger 1) (Solute carrier family 4 member 1) (CD antigen CD233)	SLC4A1
P02766	Transthyretin (ATTR) (Prealbumin) (TBPA)	TTR
P60174	Triosephosphate isomerase (TIM) (EC 5.3.1.1) (Methylglyoxal synthase) (EC 4.2.3.3) (Triose-phosphate isomerase)	TPI1
P26038	Moesin (Membrane-organizing extension spike protein)	MSN
Q16819	Meprin A subunit alpha (EC 3.4.24.18) (Endopeptidase-2) (N-benzoyl-L-tyrosyl-P-amino-benzoic acid hydrolase subunit alpha) (PABA peptide hydrolase) (PPH alpha)	MEP1A
P35579	Myosin-9 (Cellular myosin heavy chain, type A) (Myosin heavy chain 9) (Myosin heavy chain, non-muscle IIa) (Non-muscle myosin heavy chain A) (NMMHC-A) (Non-muscle myosin heavy chain IIa) (NMMHC II-a) (NMMHC-IIA)	MYH9
P30740	Leukocyte elastase inhibitor (LEI) (Monocyte/neutrophil elastase inhibitor) (EI) (M/NEI) (Peptidase inhibitor 2) (PI-2) (Serpin B1)	SERPINB1
P04083	Annexin A1 (Annexin I) (Annexin-1) (Calpactin II) (Calpactin-2) (Chromobindin-9) (Lipocortin I) (Phospholipase A2 inhibitory protein) (p35) [Cleaved into: Annexin Ac2-26]	ANXA1
P04075	Fructose-bisphosphate aldolase A (EC 4.1.2.13) (Lung cancer antigen NY-LU-1) (Muscle-type aldolase)	ALDOA
P10643	Complement component C7	C7
P12429	Annexin A3 (35-alpha calcimedin) (Annexin III) (Annexin-3) (Inositol 1,2-cyclic phosphate 2-phosphohydrolase) (Lipocortin III) (Placental anticoagulant protein III) (PAP-III)	ANXA3
P00338	L-lactate dehydrogenase A chain (LDH-A) (EC 1.1.1.27) (Cell proliferation-inducing gene 19 protein) (LDH muscle subunit) (LDH-M) (Renal carcinoma antigen NY-REN-59)	LDHA
P69892	Hemoglobin subunit gamma-2 (Gamma-2-globin) (Hb F Ggamma) (Hemoglobin gamma-2 chain) (Hemoglobin gamma-G chain)	HBG2
P01031	Complement C5 (C3 and PZP-like alpha-2-macroglobulin domain-containing protein 4) [Cleaved into: Complement C5 beta chain; Complement C5 alpha chain; C5a anaphylatoxin; Complement C5 alpha' chain]	C5
P00746	Complement factor D (EC 3.4.21.46) (Adipsin) (C3 convertase activator) (Properdin factor D)	CFD
P02549	Spectrin alpha chain, erythrocytic 1 (Erythroid alpha-spectrin)	SPTA1
P11277	Spectrin beta chain, erythrocytic (Beta-I spectrin)	SPTB
P08670	Vimentin	VIM
P13671	Complement component C6	C6
P62805	Histone H4	H4C1; H4C2; H4C3; H4C4; H4C5; H4C6; H4C8; H4C9; H4C11; H4C12; H4C13; H4C14; H4C15; H4C16
P02790	Hemopexin (Beta-1B-glycoprotein)	HPX
Q06830	Peroxiredoxin-1 (EC 1.11.1.24) (Natural killer cell-enhancing factor A) (NKEF-A) (Proliferation-associated gene protein) (PAG) (Thioredoxin peroxidase 2) (Thioredoxin-dependent peroxide reductase 2) (Thioredoxin-dependent peroxiredoxin 1)	PRDX1
P05107	Integrin beta-2 (Cell surface adhesion glycoproteins LFA-1/CR3/p150,95 subunit beta) (Complement receptor C3 subunit beta) (CD antigen CD18)	ITGB2
Q14624	Inter-alpha-trypsin inhibitor heavy chain H4 (ITI heavy chain H4) (ITI-HC4) (Inter-alpha-inhibitor heavy chain 4) (Inter-alpha-trypsin inhibitor family heavy chain-related protein) (IHRP) (Plasma kallikrein sensitive glycoprotein 120) (Gp120) (PK-120) [Cleaved into: 70 kDa inter-alpha-trypsin inhibitor heavy chain H4; 35 kDa inter-alpha-trypsin inhibitor heavy chain H4]	ITIH4
P06733	Alpha-enolase (EC 4.2.1.11) (2-phospho-D-glycerate hydro-lyase) (C-myc promoter-binding protein) (Enolase 1) (MBP-1) (MPB-1) (Non-neural enolase) (NNE) (Phosphopyruvate hydratase) (Plasminogen-binding protein)	ENO1
P31946	14-3-3 protein beta/alpha (Protein 1054) (Protein kinase C inhibitor protein 1) (KCIP-1) [Cleaved into: 14-3-3 protein beta/alpha, N-terminally processed]	YWHAB
P01023	Alpha-2-macroglobulin (Alpha-2-M) (C3 and PZP-like alpha-2-macroglobulin domain-containing protein 5)	A2M
P11215	Integrin alpha-M (CD11 antigen-like family member B) (CR-3 alpha chain) (Cell surface glycoprotein MAC-1 subunit alpha) (Leukocyte adhesion receptor MO1) (Neutrophil adherence receptor) (CD antigen CD11b)	ITGAM
Q9Y490	Talin-1	TLN1
P00450	Ceruloplasmin (EC 1.16.3.1) (Ferroxidase)	CP
P08133	Annexin A6 (67 kDa calelectrin) (Annexin VI) (Annexin-6) (Calphobindin-II) (CPB-II) (Chromobindin-20) (Lipocortin VI) (Protein III) (p68) (p70)	ANXA6
O14672	Disintegrin and metalloproteinase domain-containing protein 10 (ADAM 10) (EC 3.4.24.81) (CDw156) (Kuzbanian protein homolog) (Mammalian disintegrin-metalloprotease) (CD antigen CD156c)	ADAM10
P00491	Purine nucleoside phosphorylase (PNP) (EC 2.4.2.1) (Inosine phosphorylase) (Inosine-guanosine phosphorylase)	PNP
P23528	Cofilin-1 (18 kDa phosphoprotein) (p18) (Cofilin, non-muscle isoform)	CFL1
P07737	Profilin-1 (Epididymis tissue protein Li 184a) (Profilin I)	PFN1
P27105	Stomatin (Erythrocyte band 7 integral membrane protein) (Erythrocyte membrane protein band 7.2) (Protein 7.2b)	STOM
P07357	Complement component C8 alpha chain (Complement component 8 subunit alpha)	C8A
Q13201	Multimerin-1 (EMILIN-4) (Elastin microfibril interface located protein 4) (Elastin microfibril interfacer 4) (Endothelial cell multimerin) [Cleaved into: Platelet glycoprotein Ia*; 155 kDa platelet multimerin (p-155) (p155)]	MMRN1
Q9H299	SH3 domain-binding glutamic acid-rich-like protein 3 (SH3 domain-binding protein 1) (SH3BP-1) (TNF inhibitory protein B1) (TIP-B1)	SH3BGRL3
P19652	Alpha-1-acid glycoprotein 2 (AGP 2) (Orosomucoid-2) (OMD 2)	ORM2
P06744	Glucose-6-phosphate isomerase (GPI) (EC 5.3.1.9) (Autocrine motility factor) (AMF) (Neuroleukin) (NLK) (Phosphoglucose isomerase) (PGI) (Phosphohexose isomerase) (PHI) (Sperm antigen 36) (SA-36)	GPI
P31146	Coronin-1A (Coronin-like protein A) (Clipin-A) (Coronin-like protein p57) (Tryptophan aspartate-containing coat protein) (TACO)	CORO1A
P00558	Phosphoglycerate kinase 1 (EC 2.7.2.3) (Cell migration-inducing gene 10 protein) (Primer recognition protein 2) (PRP 2)	PGK1
P13489	Ribonuclease inhibitor (Placental ribonuclease inhibitor) (Placental RNase inhibitor) (Ribonuclease/angiogenin inhibitor 1) (RAI)	RNH1
P01011	Alpha-1-antichymotrypsin (ACT) (Cell growth-inhibiting gene 24/25 protein) (Serpin A3) [Cleaved into: Alpha-1-antichymotrypsin His-Pro-less]	SERPINA3
P07237	Protein disulfide-isomerase (PDI) (EC 5.3.4.1) (Cellular thyroid hormone-binding protein) (Prolyl 4-hydroxylase subunit beta) (p55)	P4HB
P37837	Transaldolase (EC 2.2.1.2)	TALDO1
Q15084	Protein disulfide-isomerase A6 (EC 5.3.4.1) (Endoplasmic reticulum protein 5) (ER protein 5) (ERp5) (Protein disulfide isomerase P5) (Thioredoxin domain-containing protein 7)	PDIA6
P63104	14-3-3 protein zeta/delta (Protein kinase C inhibitor protein 1) (KCIP-1)	YWHAZ
P61978	Heterogeneous nuclear ribonucleoprotein K (hnRNP K) (Transformation up-regulated nuclear protein) (TUNP)	HNRNPK
P11166	Solute carrier family 2, facilitated glucose transporter member 1 (Glucose transporter type 1, erythrocyte/brain) (GLUT-1) (HepG2 glucose transporter)	SLC2A1
P07900	Heat shock protein HSP 90-alpha (EC 3.6.4.10) (Heat shock 86 kDa) (HSP 86) (HSP86) (Lipopolysaccharide-associated protein 2) (LAP-2) (LPS-associated protein 2) (Renal carcinoma antigen NY-REN-38)	HSP90AA1
P69891	Hemoglobin subunit gamma-1 (Gamma-1-globin) (Hb F Agamma) (Hemoglobin gamma-1 chain) (Hemoglobin gamma-A chain)	HBG1
P68133	Actin, alpha skeletal muscle (EC 3.6.4.-) (Alpha-actin-1) [Cleaved into: Actin, alpha skeletal muscle, intermediate form]	ACTA1
P08697	Alpha-2-antiplasmin (Alpha-2-AP) (Alpha-2-plasmin inhibitor) (Alpha-2-PI) (Serpin F2)	SERPINF2
P02765	Alpha-2-HS-glycoprotein (Alpha-2-Z-globulin) (Ba-alpha-2-glycoprotein) (Fetuin-A) [Cleaved into: Alpha-2-HS-glycoprotein chain A; Alpha-2-HS-glycoprotein chain B]	AHSG
P14618	Pyruvate kinase PKM (EC 2.7.1.40) (Cytosolic thyroid hormone-binding protein) (CTHBP) (Opa-interacting protein 3) (OIP-3) (Pyruvate kinase 2/3) (Pyruvate kinase muscle isozyme) (Threonine-protein kinase PKM2) (EC 2.7.11.1) (Thyroid hormone-binding protein 1) (THBP1) (Tumor M2-PK) (Tyrosine-protein kinase PKM2) (EC 2.7.10.2) (p58)	PKM
P08514	Integrin alpha-IIb (GPalpha IIb) (GPIIb) (Platelet membrane glycoprotein IIb) (CD antigen CD41) [Cleaved into: Integrin alpha-IIb heavy chain; Integrin alpha-IIb light chain, form 1; Integrin alpha-IIb light chain, form 2]	ITGA2B
Q13228	Methanethiol oxidase (MTO) (EC 1.8.3.4) (56 kDa selenium-binding protein) (SBP56) (SP56) (Selenium-binding protein 1)	SELENBP1
P31948	Stress-induced-phosphoprotein 1 (STI1) (Hsc70/Hsp90-organizing protein) (Hop) (Renal carcinoma antigen NY-REN-11) (Transformation-sensitive protein IEF SSP 3521)	STIP1
P30101	Protein disulfide-isomerase A3 (EC 5.3.4.1) (58 kDa glucose-regulated protein) (58 kDa microsomal protein) (p58) (Disulfide isomerase ER-60) (Endoplasmic reticulum resident protein 57) (ER protein 57) (ERp57) (Endoplasmic reticulum resident protein 60) (ER protein 60) (ERp60)	PDIA3
P16157	Ankyrin-1 (ANK-1) (Ankyrin-R) (Erythrocyte ankyrin)	ANK1
P02743	Serum amyloid P-component (SAP) (9.5S alpha-1-glycoprotein) [Cleaved into: Serum amyloid P-component(1-203)]	APCS
P04114	Apolipoprotein B-100 (Apo B-100) [Cleaved into: Apolipoprotein B-48 (Apo B-48)]	APOB
Q15365	Poly(rC)-binding protein 1 (Alpha-CP1) (Heterogeneous nuclear ribonucleoprotein E1) (hnRNP E1) (Nucleic acid-binding protein SUB2.3)	PCBP1
P16452	Protein 4.2 (P4.2) (Erythrocyte membrane protein band 4.2) (Erythrocyte protein 4.2)	EPB42
P07195	L-lactate dehydrogenase B chain (LDH-B) (EC 1.1.1.27) (LDH heart subunit) (LDH-H) (Renal carcinoma antigen NY-REN-46)	LDHB
P62258	14-3-3 protein epsilon (14-3-3E)	YWHAE
P41218	Myeloid cell nuclear differentiation antigen	MNDA
P52209	6-phosphogluconate dehydrogenase, decarboxylating (EC 1.1.1.44)	PGD
P07738	Bisphosphoglycerate mutase (BPGM) (EC 5.4.2.4) (2,3-bisphosphoglycerate mutase, erythrocyte) (2,3-bisphosphoglycerate synthase) (EC 5.4.2.11) (2,3-diphosphoglycerate mutase) (DPGM) (BPG-dependent PGAM)	BPGM
P62937	Peptidyl-prolyl cis-trans isomerase A (PPIase A) (EC 5.2.1.8) (Cyclophilin A) (Cyclosporin A-binding protein) (Rotamase A) [Cleaved into: Peptidyl-prolyl cis-trans isomerase A, N-terminally processed]	PPIA
P25705	ATP synthase subunit alpha, mitochondrial (ATP synthase F1 subunit alpha)	ATP5F1A
O75636	Ficolin-3 (Collagen/fibrinogen domain-containing lectin 3 p35) (Collagen/fibrinogen domain-containing protein 3) (Hakata antigen)	FCN3
Q08495	Dematin (Dematin actin-binding protein) (Erythrocyte membrane protein band 4.9)	DMTN
P09211	Glutathione S-transferase P (EC 2.5.1.18) (GST class-pi) (GSTP1-1)	GSTP1
Q99832	T-complex protein 1 subunit eta (TCP-1-eta) (CCT-eta) (HIV-1 Nef-interacting protein) [Cleaved into: T-complex protein 1 subunit eta, N-terminally processed]	CCT7
P78371	T-complex protein 1 subunit beta (TCP-1-beta) (CCT-beta)	CCT2
P10809	60 kDa heat shock protein, mitochondrial (EC 5.6.1.7) (60 kDa chaperonin) (Chaperonin 60) (CPN60) (Heat shock protein 60) (HSP-60) (Hsp60) (HuCHA60) (Mitochondrial matrix protein P1) (P60 lymphocyte protein)	HSPD1
P80511	Protein S100-A12 (CGRP) (Calcium-binding protein in amniotic fluid 1) (CAAF1) (Calgranulin-C) (CAGC) (Extracellular newly identified RAGE-binding protein) (EN-RAGE) (Migration inhibitory factor-related protein 6) (MRP-6) (p6) (Neutrophil S100 protein) (S100 calcium-binding protein A12) [Cleaved into: Calcitermin]	S100A12
P38646	Stress-70 protein, mitochondrial (75 kDa glucose-regulated protein) (GRP-75) (Heat shock 70 kDa protein 9) (Mortalin) (MOT) (Peptide-binding protein 74) (PBP74)	HSPA9
P50552	Vasodilator-stimulated phosphoprotein (VASP)	VASP
P35908	Keratin, type II cytoskeletal 2 epidermal (Cytokeratin-2e) (CK-2e) (Epithelial keratin-2e) (Keratin-2 epidermis) (Keratin-2e) (K2e) (Type-II keratin Kb2)	KRT2
P61224	Ras-related protein Rap-1b (EC 3.6.5.2) (GTP-binding protein smg p21B)	RAP1B
Q15555	Microtubule-associated protein RP/EB family member 2 (APC-binding protein EB2) (End-binding protein 2) (EB2)	MAPRE2
P68366	Tubulin alpha-4A chain (EC 3.6.5.-) (Alpha-tubulin 1) (Testis-specific alpha-tubulin) (Tubulin H2-alpha) (Tubulin alpha-1 chain)	TUBA4A
P50991	T-complex protein 1 subunit delta (TCP-1-delta) (CCT-delta) (Stimulator of TAR RNA-binding)	CCT4
P18206	Vinculin (Metavinculin) (MV)	VCL
P53396	ATP-citrate synthase (EC 2.3.3.8) (ATP-citrate (pro-S-)-lyase) (ACL) (Citrate cleavage enzyme)	ACLY
P04196	Histidine-rich glycoprotein (Histidine-proline-rich glycoprotein) (HPRG)	HRG
P78417	Glutathione S-transferase omega-1 (GSTO-1) (EC 2.5.1.18) (Glutathione S-transferase omega 1-1) (GSTO 1-1) (Glutathione-dependent dehydroascorbate reductase) (EC 1.8.5.1) (Monomethylarsonic acid reductase) (MMA(V) reductase) (EC 1.20.4.2) (S-(Phenacyl)glutathione reductase) (SPG-R)	GSTO1
Q04917	14-3-3 protein eta (Protein AS1)	YWHAH
P09972	Fructose-bisphosphate aldolase C (EC 4.1.2.13) (Brain-type aldolase)	ALDOC
Q01518	Adenylyl cyclase-associated protein 1 (CAP 1)	CAP1
O00299	Chloride intracellular channel protein 1 (Chloride channel ABP) (Nuclear chloride ion channel 27) (NCC27) (Regulatory nuclear chloride ion channel protein) (hRNCC)	CLIC1
P00352	Aldehyde dehydrogenase 1A1 (EC 1.2.1.19) (EC 1.2.1.28) (EC 1.2.1.3) (EC 1.2.1.36) (3-deoxyglucosone dehydrogenase) (ALDH-E1) (ALHDII) (Aldehyde dehydrogenase family 1 member A1) (Aldehyde dehydrogenase, cytosolic) (Retinal dehydrogenase 1) (RALDH 1) (RalDH1)	ALDH1A1
P00488	Coagulation factor XIII A chain (Coagulation factor XIIIa) (EC 2.3.2.13) (Protein-glutamine gamma-glutamyltransferase A chain) (Transglutaminase A chain)	F13A1
Q99497	Parkinson disease protein 7 (Maillard deglycase) (Oncogene DJ1) (Parkinsonism-associated deglycase) (Protein DJ-1) (DJ-1) (Protein/nucleic acid deglycase DJ-1) (EC 3.1.2.-, EC 3.5.1.-, EC 3.5.1.124)	PARK7
P10599	Thioredoxin (Trx) (ATL-derived factor) (ADF) (Surface-associated sulphydryl protein) (SASP) (allergen Hom s Trx)	TXN
O75083	WD repeat-containing protein 1 (Actin-interacting protein 1) (AIP1) (NORI-1)	WDR1
O15143	Actin-related protein 2/3 complex subunit 1B (Arp2/3 complex 41 kDa subunit) (p41-ARC)	ARPC1B
P07996	Thrombospondin-1 (Glycoprotein G)	THBS1
P55072	Transitional endoplasmic reticulum ATPase (TER ATPase) (EC 3.6.4.6) (15S Mg(2+)-ATPase p97 subunit) (Valosin-containing protein) (VCP)	VCP
O95810	Caveolae-associated protein 2 (Cavin-2) (PS-p68) (Phosphatidylserine-binding protein) (Serum deprivation-response protein)	CAVIN2
P61981	14-3-3 protein gamma (Protein kinase C inhibitor protein 1) (KCIP-1) [Cleaved into: 14-3-3 protein gamma, N-terminally processed]	YWHAG
O43707	Alpha-actinin-4 (Non-muscle alpha-actinin 4)	ACTN4
P50395	Rab GDP dissociation inhibitor beta (Rab GDI beta) (Guanosine diphosphate dissociation inhibitor 2) (GDI-2)	GDI2
Q86UX7	Fermitin family homolog 3 (Kindlin-3) (MIG2-like protein) (Unc-112-related protein 2)	FERMT3
P40227	T-complex protein 1 subunit zeta (TCP-1-zeta) (Acute morphine dependence-related protein 2) (CCT-zeta-1) (HTR3) (Tcp20)	CCT6A
P21980	Protein-glutamine gamma-glutamyltransferase 2 (EC 2.3.2.13) (Erythrocyte transglutaminase) (Heart G alpha(h)) (hhG alpha(h)) (Isopeptidase TGM2) (EC 3.4.-.-) (Protein G alpha(h)) (G(h)) (Protein-glutamine deamidase TGM2) (EC 3.5.1.44) (Protein-glutamine dopaminyltransferase TGM2) (EC 2.3.1.-) (Protein-glutamine histaminyltransferase TGM2) (EC 2.3.1.-) (Protein-glutamine noradrenalinyltransferase …	TGM2
P06576	ATP synthase subunit beta, mitochondrial (EC 7.1.2.2) (ATP synthase F1 subunit beta)	ATP5F1B
P11021	Endoplasmic reticulum chaperone BiP (EC 3.6.4.10) (78 kDa glucose-regulated protein) (GRP-78) (Binding-immunoglobulin protein) (BiP) (Heat shock protein 70 family protein 5) (HSP70 family protein 5) (Heat shock protein family A member 5) (Immunoglobulin heavy chain-binding protein)	HSPA5
P13716	Delta-aminolevulinic acid dehydratase (ALADH) (EC 4.2.1.24) (Porphobilinogen synthase)	ALAD
O14818	Proteasome subunit alpha type-7 (Proteasome subunit RC6-1) (Proteasome subunit XAPC7)	PSMA7
P27797	Calreticulin (CRP55) (Calregulin) (Endoplasmic reticulum resident protein 60) (ERp60) (HACBP) (grp60)	CALR
O15144	Actin-related protein 2/3 complex subunit 2 (Arp2/3 complex 34 kDa subunit) (p34-ARC)	ARPC2
P01834	Immunoglobulin kappa constant (Ig kappa chain C region) (Ig kappa chain C region AG) (Ig kappa chain C region CUM) (Ig kappa chain C region EU) (Ig kappa chain C region OU) (Ig kappa chain C region ROY) (Ig kappa chain C region TI)	IGKC
P04003	C4b-binding protein alpha chain (C4bp) (Proline-rich protein) (PRP)	C4BPA
P11169	Solute carrier family 2, facilitated glucose transporter member 3 (Glucose transporter type 3, brain) (GLUT-3)	SLC2A3
P14625	Endoplasmin (94 kDa glucose-regulated protein) (GRP-94) (Heat shock protein 90 kDa beta member 1) (Tumor rejection antigen 1) (gp96 homolog)	HSP90B1
P61026	Ras-related protein Rab-10 (EC 3.6.5.2)	RAB10
Q14847	LIM and SH3 domain protein 1 (LASP-1) (Metastatic lymph node gene 50 protein) (MLN 50)	LASP1
P01857	Immunoglobulin heavy constant gamma 1 (Ig gamma-1 chain C region) (Ig gamma-1 chain C region EU) (Ig gamma-1 chain C region KOL) (Ig gamma-1 chain C region NIE)	IGHG1
P02753	Retinol-binding protein 4 (Plasma retinol-binding protein) (PRBP) (RBP) [Cleaved into: Plasma retinol-binding protein(1-182); Plasma retinol-binding protein(1-181); Plasma retinol-binding protein(1-179); Plasma retinol-binding protein(1-176)]	RBP4
P02655	Apolipoprotein C-II (Apo-CII) (ApoC-II) (Apolipoprotein C2) [Cleaved into: Proapolipoprotein C-II (ProapoC-II)]	APOC2
P02652	Apolipoprotein A-II (Apo-AII) (ApoA-II) (Apolipoprotein A2) [Cleaved into: Proapolipoprotein A-II (ProapoA-II); Truncated apolipoprotein A-II (Apolipoprotein A-II(1-76))]	APOA2
P01871	Immunoglobulin heavy constant mu (Ig mu chain C region) (Ig mu chain C region BOT) (Ig mu chain C region GAL) (Ig mu chain C region OU)	IGHM

## Sheet: IDs_this study only
Accession Number	Protein names	Gene Symbol
P21333	Filamin-A (FLN-A) (Actin-binding protein 280) (ABP-280) (Alpha-filamin) (Endothelial actin-binding protein) (Filamin-1) (Non-muscle filamin)	FLNA
P02751-1	Fibronectin (FN) (Cold-insoluble globulin) (CIG) [Cleaved into: Anastellin; Ugl-Y1; Ugl-Y2; Ugl-Y3]	FN1
P06753-2	Tropomyosin alpha-3 chain (Gamma-tropomyosin) (Tropomyosin-3) (Tropomyosin-5) (hTM5)	TPM3
P27824	Calnexin (IP90) (Major histocompatibility complex class I antigen-binding protein p88) (p90)	CANX
Q9H4B7	Tubulin beta-1 chain	TUBB1
P48740-3	Mannan-binding lectin serine protease 1 (EC 3.4.21.-) (Complement factor MASP-3) (Complement-activating component of Ra-reactive factor) (Mannose-binding lectin-associated serine protease 1) (MASP-1) (Mannose-binding protein-associated serine protease) (Ra-reactive factor serine protease p100) (RaRF) (Serine protease 5) [Cleaved into: Mannan-binding lectin serine protease 1 heavy chain; Mannan-bi…	MASP1
P08238	Heat shock protein HSP 90-beta (HSP 90) (Heat shock 84 kDa) (HSP 84) (HSP84)	HSP90AB1
P05106	Integrin beta-3 (Platelet membrane glycoprotein IIIa) (GPIIIa) (CD antigen CD61)	ITGB3
P67936-2	Tropomyosin alpha-4 chain (TM30p1) (Tropomyosin-4)	TPM4
Q05682-4	Caldesmon (CDM)	CALD1
P50990	T-complex protein 1 subunit theta (TCP-1-theta) (CCT-theta) (Chaperonin containing T-complex polypeptide 1 subunit 8) (Renal carcinoma antigen NY-REN-15)	CCT8
P19823	Inter-alpha-trypsin inhibitor heavy chain H2 (ITI heavy chain H2) (ITI-HC2) (Inter-alpha-inhibitor heavy chain 2) (Inter-alpha-trypsin inhibitor complex component II) (Serum-derived hyaluronan-associated protein) (SHAP)	ITIH2
P07437	Tubulin beta chain (Tubulin beta-5 chain)	TUBB
Q9UNZ2	NSFL1 cofactor p47 (UBX domain-containing protein 2C) (p97 cofactor p47)	NSFL1C
Q00610	Clathrin heavy chain 1 (Clathrin heavy chain on chromosome 17) (CLH-17)	CLTC
P09493-5	Tropomyosin alpha-1 chain (Alpha-tropomyosin) (Tropomyosin-1)	TPM1
P09493-8	Tropomyosin alpha-1 chain (Alpha-tropomyosin) (Tropomyosin-1)	TPM1
P19827	Inter-alpha-trypsin inhibitor heavy chain H1 (ITI heavy chain H1) (ITI-HC1) (Inter-alpha-inhibitor heavy chain 1) (Inter-alpha-trypsin inhibitor complex component III) (Serum-derived hyaluronan-associated protein) (SHAP)	ITIH1
P11142	Heat shock cognate 71 kDa protein (EC 3.6.4.10) (Heat shock 70 kDa protein 8) (Lipopolysaccharide-associated protein 1) (LAP-1) (LPS-associated protein 1)	HSPA8
P80723	Brain acid soluble protein 1 (22 kDa neuronal tissue-enriched acidic protein) (Neuronal axonal membrane protein NAP-22)	BASP1
P12259	Coagulation factor V (Activated protein C cofactor) (Proaccelerin, labile factor) [Cleaved into: Coagulation factor V heavy chain; Coagulation factor V light chain]	F5
P24844	Myosin regulatory light polypeptide 9 (20 kDa myosin light chain) (LC20) (MLC-2C) (Myosin RLC) (Myosin regulatory light chain 2, smooth muscle isoform) (Myosin regulatory light chain 9) (Myosin regulatory light chain MRLC1)	MYL9
O14950	Myosin regulatory light chain 12B (MLC-2A) (MLC-2) (Myosin regulatory light chain 2-B, smooth muscle isoform) (Myosin regulatory light chain 20 kDa) (MLC20) (Myosin regulatory light chain MRLC2) (SHUJUN-1)	MYL12B
P13645	Keratin, type I cytoskeletal 10 (Cytokeratin-10) (CK-10) (Keratin-10) (K10)	KRT10
P52566	Rho GDP-dissociation inhibitor 2 (Rho GDI 2) (Ly-GDI) (Rho-GDI beta)	ARHGDIB
P29144	Tripeptidyl-peptidase 2 (TPP-2) (EC 3.4.14.10) (Tripeptidyl aminopeptidase) (Tripeptidyl-peptidase II) (TPP-II)	TPP2
Q14254	Flotillin-2 (Epidermal surface antigen) (ESA) (Membrane component chromosome 17 surface marker 1)	FLOT2
P35527	Keratin, type I cytoskeletal 9 (Cytokeratin-9) (CK-9) (Keratin-9) (K9)	KRT9
O75955	Flotillin-1	FLOT1
P0DP25	Calmodulin-3	CALM3
P37840	Alpha-synuclein (Non-A beta component of AD amyloid) (Non-A4 component of amyloid precursor) (NACP)	SNCA
P35612	Beta-adducin (Erythrocyte adducin subunit beta)	ADD2
P00751	Complement factor B (EC 3.4.21.47) (C3/C5 convertase) (Glycine-rich beta glycoprotein) (GBG) (PBF2) (Properdin factor B) [Cleaved into: Complement factor B Ba fragment; Complement factor B Bb fragment]	CFB
P35611	Alpha-adducin (Erythrocyte adducin subunit alpha)	ADD1
P16284	Platelet endothelial cell adhesion molecule (PECAM-1) (EndoCAM) (GPIIA') (PECA1) (CD antigen CD31)	PECAM1
P04275	von Willebrand factor (vWF) [Cleaved into: von Willebrand antigen 2 (von Willebrand antigen II)]	VWF
P61160	Actin-related protein 2 (Actin-like protein 2)	ACTR2
Q5TDH0	Protein DDI1 homolog 2 (EC 3.4.23.-)	DDI2
P50502	Hsc70-interacting protein (Hip) (Aging-associated protein 2) (Progesterone receptor-associated p48 protein) (Protein FAM10A1) (Putative tumor suppressor ST13) (Renal carcinoma antigen NY-REN-33) (Suppression of tumorigenicity 13 protein)	ST13
P23526	Adenosylhomocysteinase (AdoHcyase) (EC 3.3.1.1) (S-adenosyl-L-homocysteine hydrolase)	AHCY
Q06323	Proteasome activator complex subunit 1 (11S regulator complex subunit alpha) (REG-alpha) (Activator of multicatalytic protease subunit 1) (Interferon gamma up-regulated I-5111 protein) (IGUP I-5111) (Proteasome activator 28 subunit alpha) (PA28a) (PA28alpha)	PSME1
Q9UBW5	Bridging integrator 2 (Breast cancer-associated protein 1)	BIN2
P11413	Glucose-6-phosphate 1-dehydrogenase (G6PD) (EC 1.1.1.49)	G6PD
P18669	Phosphoglycerate mutase 1 (EC 5.4.2.11) (EC 5.4.2.4) (BPG-dependent PGAM 1) (Phosphoglycerate mutase isozyme B) (PGAM-B)	PGAM1
P47756-2	F-actin-capping protein subunit beta (CapZ beta)	CAPZB
P34932	Heat shock 70 kDa protein 4 (HSP70RY) (Heat shock 70-related protein APG-2)	HSPA4
O60610	Protein diaphanous homolog 1 (Diaphanous-related formin-1) (DRF1)	DIAPH1
Q9UJU6	Drebrin-like protein (Cervical SH3P7) (Cervical mucin-associated protein) (Drebrin-F) (HPK1-interacting protein of 55 kDa) (HIP-55) (SH3 domain-containing protein 7)	DBNL
P61158	Actin-related protein 3 (Actin-like protein 3)	ACTR3
P68104	Elongation factor 1-alpha 1 (EF-1-alpha-1) (Elongation factor Tu) (EF-Tu) (Eukaryotic elongation factor 1 A-1) (eEF1A-1) (Leukocyte receptor cluster member 7)	EEF1A1
P0DMV9	Heat shock 70 kDa protein 1B (Heat shock 70 kDa protein 2) (HSP70-2) (HSP70.2)	HSPA1B
P01889	HLA class I histocompatibility antigen, B alpha chain (Human leukocyte antigen B) (HLA-B)	HLA-B
P09960	Leukotriene A-4 hydrolase (LTA-4 hydrolase) (EC 3.3.2.6) (Leukotriene A(4) hydrolase) (Tripeptide aminopeptidase LTA4H) (EC 3.4.11.4)	LTA4H
P52565	Rho GDP-dissociation inhibitor 1 (Rho GDI 1) (Rho-GDI alpha)	ARHGDIA
P15311	Ezrin (Cytovillin) (Villin-2) (p81)	EZR
P35241	Radixin	RDX
P48643	T-complex protein 1 subunit epsilon (TCP-1-epsilon) (CCT-epsilon)	CCT5
P54578	Ubiquitin carboxyl-terminal hydrolase 14 (EC 3.4.19.12) (Deubiquitinating enzyme 14) (Ubiquitin thioesterase 14) (Ubiquitin-specific-processing protease 14)	USP14
P04179	Superoxide dismutase [Mn], mitochondrial (EC 1.15.1.1)	SOD2
P13798	Acylamino-acid-releasing enzyme (AARE) (EC 3.4.19.1) (Acyl-peptide hydrolase) (APH) (Acylaminoacyl-peptidase) (Oxidized protein hydrolase) (OPH)	APEH
Q9H4M9	EH domain-containing protein 1 (PAST homolog 1) (hPAST1) (Testilin)	EHD1
P07451	Carbonic anhydrase 3 (EC 4.2.1.1) (Carbonate dehydratase III) (Carbonic anhydrase III) (CA-III)	CA3
P07384	Calpain-1 catalytic subunit (EC 3.4.22.52) (Calcium-activated neutral proteinase 1) (CANP 1) (Calpain mu-type) (Calpain-1 large subunit) (Cell proliferation-inducing gene 30 protein) (Micromolar-calpain) (muCANP)	CAPN1
P14317	Hematopoietic lineage cell-specific protein (Hematopoietic cell-specific LYN substrate 1) (LckBP1) (p75)	HCLS1
Q96G03	Phosphopentomutase (EC 5.4.2.7) (Glucose phosphomutase 2) (Phosphodeoxyribomutase) (Phosphoglucomutase-2) (EC 5.4.2.2)	PGM2
Q9C0C9	(E3-independent) E2 ubiquitin-conjugating enzyme (EC 2.3.2.24) (E2/E3 hybrid ubiquitin-protein ligase UBE2O) (Ubiquitin carrier protein O) (Ubiquitin-conjugating enzyme E2 O) (Ubiquitin-conjugating enzyme E2 of 230 kDa) (Ubiquitin-conjugating enzyme E2-230K) (Ubiquitin-protein ligase O)	UBE2O
P13747	HLA class I histocompatibility antigen, alpha chain E (MHC class I antigen E) [Cleaved into: Soluble HLA class I histocompatibility antigen, alpha chain E (sHLA-E)]	HLA-E
Q14141	Septin-6	SEPTIN6
P0DOY2	Immunoglobulin lambda constant 2 (Ig lambda chain C region Kern) (Ig lambda chain C region NIG-64) (Ig lambda chain C region SH) (Ig lambda chain C region X) (Ig lambda-2 chain C region)	IGLC2
Q9GZP4	PITH domain-containing protein 1	PITHD1
Q92530	Proteasome inhibitor PI31 subunit (hPI31)	PSMF1
O43396	Thioredoxin-like protein 1 (32 kDa thioredoxin-related protein)	TXNL1
P45974	Ubiquitin carboxyl-terminal hydrolase 5 (EC 3.4.19.12) (Deubiquitinating enzyme 5) (Isopeptidase T) (Ubiquitin thioesterase 5) (Ubiquitin-specific-processing protease 5)	USP5
P51858	Hepatoma-derived growth factor (HDGF) (High mobility group protein 1-like 2) (HMG-1L2)	HDGF
Q14697	Neutral alpha-glucosidase AB (EC 3.2.1.207) (Alpha-glucosidase 2) (Glucosidase II subunit alpha)	GANAB
P04899	Guanine nucleotide-binding protein G(i) subunit alpha-2 (Adenylate cyclase-inhibiting G alpha protein)	GNAI2
P11234	Ras-related protein Ral-B (EC 3.6.5.2)	RALB
Q15942	Zyxin (Zyxin-2)	ZYX
Q13200	26S proteasome non-ATPase regulatory subunit 2 (26S proteasome regulatory subunit RPN1) (26S proteasome regulatory subunit S2) (26S proteasome subunit p97) (Protein 55.11) (Tumor necrosis factor type 1 receptor-associated protein 2)	PSMD2
P04844	Dolichyl-diphosphooligosaccharide--protein glycosyltransferase subunit 2 (Dolichyl-diphosphooligosaccharide--protein glycosyltransferase 63 kDa subunit) (RIBIIR) (Ribophorin II) (RPN-II) (Ribophorin-2)	RPN2
P13667	Protein disulfide-isomerase A4 (EC 5.3.4.1) (Endoplasmic reticulum resident protein 70) (ER protein 70) (ERp70) (Endoplasmic reticulum resident protein 72) (ER protein 72) (ERp-72) (ERp72)	PDIA4
P17987	T-complex protein 1 subunit alpha (TCP-1-alpha) (CCT-alpha)	TCP1
P62987	Ubiquitin-60S ribosomal protein L40 (CEP52) (Ubiquitin A-52 residue ribosomal protein fusion product 1) [Cleaved into: Ubiquitin; 60S ribosomal protein L40 (Large ribosomal subunit protein eL40)]	UBA52
P30613	Pyruvate kinase PKLR (EC 2.7.1.40) (Pyruvate kinase 1) (Pyruvate kinase isozymes L/R) (R-type/L-type pyruvate kinase) (Red cell/liver pyruvate kinase)	PKLR
P29350	Tyrosine-protein phosphatase non-receptor type 6 (EC 3.1.3.48) (Hematopoietic cell protein-tyrosine phosphatase) (Protein-tyrosine phosphatase 1C) (PTP-1C) (Protein-tyrosine phosphatase SHP-1) (SH-PTP1)	PTPN6
Q14247	Src substrate cortactin (Amplaxin) (Oncogene EMS1)	CTTN
Q14766	Latent-transforming growth factor beta-binding protein 1 (LTBP-1) (Transforming growth factor beta-1-binding protein 1) (TGF-beta1-BP-1)	LTBP1
Q13418	Integrin-linked protein kinase (EC 2.7.11.1) (59 kDa serine/threonine-protein kinase) (Beta-integrin-linked kinase) (ILK-1) (ILK-2) (p59ILK)	ILK
P04632	Calpain small subunit 1 (CSS1) (Calcium-activated neutral proteinase small subunit) (CANP small subunit) (Calcium-dependent protease small subunit) (CDPS) (Calcium-dependent protease small subunit 1) (Calpain regulatory subunit)	CAPNS1
P61106	Ras-related protein Rab-14	RAB14
P80188	Neutrophil gelatinase-associated lipocalin (NGAL) (25 kDa alpha-2-microglobulin-related subunit of MMP-9) (Lipocalin-2) (Oncogene 24p3) (Siderocalin) (p25)	LCN2
Q8WUM4	Programmed cell death 6-interacting protein (PDCD6-interacting protein) (ALG-2-interacting protein 1) (ALG-2-interacting protein X) (Hp95)	PDCD6IP
P20073	Annexin A7 (Annexin VII) (Annexin-7) (Synexin)	ANXA7
P51149	Ras-related protein Rab-7a (EC 3.6.5.2)	RAB7A
P17858	ATP-dependent 6-phosphofructokinase, liver type (ATP-PFK) (PFK-L) (EC 2.7.1.11) (6-phosphofructokinase type B) (Phosphofructo-1-kinase isozyme B) (PFK-B) (Phosphohexokinase)	PFKL
O75223	Gamma-glutamylcyclotransferase (EC 4.3.2.9) (Cytochrome c-releasing factor 21)	GGCT
P50148	Guanine nucleotide-binding protein G(q) subunit alpha (Guanine nucleotide-binding protein alpha-q)	GNAQ
Q15631	Translin (EC 3.1.-.-) (Component 3 of promoter of RISC) (C3PO)	TSN
Q14203	Dynactin subunit 1 (150 kDa dynein-associated polypeptide) (DAP-150) (DP-150) (p135) (p150-glued)	DCTN1
P16949	Stathmin (Leukemia-associated phosphoprotein p18) (Metablastin) (Oncoprotein 18) (Op18) (Phosphoprotein p19) (pp19) (Prosolin) (Protein Pr22) (pp17)	STMN1
P25788	Proteasome subunit alpha type-3 (Macropain subunit C8) (Multicatalytic endopeptidase complex subunit C8) (Proteasome component C8)	PSMA3
P53004	Biliverdin reductase A (BVR A) (EC 1.3.1.24) (Biliverdin-IX alpha-reductase)	BLVRA
P17612	cAMP-dependent protein kinase catalytic subunit alpha (PKA C-alpha) (EC 2.7.11.11)	PRKACA
P19367	Hexokinase-1 (EC 2.7.1.1) (Brain form hexokinase) (Hexokinase type I) (HK I) (Hexokinase-A)	HK1
Q9HDC9	Adipocyte plasma membrane-associated protein (Protein BSCv)	APMAP
P16671	Platelet glycoprotein 4 (Fatty acid translocase) (FAT) (Glycoprotein IIIb) (GPIIIB) (Leukocyte differentiation antigen CD36) (PAS IV) (PAS-4) (Platelet collagen receptor) (Platelet glycoprotein IV) (GPIV) (Thrombospondin receptor) (CD antigen CD36)	CD36
Q96C19	EF-hand domain-containing protein D2 (Swiprosin-1)	EFHD2
P63241	Eukaryotic translation initiation factor 5A-1 (eIF-5A-1) (eIF-5A1) (Eukaryotic initiation factor 5A isoform 1) (eIF-5A) (Rev-binding factor) (eIF-4D)	EIF5A
P28072	Proteasome subunit beta type-6 (EC 3.4.25.1) (Macropain delta chain) (Multicatalytic endopeptidase complex delta chain) (Proteasome delta chain) (Proteasome subunit Y)	PSMB6
P63208	S-phase kinase-associated protein 1 (Cyclin-A/CDK2-associated protein p19) (p19A) (Organ of Corti protein 2) (OCP-2) (Organ of Corti protein II) (OCP-II) (RNA polymerase II elongation factor-like protein) (SIII) (Transcription elongation factor B polypeptide 1-like) (p19skp1)	SKP1
P16109	P-selectin (CD62 antigen-like family member P) (Granule membrane protein 140) (GMP-140) (Leukocyte-endothelial cell adhesion molecule 3) (LECAM3) (Platelet activation dependent granule-external membrane protein) (PADGEM) (CD antigen CD62P)	SELP
Q16531	DNA damage-binding protein 1 (DDB p127 subunit) (DNA damage-binding protein a) (DDBa) (Damage-specific DNA-binding protein 1) (HBV X-associated protein 1) (XAP-1) (UV-damaged DNA-binding factor) (UV-damaged DNA-binding protein 1) (UV-DDB 1) (XPE-binding factor) (XPE-BF) (Xeroderma pigmentosum group E-complementing protein) (XPCe)	DDB1
O75390	Citrate synthase, mitochondrial (EC 2.3.3.1) (Citrate (Si)-synthase)	CS
P61204	ADP-ribosylation factor 3	ARF3
P09104	Gamma-enolase (EC 4.2.1.11) (2-phospho-D-glycerate hydro-lyase) (Enolase 2) (Neural enolase) (Neuron-specific enolase) (NSE)	ENO2
Q99460	26S proteasome non-ATPase regulatory subunit 1 (26S proteasome regulatory subunit RPN2) (26S proteasome regulatory subunit S1) (26S proteasome subunit p112)	PSMD1
Q9NRW1	Ras-related protein Rab-6B (EC 3.6.5.2)	RAB6B
P46459	Vesicle-fusing ATPase (EC 3.6.4.6) (N-ethylmaleimide-sensitive fusion protein) (NEM-sensitive fusion protein) (Vesicular-fusion protein NSF)	NSF
P48637	Glutathione synthetase (GSH synthetase) (GSH-S) (EC 6.3.2.3) (Glutathione synthase)	GSS
P58546	Myotrophin (Protein V-1)	MTPN
Q86VP6	Cullin-associated NEDD8-dissociated protein 1 (Cullin-associated and neddylation-dissociated protein 1) (TBP-interacting protein of 120 kDa A) (TBP-interacting protein 120A) (p120 CAND1)	CAND1
O14618	Copper chaperone for superoxide dismutase (Superoxide dismutase copper chaperone)	CCS
Q9UL46	Proteasome activator complex subunit 2 (11S regulator complex subunit beta) (REG-beta) (Activator of multicatalytic protease subunit 2) (Proteasome activator 28 subunit beta) (PA28b) (PA28beta)	PSME2
Q9UQ80	Proliferation-associated protein 2G4 (Cell cycle protein p38-2G4 homolog) (hG4-1) (ErbB3-binding protein 1)	PA2G4
P21926	CD9 antigen (5H9 antigen) (Cell growth-inhibiting gene 2 protein) (Leukocyte antigen MIC3) (Motility-related protein) (MRP-1) (Tetraspanin-29) (Tspan-29) (p24) (CD antigen CD9)	CD9
Q14019	Coactosin-like protein	COTL1
Q13867	Bleomycin hydrolase (BH) (BLM hydrolase) (BMH) (EC 3.4.22.40)	BLMH
P37802	Transgelin-2 (Epididymis tissue protein Li 7e) (SM22-alpha homolog)	TAGLN2
O00194	Ras-related protein Rab-27B (EC 3.6.5.2) (C25KG)	RAB27B
O75558	Syntaxin-11	STX11
P31150	Rab GDP dissociation inhibitor alpha (Rab GDI alpha) (Guanosine diphosphate dissociation inhibitor 1) (GDI-1) (Oligophrenin-2) (Protein XAP-4)	GDI1
Q15257	Serine/threonine-protein phosphatase 2A activator (EC 5.2.1.8) (PP2A, subunit B', PR53 isoform) (Phosphotyrosyl phosphatase activator) (PTPA) (Serine/threonine-protein phosphatase 2A regulatory subunit 4) (Serine/threonine-protein phosphatase 2A regulatory subunit B')	PTPA

## Sheet: IDs_previous studies only
Accession Number	Protein names	Gene Symbol
P63261	Actin, cytoplasmic 2 (EC 3.6.4.-) (Gamma-actin) [Cleaved into: Actin, cytoplasmic 2, N-terminally processed]	ACTG1
Q05682	Caldesmon (CDM)	CALD1
Q03591	Complement factor H-related protein 1 (FHR-1) (H factor-like protein 1) (FHL-1) (H-factor-like 1) (H36)	CFHR1
P55083	Microfibril-associated glycoprotein 4	MFAP4
P27918	Properdin (Complement factor P)	CFP
P00738	Haptoglobin (Zonulin) [Cleaved into: Haptoglobin alpha chain; Haptoglobin beta chain]	HP
P00734	Prothrombin (EC 3.4.21.5) (Coagulation factor II) [Cleaved into: Activation peptide fragment 1; Activation peptide fragment 2; Thrombin light chain; Thrombin heavy chain]	F2
P18065	Insulin-like growth factor-binding protein 2 (IBP-2) (IGF-binding protein 2) (IGFBP-2)	IGFBP2
A0A087X0E2
A0A096LPE2	SAA2-SAA4 readthrough	SAA2-SAA4
P01034	Cystatin-C (Cystatin-3) (Gamma-trace) (Neuroendocrine basic polypeptide) (Post-gamma-globulin)	CST3
A0A087WV47
P09382	Galectin-1 (Gal-1) (14 kDa laminin-binding protein) (HLBP14) (14 kDa lectin) (Beta-galactoside-binding lectin L-14-I) (Galaptin) (HBL) (HPL) (Lactose-binding lectin 1) (Lectin galactoside-binding soluble 1) (Putative MAPK-activating protein PM12) (S-Lac lectin 1)	LGALS1
V9GYM3	Apolipoprotein A-II (Apolipoprotein A2)	APOA2
A0A087X2C0
P03950	Angiogenin (EC 3.1.27.-) (Ribonuclease 5) (RNase 5)	ANG
P02654	Apolipoprotein C-I (Apo-CI) (ApoC-I) (Apolipoprotein C1) [Cleaved into: Truncated apolipoprotein C-I]	APOC1
P04259	Keratin, type II cytoskeletal 6B (Cytokeratin-6B) (CK-6B) (Keratin-6B) (K6B) (Type-II keratin Kb10)	KRT6B
P61626	Lysozyme C (EC 3.2.1.17) (1,4-beta-N-acetylmuramidase C)	LYZ
Q9BXR6	Complement factor H-related protein 5 (FHR-5)	CFHR5
Q16627	C-C motif chemokine 14 (Chemokine CC-1/CC-3) (HCC-1/HCC-3) (HCC-1(1-74)) (NCC-2) (Small-inducible cytokine A14) [Cleaved into: HCC-1(3-74); HCC-1(4-74); HCC-1(9-74)]	CCL14
P12111	Collagen alpha-3(VI) chain	COL6A3
P01876	Immunoglobulin heavy constant alpha 1 (Ig alpha-1 chain C region) (Ig alpha-1 chain C region BUR) (Ig alpha-1 chain C region TRO)	IGHA1
P55774	C-C motif chemokine 18 (Alternative macrophage activation-associated CC chemokine 1) (AMAC-1) (CC chemokine PARC) (Dendritic cell chemokine 1) (DC-CK1) (Macrophage inflammatory protein 4) (MIP-4) (Pulmonary and activation-regulated chemokine) (Small-inducible cytokine A18) [Cleaved into: CCL18(1-68); CCL18(3-69); CCL18(4-69)]	CCL18
P08493	Matrix Gla protein (MGP) (Cell growth-inhibiting gene 36 protein)	MGP
P24593	Insulin-like growth factor-binding protein 5 (IBP-5) (IGF-binding protein 5) (IGFBP-5)	IGFBP5
Q13790	Apolipoprotein F (Apo-F) (Lipid transfer inhibitor protein) (LTIP)	APOF
P34096	Ribonuclease 4 (RNase 4) (EC 3.1.27.-)	RNASE4
V9GYE7	Complement factor H-related protein 2	CFHR2
P02774	Vitamin D-binding protein (DBP) (VDB) (Gc protein-derived macrophage activating factor) (Gc-MAF) (GcMAF) (Gc-globulin) (Group-specific component) (Gc) (Vitamin D-binding protein-macrophage activating factor) (DBP-maf)	GC
Q5VY30	Retinol-binding protein	RBP4
P11684	Uteroglobin (Club cell phospholipid-binding protein) (CCPBP) (Club cells 10 kDa secretory protein) (CC10) (Secretoglobin family 1A member 1) (Urinary protein 1) (UP-1) (UP1) (Urine protein 1)	SCGB1A1
P04118	Colipase	CLPS
P08246	Neutrophil elastase (EC 3.4.21.37) (Bone marrow serine protease) (Elastase-2) (Human leukocyte elastase) (HLE) (Medullasin) (PMN elastase)	ELANE
P13796	Plastin-2 (L-plastin) (LC64P) (Lymphocyte cytosolic protein 1) (LCP-1)	LCP1
Q02747	Guanylin (Guanylate cyclase activator 2A) (Guanylate cyclase-activating protein 1) (Guanylate cyclase-activating protein I) (GCAP-I) [Cleaved into: HMW-guanylin; Guanylin]	GUCA2A
P03973	Antileukoproteinase (ALP) (BLPI) (HUSI-1) (Mucus proteinase inhibitor) (MPI) (Protease inhibitor WAP4) (Secretory leukocyte protease inhibitor) (Seminal proteinase inhibitor) (WAP four-disulfide core domain protein 4)	SLPI
P48061	Stromal cell-derived factor 1 (SDF-1) (hSDF-1) (C-X-C motif chemokine 12) (Intercrine reduced in hepatomas) (IRH) (hIRH) (Pre-B cell growth-stimulating factor) (PBSF) [Cleaved into: SDF-1-beta(3-72); SDF-1-alpha(3-67)]	CXCL12
P20160	Azurocidin (Cationic antimicrobial protein CAP37) (Heparin-binding protein) (HBP) (hHBP)	AZU1
P05090	Apolipoprotein D (Apo-D) (ApoD)	APOD
Q9Y6C2	EMILIN-1 (Elastin microfibril interface-located protein 1) (Elastin microfibril interfacer 1)	EMILIN1
Q96C32	Polyubiquitin-C (UBC protein)	UBC
P62328	Thymosin beta-4 (T beta-4) (Fx) [Cleaved into: Hemoregulatory peptide AcSDKP (Ac-Ser-Asp-Lys-Pro) (N-acetyl-SDKP) (AcSDKP) (Seraspenide)]	TMSB4X
P02775	Platelet basic protein (PBP) (C-X-C motif chemokine 7) (Leukocyte-derived growth factor) (LDGF) (Macrophage-derived growth factor) (MDGF) (Small-inducible cytokine B7) [Cleaved into: Connective tissue-activating peptide III (CTAP-III) (LA-PF4) (Low-affinity platelet factor IV); TC-2; Connective tissue-activating peptide III(1-81) (CTAP-III(1-81)); Beta-thromboglobulin (Beta-TG); Neutrophil-activa…	PPBP
Q9BZG9	Ly-6/neurotoxin-like protein 1 (Endogenous prototoxin LYNX1) (Testicular tissue protein Li 112)	LYNX1
P01591	Immunoglobulin J chain (Joining chain of multimeric IgA and IgM)	JCHAIN
O15263	Defensin beta 4A (Beta-defensin 2) (BD-2) (hBD-2) (Defensin, beta 2) (Skin-antimicrobial peptide 1) (SAP1)	DEFB4A; DEFB4B
P02452	Collagen alpha-1(I) chain (Alpha-1 type I collagen)	COL1A1
Q9UBS3	DnaJ homolog subfamily B member 9 (Endoplasmic reticulum DNA J domain-containing protein 4) (ER-resident protein ERdj4) (ERdj4) (Microvascular endothelial differentiation gene 1 protein) (Mdg-1)	DNAJB9
P0DJI9	Serum amyloid A-2 protein (SAA2) [Cleaved into: Amyloid A2 protein (AA2)]	SAA2
A0A087X130	Immunoglobulin kappa constant (Ig kappa chain C region) (Ig kappa chain C region AG) (Ig kappa chain C region CUM) (Ig kappa chain C region EU) (Ig kappa chain C region OU) (Ig kappa chain C region ROY) (Ig kappa chain C region TI)	IGKC
P07108	Acyl-CoA-binding protein (ACBP) (Diazepam-binding inhibitor) (DBI) (Endozepine) (EP)	DBI
Q16661	Guanylate cyclase activator 2B [Cleaved into: Guanylate cyclase C-activating peptide 2 (Guanylate cyclase C-activating peptide II) (GCAP-II); Uroguanylin (UGN)]	GUCA2B
P18136	Immunoglobulin kappa variable 3-20 (Ig kappa chain V-III region B6) (Ig kappa chain V-III region GOL) (Ig kappa chain V-III region HAH) (Ig kappa chain V-III region HIC) (Ig kappa chain V-III region IARC/BL41) (Ig kappa chain V-III region NG9) (Ig kappa chain V-III region SIE) (Ig kappa chain V-III region Ti) (Ig kappa chain V-III region WOL)	IGKV3-20
Q08554	Desmocollin-1 (Cadherin family member 1) (Desmosomal glycoprotein 2/3) (DG2/DG3)	DSC1
P04080	Cystatin-B (CPI-B) (Liver thiol proteinase inhibitor) (Stefin-B)	CSTB
P07998	Ribonuclease pancreatic (EC 4.6.1.18) (HP-RNase) (RIB-1) (RNase UpI-1) (Ribonuclease 1) (RNase 1) (Ribonuclease A) (RNase A)	RNASE1
P25311	Zinc-alpha-2-glycoprotein (Zn-alpha-2-GP) (Zn-alpha-2-glycoprotein)	AZGP1
V9GYJ8	Apolipoprotein C-II (Apo-CII) (ApoC-II) (Apolipoprotein C2)	APOC2
P63267	Actin, gamma-enteric smooth muscle (EC 3.6.4.-) (Alpha-actin-3) (Gamma-2-actin) (Smooth muscle gamma-actin) [Cleaved into: Actin, gamma-enteric smooth muscle, intermediate form]	ACTG2
K7EPF9	Apolipoprotein C-I	APOC1
P00747	Plasminogen (EC 3.4.21.7) [Cleaved into: Plasmin heavy chain A; Activation peptide; Angiostatin; Plasmin heavy chain A, short form; Plasmin light chain B]	PLG
P59666	Neutrophil defensin 3 (Defensin, alpha 3) (HNP-3) (HP-3) (HP3) [Cleaved into: HP 3-56; Neutrophil defensin 2 (HNP-2) (HP-2) (HP2)]	DEFA3
Q9NQ38	Serine protease inhibitor Kazal-type 5 (Lympho-epithelial Kazal-type-related inhibitor) (LEKTI) [Cleaved into: Hemofiltrate peptide HF6478; Hemofiltrate peptide HF7665]	SPINK5
P55056	Apolipoprotein C-IV (Apo-CIV) (ApoC-IV) (Apolipoprotein C4)	APOC4
P02749	Beta-2-glycoprotein 1 (APC inhibitor) (Activated protein C-binding protein) (Anticardiolipin cofactor) (Apolipoprotein H) (Apo-H) (Beta-2-glycoprotein I) (B2GPI) (Beta(2)GPI)	APOH
Q71UI9	Histone H2A.V (H2A.F/Z) (H2A.Z variant histone 2)	H2AZ2
P07602	Prosaposin (Proactivator polypeptide) [Cleaved into: Saposin-A (Protein A); Saposin-B-Val; Saposin-B (Cerebroside sulfate activator) (CSAct) (Dispersin) (Sphingolipid activator protein 1) (SAP-1) (Sulfatide/GM1 activator); Saposin-C (A1 activator) (Co-beta-glucosidase) (Glucosylceramidase activator) (Sphingolipid activator protein 2) (SAP-2); Saposin-D (Component C) (Protein C)]	PSAP
Q9BY76	Angiopoietin-related protein 4 (Angiopoietin-like protein 4) (Hepatic fibrinogen/angiopoietin-related protein) (HFARP) [Cleaved into: ANGPTL4 N-terminal chain; ANGPTL4 C-terminal chain]	ANGPTL4
P49770	Translation initiation factor eIF-2B subunit beta (S20I15) (S20III15) (eIF-2B GDP-GTP exchange factor subunit beta)	EIF2B2
P13987	CD59 glycoprotein (1F5 antigen) (20 kDa homologous restriction factor) (HRF-20) (HRF20) (MAC-inhibitory protein) (MAC-IP) (MEM43 antigen) (Membrane attack complex inhibition factor) (MACIF) (Membrane inhibitor of reactive lysis) (MIRL) (Protectin) (CD antigen CD59)	CD59
A0A087X1V9
A0A0B4J1Y9	Immunoglobulin heavy variable 3-72	IGHV3-72
P62158	Calmodulin-3	CALM3
P07355	Annexin A2 (Annexin II) (Annexin-2) (Calpactin I heavy chain) (Calpactin-1 heavy chain) (Chromobindin-8) (Lipocortin II) (Placental anticoagulant protein IV) (PAP-IV) (Protein I) (p36)	ANXA2
P19022	Cadherin-2 (CDw325) (Neural cadherin) (N-cadherin) (CD antigen CD325)	CDH2
A0A087WYJ9
O00244	Copper transport protein ATOX1 (Metal transport protein ATX1)	ATOX1
K7ER74	Apolipoprotein C-II (Apo-CII) (ApoC-II) (Apolipoprotein C2)	APOC4-APOC2
P0CG06	Immunoglobulin lambda constant 3 (Ig lambda chain C region DOT) (Ig lambda chain C region NEWM) (Ig lambda-3 chain C regions)	IGLC3
Q09666	Neuroblast differentiation-associated protein AHNAK (Desmoyokin)	AHNAK
Q9NRR1	Cytokine-like protein 1 (Protein C17)	CYTL1
P10645	Chromogranin-A (CgA) (Pituitary secretory protein I) (SP-I) [Cleaved into: Vasostatin-1 (Vasostatin I); Vasostatin-2 (Vasostatin II); EA-92; ES-43; Pancreastatin; SS-18; WA-8; WE-14; LF-19; Catestatin (SL21); AL-11; GV-19; GR-44; ER-37; GE-25; Serpinin-RRG; Serpinin; p-Glu serpinin precursor]	CHGA
Q16663	C-C motif chemokine 15 (Chemokine CC-2) (HCC-2) (Leukotactin-1) (LKN-1) (MIP-1 delta) (Macrophage inflammatory protein 5) (MIP-5) (Mrp-2b) (NCC-3) (Small-inducible cytokine A15) [Cleaved into: CCL15(22-92); CCL15(25-92); CCL15(29-92)]	CCL15
Q99969	Retinoic acid receptor responder protein 2 (Chemerin) (RAR-responsive protein TIG2) (Tazarotene-induced gene 2 protein)	RARRES2
P98160	Basement membrane-specific heparan sulfate proteoglycan core protein (HSPG) (Perlecan) (PLC) [Cleaved into: Endorepellin; LG3 peptide]	HSPG2
P01275	Pro-glucagon [Cleaved into: Glicentin; Glicentin-related polypeptide (GRPP); Oxyntomodulin (OXM) (OXY); Glucagon; Glucagon-like peptide 1 (GLP-1) (Incretin hormone); Glucagon-like peptide 1(7-37) (GLP-1(7-37)); Glucagon-like peptide 1(7-36) (GLP-1(7-36)); Glucagon-like peptide 2 (GLP-2)]	GCG
U3KQK0	Histone H2B	H2BC15
P10451	Osteopontin (Bone sialoprotein 1) (Nephropontin) (Secreted phosphoprotein 1) (SPP-1) (Urinary stone protein) (Uropontin)	SPP1
Q15828	Cystatin-M (Cystatin-6) (Cystatin-E)	CST6
Q9NZD4	Alpha-hemoglobin-stabilizing protein (Erythroid differentiation-related factor) (Erythroid-associated factor)	AHSP
P01877	Immunoglobulin heavy constant alpha 2 (Ig alpha-2 chain C region) (Ig alpha-2 chain C region BUT) (Ig alpha-2 chain C region LAN)	IGHA2
Q9UBU3	Appetite-regulating hormone (Growth hormone secretagogue) (Growth hormone-releasing peptide) (Motilin-related peptide) (Protein M46) [Cleaved into: Ghrelin-27; Ghrelin-28 (Ghrelin); Obestatin]	GHRL
P24592	Insulin-like growth factor-binding protein 6 (IBP-6) (IGF-binding protein 6) (IGFBP-6)	IGFBP6
X6R8F3	Neutrophil gelatinase-associated lipocalin	LCN2
P50281	Matrix metalloproteinase-14 (MMP-14) (EC 3.4.24.80) (MMP-X1) (Membrane-type matrix metalloproteinase 1) (MT-MMP 1) (MTMMP1) (Membrane-type-1 matrix metalloproteinase) (MT1-MMP) (MT1MMP)	MMP14
Q14767	Latent-transforming growth factor beta-binding protein 2 (LTBP-2)	LTBP2
Q96A32	Myosin regulatory light chain 11 (Fast skeletal myosin light chain 2) (MLC2B) (Myosin light chain 11) (Myosin regulatory light chain 2, skeletal muscle isoform)	MYL11
Q6UY14	ADAMTS-like protein 4 (ADAMTSL-4) (Thrombospondin repeat-containing protein 1)	ADAMTSL4
P51888	Prolargin (Proline-arginine-rich end leucine-rich repeat protein)	PRELP
Q01524	Defensin-6 (Defensin, alpha 6)	DEFA6
P60660	Myosin light polypeptide 6 (17 kDa myosin light chain) (LC17) (Myosin light chain 3) (MLC-3) (Myosin light chain alkali 3) (Myosin light chain A3) (Smooth muscle and nonmuscle myosin light chain alkali 6)	MYL6
P24158	Myeloblastin (EC 3.4.21.76) (AGP7) (C-ANCA antigen) (Leukocyte proteinase 3) (PR-3) (PR3) (Neutrophil proteinase 4) (NP-4) (P29) (Wegener autoantigen)	PRTN3
P05451	Lithostathine-1-alpha (Islet cells regeneration factor) (ICRF) (Islet of Langerhans regenerating protein) (REG) (Pancreatic stone protein) (PSP) (Pancreatic thread protein) (PTP) (Regenerating islet-derived protein 1-alpha) (REG-1-alpha) (Regenerating protein I alpha)	REG1A
P39060	Collagen alpha-1(XVIII) chain [Cleaved into: Endostatin; Non-collagenous domain 1 (NC1)]	COL18A1
Q9NP84	Tumor necrosis factor receptor superfamily member 12A (Fibroblast growth factor-inducible immediate-early response protein 14) (FGF-inducible 14) (Tweak-receptor) (TweakR) (CD antigen CD266)	TNFRSF12A
Q9UHG2	ProSAAS (Proprotein convertase subtilisin/kexin type 1 inhibitor) (Proprotein convertase 1 inhibitor) (pro-SAAS) [Cleaved into: KEP; Big SAAS (b-SAAS); Little SAAS (l-SAAS) (N-proSAAS); Big PEN-LEN (b-PEN-LEN) (SAAS CT(1-49)); PEN; Little LEN (l-LEN); Big LEN (b-LEN) (SAAS CT(25-40))]	PCSK1N
Q6Q788	Apolipoprotein A-V (Apo-AV) (ApoA-V) (Apolipoprotein A5) (Regeneration-associated protein 3)	APOA5
P05976	Myosin light chain 1/3, skeletal muscle isoform (MLC1/MLC3) (MLC1F/MLC3F) (Myosin light chain alkali 1/2) (Myosin light chain A1/A2)	MYL1
P04156	Major prion protein (PrP) (ASCR) (PrP27-30) (PrP33-35C) (CD antigen CD230)	PRNP
P10153	Non-secretory ribonuclease (EC 4.6.1.18) (Eosinophil-derived neurotoxin) (RNase UpI-2) (Ribonuclease 2) (RNase 2) (Ribonuclease US)	RNASE2
P61960	Ubiquitin-fold modifier 1	UFM1
Q14574	Desmocollin-3 (Cadherin family member 3) (Desmocollin-4) (HT-CP)	DSC3
Q60FE5	Filamin-A	FLNA
P09681	Gastric inhibitory polypeptide (GIP) (Glucose-dependent insulinotropic polypeptide) (Incretin hormone)	GIP
P22105	Tenascin-X (TN-X) (Hexabrachion-like protein)	TNXB
P07858	Cathepsin B (EC 3.4.22.1) (APP secretase) (APPS) (Cathepsin B1) [Cleaved into: Cathepsin B light chain; Cathepsin B heavy chain]	CTSB
P06681	Complement C2 (EC 3.4.21.43) (C3/C5 convertase) [Cleaved into: Complement C2b fragment; Complement C2a fragment]	C2
P01344	Insulin-like growth factor II (IGF-II) (Somatomedin-A) (T3M-11-derived growth factor) [Cleaved into: Insulin-like growth factor II; Insulin-like growth factor II Ala-25 Del; Preptin]	IGF2
P12724	Eosinophil cationic protein (ECP) (EC 3.1.27.-) (Ribonuclease 3) (RNase 3)	RNASE3
P08590	Myosin light chain 3 (Cardiac myosin light chain 1) (CMLC1) (Myosin light chain 1, slow-twitch muscle B/ventricular isoform) (MLC1SB) (Ventricular myosin alkali light chain) (Ventricular myosin light chain 1) (VLCl) (Ventricular/slow twitch myosin alkali light chain) (MLC-lV/sb)	MYL3
O95841	Angiopoietin-related protein 1 (Angiopoietin-3) (ANG-3) (Angiopoietin-like protein 1)	ANGPTL1
O00451	GDNF family receptor alpha-2 (GDNF receptor alpha-2) (GDNFR-alpha-2) (GFR-alpha-2) (GDNF receptor beta) (GDNFR-beta) (Neurturin receptor alpha) (NRTNR-alpha) (NTNR-alpha) (RET ligand 2) (TGF-beta-related neurotrophic factor receptor 2)	GFRA2
O75339	Cartilage intermediate layer protein 1 (CILP-1) (Cartilage intermediate-layer protein) [Cleaved into: Cartilage intermediate layer protein 1 C1; Cartilage intermediate layer protein 1 C2]	CILP
O14558	Heat shock protein beta-6 (HspB6) (Heat shock 20 kDa-like protein p20)	HSPB6
P28300	Protein-lysine 6-oxidase (EC 1.4.3.13) (Lysyl oxidase) [Cleaved into: Protein-lysine 6-oxidase, long form; Protein-lysine 6-oxidase, short form]	LOX
P07339	Cathepsin D (EC 3.4.23.5) [Cleaved into: Cathepsin D light chain; Cathepsin D heavy chain]	CTSD
X6R3S7
P12830	Cadherin-1 (CAM 120/80) (Epithelial cadherin) (E-cadherin) (Uvomorulin) (CD antigen CD324) [Cleaved into: E-Cad/CTF1; E-Cad/CTF2; E-Cad/CTF3]	CDH1
Q6DU44	HLA class I histocompatibility antigen, alpha chain E (MHC class I antigen E) [Cleaved into: Soluble HLA class I histocompatibility antigen, alpha chain E (sHLA-E)]	HLA-E
P07360	Complement component C8 gamma chain	C8G
P05060	Secretogranin-1 (Chromogranin-B) (CgB) (Secretogranin I) (SgI) [Cleaved into: PE-11; GAWK peptide; CCB peptide]	CHGB
P60985	Keratinocyte differentiation-associated protein	KRTDAP
O76076	CCN family member 5 (Connective tissue growth factor-like protein) (CTGF-L) (Connective tissue growth factor-related protein 58) (WNT1-inducible-signaling pathway protein 2) (WISP-2)	CCN5
Q08397	Lysyl oxidase homolog 1 (EC 1.4.3.-) (Lysyl oxidase-like protein 1) (LOL)	LOXL1
Q641Q3	Meteorin-like protein (Subfatin)	METRNL
Q53RT3	Retroviral-like aspartic protease 1 (EC 3.4.23.-) (Skin-specific retroviral-like aspartic protease) (SASPase) (Skin aspartic protease) (TPA-inducible aspartic proteinase-like protein) (TAPS)	ASPRV1
P55103	Inhibin beta C chain (Activin beta-C chain)	INHBC
P01160	Natriuretic peptides A (Atrial natriuretic factor prohormone) (proANF) (Atrial natriuretic peptide prohormone) (preproANP) (proANP) (Atriopeptigen) (Cardiodilatin) (CDD) (preproCDD-ANF) [Cleaved into: Long-acting natriuretic peptide (LANP) (Long-acting natriuretic hormone) (LANH) (Pro atrial natriuretic factor 1-30) (proANF 1-30) (Pro atrial natriuretic peptide 1-30) (proANP 1-30); Vessel dilator…	NPPA
P06314	Immunoglobulin kappa variable 4-1 (Ig kappa chain V-IV region B17) (Ig kappa chain V-IV region JI) (Ig kappa chain V-IV region Len) (Ig kappa chain V-IV region STH)	IGKV4-1
P14555	Phospholipase A2, membrane associated (EC 3.1.1.4) (GIIC sPLA2) (Group IIA phospholipase A2) (Non-pancreatic secretory phospholipase A2) (NPS-PLA2) (Phosphatidylcholine 2-acylhydrolase 2A)	PLA2G2A
P12814	Alpha-actinin-1 (Alpha-actinin cytoskeletal isoform) (F-actin cross-linking protein) (Non-muscle alpha-actinin-1)	ACTN1
Q5VTE0	Putative elongation factor 1-alpha-like 3 (EF-1-alpha-like 3) (Eukaryotic elongation factor 1 A-like 3) (eEF1A-like 3) (Eukaryotic translation elongation factor 1 alpha-1 pseudogene 5)	EEF1A1P5
A0A0B4J1X5	Immunoglobulin heavy variable 3-74	IGHV3-74
P07358	Complement component C8 beta chain (Complement component 8 subunit beta)	C8B
O94964	Protein SOGA1 (SOGA family member 1) (Suppressor of glucose by autophagy) (Suppressor of glucose, autophagy-associated protein 1) [Cleaved into: N-terminal form; C-terminal 80 kDa form (80-kDa SOGA fragment)]	SOGA1
Q9P1F3	Costars family protein ABRACL (ABRA C-terminal-like protein)	ABRACL
Q99988	Growth/differentiation factor 15 (GDF-15) (Macrophage inhibitory cytokine 1) (MIC-1) (NSAID-activated gene 1 protein) (NAG-1) (NSAID-regulated gene 1 protein) (NRG-1) (Placental TGF-beta) (Placental bone morphogenetic protein) (Prostate differentiation factor)	GDF15
P04792	Heat shock protein beta-1 (HspB1) (28 kDa heat shock protein) (Estrogen-regulated 24 kDa protein) (Heat shock 27 kDa protein) (HSP 27) (Stress-responsive protein 27) (SRP27)	HSPB1
Q01469	Fatty acid-binding protein 5 (Epidermal-type fatty acid-binding protein) (E-FABP) (Fatty acid-binding protein, epidermal) (Psoriasis-associated fatty acid-binding protein homolog) (PA-FABP)	FABP5
P33121	Long-chain-fatty-acid--CoA ligase 1 (EC 6.2.1.3) (Acyl-CoA synthetase 1) (ACS1) (Arachidonate--CoA ligase) (EC 6.2.1.15) (Long-chain acyl-CoA synthetase 1) (LACS 1) (Long-chain acyl-CoA synthetase 2) (LACS 2) (Long-chain fatty acid-CoA ligase 2) (Palmitoyl-CoA ligase 1) (Palmitoyl-CoA ligase 2) (Phytanate--CoA ligase) (EC 6.2.1.24)	ACSL1
Q969E1	Liver-expressed antimicrobial peptide 2 (LEAP-2)	LEAP2
P62269	40S ribosomal protein S18 (Ke-3) (Ke3) (Small ribosomal subunit protein uS13)	RPS18
Q12907	Vesicular integral-membrane protein VIP36 (Glycoprotein GP36b) (Lectin mannose-binding 2) (Vesicular integral-membrane protein 36) (VIP36)	LMAN2
P19957	Elafin (Elastase-specific inhibitor) (ESI) (Peptidase inhibitor 3) (PI-3) (Protease inhibitor WAP3) (Skin-derived antileukoproteinase) (SKALP) (WAP four-disulfide core domain protein 14)	PI3
P29122	Proprotein convertase subtilisin/kexin type 6 (EC 3.4.21.-) (Paired basic amino acid cleaving enzyme 4) (Subtilisin-like proprotein convertase 4) (SPC4) (Subtilisin/kexin-like protease PACE4)	PCSK6
Q6ZMH5	Zinc transporter ZIP5 (Solute carrier family 39 member 5) (Zrt- and Irt-like protein 5) (ZIP-5)	SLC39A5
Q96PL1	Secretoglobin family 3A member 2 (Pneumo secretory protein 1) (PnSP-1) (Uteroglobin-related protein 1)	SCGB3A2
P81605	Dermcidin (EC 3.4.-.-) (Preproteolysin) [Cleaved into: Survival-promoting peptide; DCD-1]	DCD
Q8WVN6	Secreted and transmembrane protein 1 (Protein K-12)	SECTM1
P14854	Cytochrome c oxidase subunit 6B1 (Cytochrome c oxidase subunit VIb isoform 1) (COX VIb-1)	COX6B1
Q5VZ73	C-C motif chemokine 21	CCL21
O75787	Renin receptor (ATPase H(+)-transporting lysosomal accessory protein 2) (ATPase H(+)-transporting lysosomal-interacting protein 2) (ER-localized type I transmembrane adapter) (Embryonic liver differentiation factor 10) (N14F) (Renin/prorenin receptor) (Vacuolar ATP synthase membrane sector-associated protein M8-9) (ATP6M8-9) (V-ATPase M8.9 subunit) [Cleaved into: Renin receptor N-terminal fragmen…	ATP6AP2
P47756	F-actin-capping protein subunit beta (CapZ beta)	CAPZB
Q5T9B7	Adenylate kinase isoenzyme 1 (AK 1) (EC 2.7.4.3) (EC 2.7.4.6) (ATP-AMP transphosphorylase 1) (ATP:AMP phosphotransferase) (Adenylate monophosphate kinase) (Myokinase)	AK1
Q9UNK4	Group IID secretory phospholipase A2 (GIID sPLA2) (sPLA2-IID) (EC 3.1.1.4) (PLA2IID) (Phosphatidylcholine 2-acylhydrolase 2D) (Secretory-type PLA, stroma-associated homolog)	PLA2G2D
A0A087WYC5
A0A087WXL8
B9A064	Immunoglobulin lambda-like polypeptide 5 (G lambda-1) (Germline immunoglobulin lambda 1)	IGLL5
P06396	Gelsolin (AGEL) (Actin-depolymerizing factor) (ADF) (Brevin)	GSN
P02751	Fibronectin (FN) (Cold-insoluble globulin) (CIG) [Cleaved into: Anastellin; Ugl-Y1; Ugl-Y2; Ugl-Y3]	FN1
Q5TEC6	Histone H3-7	H3-7
Q96NZ9	Proline-rich acidic protein 1 (Epididymis tissue protein Li 178) (Uterine-specific proline-rich acidic protein)	PRAP1
P27658	Collagen alpha-1(VIII) chain (Endothelial collagen) [Cleaved into: Vastatin]	COL8A1
Q13214	Semaphorin-3B (Sema A(V)) (Semaphorin-V) (Sema V)	SEMA3B
P58166	Inhibin beta E chain (Activin beta-E chain)	INHBE
P13521	Secretogranin-2 (Chromogranin-C) (Secretogranin II) (SgII) [Cleaved into: Secretoneurin (SN); Manserin]	SCG2
P35754	Glutaredoxin-1 (Thioltransferase-1) (TTase-1)	GLRX
P14780	Matrix metalloproteinase-9 (MMP-9) (EC 3.4.24.35) (92 kDa gelatinase) (92 kDa type IV collagenase) (Gelatinase B) (GELB) [Cleaved into: 67 kDa matrix metalloproteinase-9; 82 kDa matrix metalloproteinase-9]	MMP9
Q9Y4X3	C-C motif chemokine 27 (CC chemokine ILC) (Cutaneous T-cell-attracting chemokine) (CTACK) (ESkine) (IL-11 R-alpha-locus chemokine) (Skinkine) (Small-inducible cytokine A27)	CCL27
Q9NPD7	Neuritin	NRN1
P01621	Immunoglobulin kappa variable 3-20 (Ig kappa chain V-III region B6) (Ig kappa chain V-III region GOL) (Ig kappa chain V-III region HAH) (Ig kappa chain V-III region HIC) (Ig kappa chain V-III region IARC/BL41) (Ig kappa chain V-III region NG9) (Ig kappa chain V-III region SIE) (Ig kappa chain V-III region Ti) (Ig kappa chain V-III region WOL)	IGKV3-20
P50238	Cysteine-rich protein 1 (CRP-1) (Cysteine-rich heart protein) (CRHP) (hCRHP) (Cysteine-rich intestinal protein) (CRIP)	CRIP1
P51511	Matrix metalloproteinase-15 (MMP-15) (EC 3.4.24.-) (Membrane-type matrix metalloproteinase 2) (MT-MMP 2) (MTMMP2) (Membrane-type-2 matrix metalloproteinase) (MT2-MMP) (MT2MMP) (SMCP-2)	MMP15
P41222	Prostaglandin-H2 D-isomerase (EC 5.3.99.2) (Beta-trace protein) (Cerebrin-28) (Glutathione-independent PGD synthase) (Lipocalin-type prostaglandin-D synthase) (L-PGDS) (Prostaglandin-D2 synthase) (PGD2 synthase) (PGDS) (PGDS2)	PTGDS
P06858	Lipoprotein lipase (LPL) (EC 3.1.1.34) (Phospholipase A1) (EC 3.1.1.32)	LPL
R4GN98	Protein S100 (S100 calcium-binding protein)	S100A6
P15907	Beta-galactoside alpha-2,6-sialyltransferase 1 (Alpha 2,6-ST 1) (EC 2.4.3.1) (B-cell antigen CD75) (CMP-N-acetylneuraminate-beta-galactosamide-alpha-2,6-sialyltransferase 1) (ST6Gal I) (ST6GalI) (Sialyltransferase 1)	ST6GAL1
P04217	Alpha-1B-glycoprotein (Alpha-1-B glycoprotein)	A1BG
P16403	Histone H1.2 (Histone H1c) (Histone H1d) (Histone H1s-1)	H1-2
Q92673	Sortilin-related receptor (Low-density lipoprotein receptor relative with 11 ligand-binding repeats) (LDLR relative with 11 ligand-binding repeats) (LR11) (SorLA-1) (Sorting protein-related receptor containing LDLR class A repeats) (SorLA)	SORL1
P04233	HLA class II histocompatibility antigen gamma chain (HLA-DR antigens-associated invariant chain) (Ia antigen-associated invariant chain) (Ii) (CD antigen CD74) [Cleaved into: Class-II-associated invariant chain peptide (CLIP)]	CD74
O14737	Programmed cell death protein 5 (TF-1 cell apoptosis-related protein 19) (Protein TFAR19)	PDCD5
P61916	NPC intracellular cholesterol transporter 2 (Epididymal secretory protein E1) (Human epididymis-specific protein 1) (He1) (Niemann-Pick disease type C2 protein)	NPC2
P15153	Ras-related C3 botulinum toxin substrate 2 (GX) (Small G protein) (p21-Rac2)	RAC2
P01303	Pro-neuropeptide Y [Cleaved into: Neuropeptide Y (Neuropeptide tyrosine) (NPY); C-flanking peptide of NPY (CPON)]	NPY
P21810	Biglycan (Bone/cartilage proteoglycan I) (PG-S1)	BGN
Q99731	C-C motif chemokine 19 (Beta-chemokine exodus-3) (CK beta-11) (Epstein-Barr virus-induced molecule 1 ligand chemokine) (EBI1 ligand chemokine) (ELC) (Macrophage inflammatory protein 3 beta) (MIP-3-beta) (Small-inducible cytokine A19)	CCL19
P00995	Serine protease inhibitor Kazal-type 1 (Pancreatic secretory trypsin inhibitor) (Tumor-associated trypsin inhibitor) (TATI)	SPINK1
P13473	Lysosome-associated membrane glycoprotein 2 (LAMP-2) (Lysosome-associated membrane protein 2) (CD107 antigen-like family member B) (LGP-96) (CD antigen CD107b)	LAMP2
P50995	Annexin A11 (56 kDa autoantigen) (Annexin XI) (Annexin-11) (Calcyclin-associated annexin 50) (CAP-50)	ANXA11
P02792	Ferritin light chain (Ferritin L subunit)	FTL
P33908	Mannosyl-oligosaccharide 1,2-alpha-mannosidase IA (EC 3.2.1.113) (Man(9)-alpha-mannosidase) (Man9-mannosidase) (Mannosidase alpha class 1A member 1) (Processing alpha-1,2-mannosidase IA) (Alpha-1,2-mannosidase IA)	MAN1A1
Q92626	Peroxidasin homolog (EC 1.11.2.-) (Melanoma-associated antigen MG50) (Peroxidasin 1) (hsPxd01) (Vascular peroxidase 1) (p53-responsive gene 2 protein) [Cleaved into: PXDN active fragment]	PXDN
Q14210	Lymphocyte antigen 6D (Ly-6D) (E48 antigen)	LY6D
Q14508	WAP four-disulfide core domain protein 2 (Epididymal secretory protein E4) (Major epididymis-specific protein E4) (Putative protease inhibitor WAP5)	WFDC2
P31997	Carcinoembryonic antigen-related cell adhesion molecule 8 (CD67 antigen) (Carcinoembryonic antigen CGM6) (Non-specific cross-reacting antigen NCA-95) (CD antigen CD66b)	CEACAM8
Q06141	Regenerating islet-derived protein 3-alpha (REG-3-alpha) (Hepatointestinal pancreatic protein) (HIP/PAP) (Human proislet peptide) (Pancreatitis-associated protein 1) (Regenerating islet-derived protein III-alpha) (Reg III-alpha) [Cleaved into: Regenerating islet-derived protein 3-alpha 16.5 kDa form; Regenerating islet-derived protein 3-alpha 15 kDa form]	REG3A
P80748	Immunoglobulin lambda variable 3-21 (Ig lambda chain V-III region LOI) (Ig lambda chain V-V region DEL) (Ig lambda chain V-VII region MOT)	IGLV3-21
A0A075B7B8	Immunoglobulin heavy variable 3/OR16-12 (non-functional)	IGHV3OR16-12
P22692	Insulin-like growth factor-binding protein 4 (IBP-4) (IGF-binding protein 4) (IGFBP-4)	IGFBP4
G3V1D9	Serum amyloid A protein	SAA2
A0A087WYE1
P0C0L4	Complement C4-A (Acidic complement C4) (C3 and PZP-like alpha-2-macroglobulin domain-containing protein 2) [Cleaved into: Complement C4 beta chain; Complement C4-A alpha chain; C4a anaphylatoxin; C4b-A; C4d-A; Complement C4 gamma chain]	C4A
Q71DI3	Histone H3.2 (H3-clustered histone 13) (H3-clustered histone 14) (H3-clustered histone 15) (Histone H3/m) (Histone H3/o)	H3C15; H3C14; H3C13
Q05BJ3	VGF protein	VGF
P04222	HLA class I histocompatibility antigen, C alpha chain (HLA-C) (HLA-Cw) (Human leukocyte antigen C)	HLA-C
P05154	Plasma serine protease inhibitor (Acrosomal serine protease inhibitor) (Plasminogen activator inhibitor 3) (PAI-3) (PAI3) (Protein C inhibitor) (PCI) (Serpin A5)	SERPINA5
Q13444	Disintegrin and metalloproteinase domain-containing protein 15 (ADAM 15) (EC 3.4.24.-) (Metalloprotease RGD disintegrin protein) (Metalloproteinase-like, disintegrin-like, and cysteine-rich protein 15) (MDC-15) (Metargidin)	ADAM15
O75711	Scrapie-responsive protein 1 (Scrapie-responsive gene 1 protein) (ScRG-1)	SCRG1
Q9H336	Cysteine-rich secretory protein LCCL domain-containing 1 (CocoaCrisp) (Cysteine-rich secretory protein 10) (CRISP-10) (LCCL domain-containing cysteine-rich secretory protein 1) (Trypsin inhibitor Hl)	CRISPLD1
P27348	14-3-3 protein theta (14-3-3 protein T-cell) (14-3-3 protein tau) (Protein HS1)	YWHAQ
Q8IUE6	Histone H2A type 2-B (H2A-clustered histone 21)	H2AC21
O15204	ADAM DEC1 (EC 3.4.24.-) (A disintegrin and metalloproteinase domain-like protein decysin-1) (ADAM-like protein decysin-1)	ADAMDEC1
P10163	Basic salivary proline-rich protein 4 (Salivary proline-rich protein Po) (Parotid o protein) (Salivary proline-rich protein II-1) [Cleaved into: Protein N1; Glycosylated protein A; Peptide P-D (Proline-rich peptide IB-5)]	PRB4
Q92743	Serine protease HTRA1 (EC 3.4.21.-) (High-temperature requirement A serine peptidase 1) (L56) (Serine protease 11)	HTRA1
Q8WWX9	Selenoprotein M (SelM)	SELENOM
Q9GZM7	Tubulointerstitial nephritis antigen-like (Glucocorticoid-inducible protein 5) (Oxidized LDL-responsive gene 2 protein) (OLRG-2) (Tubulointerstitial nephritis antigen-related protein) (TIN Ag-related protein) (TIN-Ag-RP)	TINAGL1
Q3T906	N-acetylglucosamine-1-phosphotransferase subunits alpha/beta (EC 2.7.8.17) (GlcNAc-1-phosphotransferase subunits alpha/beta) (Stealth protein GNPTAB) (UDP-N-acetylglucosamine-1-phosphotransferase subunits alpha/beta) [Cleaved into: N-acetylglucosamine-1-phosphotransferase subunit alpha; N-acetylglucosamine-1-phosphotransferase subunit beta]	GNPTAB
Q03167	Transforming growth factor beta receptor type 3 (TGF-beta receptor type 3) (TGFR-3) (Betaglycan) (Transforming growth factor beta receptor III) (TGF-beta receptor type III)	TGFBR3
P10124	Serglycin (Hematopoietic proteoglycan core protein) (Platelet proteoglycan core protein) (P.PG) (Secretory granule proteoglycan core protein)	SRGN
Q15847	Adipogenesis regulatory factor (Adipogenesis factor rich in obesity) (Adipose most abundant gene transcript 2 protein) (Adipose-specific protein 2) (apM-2)	ADIRF
P24534	Elongation factor 1-beta (EF-1-beta)	EEF1B2
P19105	Myosin regulatory light chain 12A (Epididymis secretory protein Li 24) (HEL-S-24) (MLC-2B) (Myosin RLC) (Myosin regulatory light chain 2, nonsarcomeric) (Myosin regulatory light chain MRLC3)	MYL12A
A6NMB1	Sialic acid-binding Ig-like lectin 16 (Siglec-16) (Siglec-P16)	SIGLEC16
P02776	Platelet factor 4 (PF-4) (C-X-C motif chemokine 4) (Iroplact) (Oncostatin-A) [Cleaved into: Platelet factor 4, short form (Endothelial cell growth inhibitor)]	PF4
Q99523	Sortilin (100 kDa NT receptor) (Glycoprotein 95) (Gp95) (Neurotensin receptor 3) (NT3) (NTR3)	SORT1
Q01995	Transgelin (22 kDa actin-binding protein) (Protein WS3-10) (Smooth muscle protein 22-alpha) (SM22-alpha)	TAGLN
P08758	Annexin A5 (Anchorin CII) (Annexin V) (Annexin-5) (Calphobindin I) (CPB-I) (Endonexin II) (Lipocortin V) (Placental anticoagulant protein 4) (PP4) (Placental anticoagulant protein I) (PAP-I) (Thromboplastin inhibitor) (Vascular anticoagulant-alpha) (VAC-alpha)	ANXA5
O75368	Adapter SH3BGRL (SH3 domain-binding glutamic acid-rich-like protein 1)	SH3BGRL
Q9Y2Y8	Proteoglycan 3 (Eosinophil major basic protein homolog) (Prepro-major basic protein homolog) (Prepro-MBPH)	PRG3
O14791	Apolipoprotein L1 (Apolipoprotein L) (Apo-L) (ApoL) (Apolipoprotein L-I) (ApoL-I)	APOL1
P46782	40S ribosomal protein S5 (Small ribosomal subunit protein uS7) [Cleaved into: 40S ribosomal protein S5, N-terminally processed]	RPS5
A0A087WTX5
B4E1Z4	Complement factor B (EC 3.4.21.47) (C3/C5 convertase)
Q6UWP8	Suprabasin	SBSN
P10916	Myosin regulatory light chain 2, ventricular/cardiac muscle isoform (MLC-2) (MLC-2v) (Cardiac myosin light chain 2) (Myosin light chain 2, slow skeletal/ventricular muscle isoform) (MLC-2s/v) (Ventricular myosin light chain 2)	MYL2
Q8N2S1	Latent-transforming growth factor beta-binding protein 4 (LTBP-4)	LTBP4
Q6NUJ1	Proactivator polypeptide-like 1 [Cleaved into: Saposin A-like; Saposin B-Val-like; Saposin B-like; Saposin C-like; Saposin D-like]	PSAPL1
Q95604	HLA class I histocompatibility antigen, C alpha chain (HLA-C) (HLA-Cw) (Human leukocyte antigen C)	HLA-C
O95084	Serine protease 23 (EC 3.4.21.-) (Putative secreted protein Zsig13)	PRSS23
Q02985	Complement factor H-related protein 3 (FHR-3) (DOWN16) (H factor-like protein 3)	CFHR3
Q31612	HLA class I histocompatibility antigen, B alpha chain (Human leukocyte antigen B) (HLA-B)	HLA-B
O15031	Plexin-B2 (MM1)	PLXNB2
O75071	EF-hand calcium-binding domain-containing protein 14	EFCAB14
Q9H2X0	Chordin	CHRD
P12872	Promotilin [Cleaved into: Motilin; Motilin-associated peptide (MAP)]	MLN
O60507	Protein-tyrosine sulfotransferase 1 (EC 2.8.2.20) (Tyrosylprotein sulfotransferase 1) (TPST-1)	TPST1
P02818	Osteocalcin (Bone Gla protein) (BGP) (Gamma-carboxyglutamic acid-containing protein)	BGLAP
P17936	Insulin-like growth factor-binding protein 3 (IBP-3) (IGF-binding protein 3) (IGFBP-3)	IGFBP3
P60903	Protein S100-A10 (Calpactin I light chain) (Calpactin-1 light chain) (Cellular ligand of annexin II) (S100 calcium-binding protein A10) (p10 protein) (p11)	S100A10
O43866	CD5 antigen-like (Apoptosis inhibitor expressed by macrophages) (hAIM) (CT-2) (IgM-associated peptide) (SP-alpha)	CD5L
P18428	Lipopolysaccharide-binding protein (LBP)	LBP
A0A087WVN6
P55268	Laminin subunit beta-2 (Laminin B1s chain) (Laminin-11 subunit beta) (Laminin-14 subunit beta) (Laminin-15 subunit beta) (Laminin-3 subunit beta) (Laminin-4 subunit beta) (Laminin-7 subunit beta) (Laminin-9 subunit beta) (S-laminin subunit beta) (S-LAM beta)	LAMB2
A0A0B4J1Z7	Immunoglobulin kappa variable 1-39 (Ig kappa chain V-I region DEE) (Ig kappa chain V-I region Hau) (Ig kappa chain V-I region Mev) (Ig kappa chain V-I region OU) (Ig kappa chain V-I region Walker)	IGKV1-39
Q08380	Galectin-3-binding protein (Basement membrane autoantigen p105) (Lectin galactoside-binding soluble 3-binding protein) (Mac-2-binding protein) (MAC2BP) (Mac-2 BP) (Tumor-associated antigen 90K)	LGALS3BP
P07148	Fatty acid-binding protein, liver (Fatty acid-binding protein 1) (Liver-type fatty acid-binding protein) (L-FABP)	FABP1
P28676	Grancalcin	GCA
S4R3V8	Lipolysis-stimulated lipoprotein receptor	LSR
Q13429	Insulin-like growth factor I	IGF-I
Q92954	Proteoglycan 4 (Lubricin) (Megakaryocyte-stimulating factor) (Superficial zone proteoglycan) [Cleaved into: Proteoglycan 4 C-terminal part]	PRG4
P39059	Collagen alpha-1(XV) chain [Cleaved into: Restin (Endostatin-XV) (Related to endostatin) (Restin-I); Restin-2 (Restin-II); Restin-3 (Restin-III); Restin-4 (Restin-IV)]	COL15A1
P36955	Pigment epithelium-derived factor (PEDF) (Cell proliferation-inducing gene 35 protein) (EPC-1) (Serpin F1)	SERPINF1
Q9BT56	Spexin (NPQ) (Neuropeptide Q) (Spexin hormone) [Cleaved into: Spexin-1; Spexin-2 (NPQ 53-70)]	SPX
P12273	Prolactin-inducible protein (Gross cystic disease fluid protein 15) (GCDFP-15) (Prolactin-induced protein) (Secretory actin-binding protein) (SABP) (gp17)	PIP
O15400	Syntaxin-7	STX7
P05160	Coagulation factor XIII B chain (Fibrin-stabilizing factor B subunit) (Protein-glutamine gamma-glutamyltransferase B chain) (Transglutaminase B chain)	F13B
O14960	Leukocyte cell-derived chemotaxin-2 (LECT-2) (hLECT2)	LECT2
O00626	C-C motif chemokine 22 (CC chemokine STCP-1) (MDC(1-69)) (Macrophage-derived chemokine) (Small-inducible cytokine A22) (Stimulated T-cell chemotactic protein 1) [Cleaved into: MDC(3-69); MDC(5-69); MDC(7-69)]	CCL22
A0A075B6J4	Immunoglobulin lambda variable 3-25 (Ig lambda chain V-IV region Hil)	IGLV3-25
P01298	Pancreatic prohormone (Pancreatic polypeptide) (PP) (Obinepitide) [Cleaved into: Pancreatic hormone (PH); Pancreatic icosapeptide (PI)]	PPY
Q0VAF6	Syncollin (Insulin synthesis-associated protein 1)	SYCN
P15090	Fatty acid-binding protein, adipocyte (Adipocyte lipid-binding protein) (ALBP) (Adipocyte-type fatty acid-binding protein) (A-FABP) (AFABP) (Fatty acid-binding protein 4)	FABP4
P51460	Insulin-like 3 (Leydig insulin-like peptide) (Ley-I-L) (Relaxin-like factor) [Cleaved into: Insulin-like 3 B chain; Insulin-like 3 A chain]	INSL3
Q5HYB6	Epididymis luminal protein 189 (Epididymis secretory sperm binding protein) (Uncharacterized protein DKFZp686J1372)	DKFZp686J1372
Q5T985	Inter-alpha-trypsin inhibitor heavy chain H2	ITIH2
Q9NSA3	Beta-catenin-interacting protein 1 (Inhibitor of beta-catenin and Tcf-4)	CTNNBIP1
Q7Z3B1	Neuronal growth regulator 1 (IgLON family member 4)	NEGR1
Q9H361	Polyadenylate-binding protein 3 (PABP-3) (Poly(A)-binding protein 3) (Testis-specific poly(A)-binding protein)	PABPC3
Q9UM47	Neurogenic locus notch homolog protein 3 (Notch 3) [Cleaved into: Notch 3 extracellular truncation; Notch 3 intracellular domain]	NOTCH3
P51864	Putative teratocarcinoma-derived growth factor 3 (Cripto-3 growth factor) (Epidermal growth factor-like cripto protein CR3) (Teratocarcinoma-derived growth factor 1 pseudogene 3)	TDGF1P3
Q9BU40	Chordin-like protein 1 (Neuralin-1) (Neurogenesin-1) (Ventroptin)	CHRDL1
A0A087WSX3	Immunoglobulin heavy variable 3-23 (Ig heavy chain V-III region LAY) (Ig heavy chain V-III region POM) (Ig heavy chain V-III region TEI) (Ig heavy chain V-III region TIL) (Ig heavy chain V-III region TUR) (Ig heavy chain V-III region VH26) (Ig heavy chain V-III region WAS) (Ig heavy chain V-III region ZAP)	IGHV3-23
P01602	Immunoglobulin kappa variable 1-5 (Ig kappa chain V-I region CAR) (Ig kappa chain V-I region EU) (Ig kappa chain V-I region HK102) (Ig kappa chain V-I region Kue)	IGKV1-5
S4R371	Fatty acid-binding protein, heart	FABP3
Q9NZT1	Calmodulin-like protein 5 (Calmodulin-like skin protein)	CALML5
P01703	Immunoglobulin lambda variable 1-40 (Ig lambda chain V-I region NEWM)	IGLV1-40
Q96RP7	Galactose-3-O-sulfotransferase 4 (Gal3ST-4) (EC 2.8.2.-) (Beta-galactose-3-O-sulfotransferase 4) (Gal-beta-1,3-GalNAc 3'-sulfotransferase)	GAL3ST4
P02144	Myoglobin	MB
P01210	Proenkephalin-A [Cleaved into: Synenkephalin; Met-enkephalin (Opioid growth factor) (OGF); PENK(114-133); PENK(143-183); Met-enkephalin-Arg-Gly-Leu; Leu-enkephalin; PENK(237-258); Met-enkephalin-Arg-Phe]	PENK
P84090	Enhancer of rudimentary homolog	ERH
Q7Z406	Myosin-14 (Myosin heavy chain 14) (Myosin heavy chain, non-muscle IIc) (Non-muscle myosin heavy chain IIc) (NMHC II-C)	MYH14
P31949	Protein S100-A11 (Calgizzarin) (Metastatic lymph node gene 70 protein) (MLN 70) (Protein S100-C) (S100 calcium-binding protein A11) [Cleaved into: Protein S100-A11, N-terminally processed]	S100A11
P16152	Carbonyl reductase [NADPH] 1 (EC 1.1.1.184) (15-hydroxyprostaglandin dehydrogenase [NADP(+)]) (EC 1.1.1.196, EC 1.1.1.197) (20-beta-hydroxysteroid dehydrogenase) (Alcohol dehydrogenase [NAD(P)+] CBR1) (EC 1.1.1.71) (NADPH-dependent carbonyl reductase 1) (Prostaglandin 9-ketoreductase) (PG-9-KR) (Prostaglandin-E(2) 9-reductase) (EC 1.1.1.189) (Short chain dehydrogenase/reductase family 21C member …	CBR1
Q5RJ85	HLA class I histocompatibility antigen, alpha chain G (HLA-G histocompatibility antigen, class I, G, isoform CRA_b)	HLA-G
Q9H239	Matrix metalloproteinase-28 (MMP-28) (EC 3.4.24.-) (Epilysin)	MMP28
Q16629	Serine/arginine-rich splicing factor 7 (Splicing factor 9G8) (Splicing factor, arginine/serine-rich 7)	SRSF7
P01765	Immunoglobulin heavy variable 3-23 (Ig heavy chain V-III region LAY) (Ig heavy chain V-III region POM) (Ig heavy chain V-III region TEI) (Ig heavy chain V-III region TIL) (Ig heavy chain V-III region TUR) (Ig heavy chain V-III region VH26) (Ig heavy chain V-III region WAS) (Ig heavy chain V-III region ZAP)	IGHV3-23
P30046	D-dopachrome decarboxylase (EC 4.1.1.84) (D-dopachrome tautomerase) (Phenylpyruvate tautomerase II)	DDT
P00740	Coagulation factor IX (EC 3.4.21.22) (Christmas factor) (Plasma thromboplastin component) (PTC) [Cleaved into: Coagulation factor IXa light chain; Coagulation factor IXa heavy chain]	F9
P62834	Ras-related protein Rap-1A (EC 3.6.5.2) (C21KG) (G-22K) (GTP-binding protein smg p21A) (Ras-related protein Krev-1)	RAP1A
P58062	Serine protease inhibitor Kazal-type 7 (Esophagus cancer-related gene 2 protein) (ECRG-2)	SPINK7
Q9UBX1	Cathepsin F (CATSF) (EC 3.4.22.41)	CTSF
Q9BRK3	Matrix remodeling-associated protein 8 (Limitrin)	MXRA8
Q02413	Desmoglein-1 (Cadherin family member 4) (Desmosomal glycoprotein 1) (DG1) (DGI) (Pemphigus foliaceus antigen)	DSG1
P09486	SPARC (Basement-membrane protein 40) (BM-40) (Osteonectin) (ON) (Secreted protein acidic and rich in cysteine)	SPARC
Q580Q6	EGF-containing fibulin-like extracellular matrix protein 1 (Uncharacterized protein EFEMP1)	EFEMP1
V9GYS9	Multimerin-2	MMRN2
P30050	60S ribosomal protein L12 (Large ribosomal subunit protein uL11)	RPL12
Q15904	V-type proton ATPase subunit S1 (V-ATPase subunit S1) (Protein XAP-3) (V-ATPase Ac45 subunit) (V-ATPase S1 accessory protein) (Vacuolar proton pump subunit S1)	ATP6AP1
O75487	Glypican-4 (K-glypican) [Cleaved into: Secreted glypican-4]	GPC4
P62826	GTP-binding nuclear protein Ran (EC 3.6.5.-) (Androgen receptor-associated protein 24) (GTPase Ran) (Ras-like protein TC4) (Ras-related nuclear protein)	RAN
P36896	Activin receptor type-1B (EC 2.7.11.30) (Activin receptor type IB) (ACTR-IB) (Activin receptor-like kinase 4) (ALK-4) (Serine/threonine-protein kinase receptor R2) (SKR2)	ACVR1B
P35318	Pro-adrenomedullin [Cleaved into: Adrenomedullin (AM); Proadrenomedullin N-20 terminal peptide (ProAM N-terminal 20 peptide) (PAMP) (ProAM-N20)]	ADM
Q00688	Peptidyl-prolyl cis-trans isomerase FKBP3 (PPIase FKBP3) (EC 5.2.1.8) (25 kDa FK506-binding protein) (25 kDa FKBP) (FKBP-25) (FK506-binding protein 3) (FKBP-3) (Immunophilin FKBP25) (Rapamycin-selective 25 kDa immunophilin) (Rotamase)	FKBP3
Q02818	Nucleobindin-1 (CALNUC)	NUCB1
P16401	Histone H1.5 (Histone H1a) (Histone H1b) (Histone H1s-3)	H1-5
O14907	Tax1-binding protein 3 (Glutaminase-interacting protein 3) (Tax interaction protein 1) (TIP-1) (Tax-interacting protein 1)	TAX1BP3
O75531	Barrier-to-autointegration factor (Breakpoint cluster region protein 1) [Cleaved into: Barrier-to-autointegration factor, N-terminally processed]	BANF1
P04155	Trefoil factor 1 (Breast cancer estrogen-inducible protein) (PNR-2) (Polypeptide P1.A) (hP1.A) (Protein pS2)	TFF1
P12838	Defensin alpha 4 (Corticostatin HP-4) (HNP-4) (HP-4) (Neutrophil defensin 4)	DEFA4
Q96D15	Reticulocalbin-3 (EF-hand calcium-binding protein RLP49)	RCN3
P14174	Macrophage migration inhibitory factor (MIF) (EC 5.3.2.1) (Glycosylation-inhibiting factor) (GIF) (L-dopachrome isomerase) (L-dopachrome tautomerase) (EC 5.3.3.12) (Phenylpyruvate tautomerase)	MIF
A0A0A0MSE2	Hydroxyacyl-coenzyme A dehydrogenase, mitochondrial	HADH
A0A0D9SFF6	Spectrin alpha chain, non-erythrocytic 1	SPTAN1
A0A0J9YWV3	Receptor-type tyrosine-protein phosphatase N2	PTPRN2
Q9UBJ2	ATP-binding cassette sub-family D member 2 (EC 3.1.2.-) (EC 7.6.2.-) (Adrenoleukodystrophy-like 1) (Adrenoleukodystrophy-related protein) (hALDR)	ABCD2
B4DJ81	NADH-ubiquinone oxidoreductase 75 kDa subunit, mitochondrial (cDNA FLJ60586, highly similar to NADH-ubiquinone oxidoreductase 75 kDa subunit, mitochondrial)	NDUFS1
B7Z1G8	Surfeit locus protein 4	SURF4
C9J4Z3	60S ribosomal protein L37a (Ribosomal protein L37a, isoform CRA_c)	RPL37A
C9JPS6	Zinc transporter ZIP5	SLC39A5
C9JU80	NADPH--cytochrome P450 reductase	POR
D6RG07	Long-chain-fatty-acid--CoA ligase 1	ACSL1
G3V508	17-beta-hydroxysteroid dehydrogenase type 6	HSD17B6
I3L2M8
I3L2Q1	Ethanolamine-phosphate cytidylyltransferase (EC 2.7.7.14) (CTP:phosphoethanolamine cytidylyltransferase)	PCYT2
J3QR64	RNA helicase (EC 3.6.4.13)	EIF4A1
M0R116	Sodium/potassium-transporting ATPase subunit alpha	ATP1A3
P62906	60S ribosomal protein L10a (CSA-19) (Large ribosomal subunit protein uL1) (Neural precursor cell expressed developmentally down-regulated protein 6) (NEDD-6)	RPL10A
S4R386	Mucolipin-3	MCOLN3
Q96P63	Serpin B12	SERPINB12
E9PCX7	Proton-translocating NAD(P)(+) transhydrogenase (EC 7.1.1.1)	NNT
F5GXR3	Parathymosin	PTMS
F6VDH7	Hsc70-interacting protein	ST13
H0YIZ0	Glycine hydroxymethyltransferase (EC 2.1.2.1)	SHMT2
Q5QPT3
A0A087WYS1	UTP--glucose-1-phosphate uridylyltransferase (EC 2.7.7.9)	UGP2
D6RB09	40S ribosomal protein S3a	RPS3A
G3V5Z7	Proteasome subunit alpha type	PSMA6
H3BPK3	Hydroxyacylglutathione hydrolase, mitochondrial	HAGH
A0A087WXQ8	Proteasome subunit beta type-3 (Proteasome chain 13) (Proteasome component C10-II) (Proteasome theta chain)	PSMB3
A2A3S1	Voltage-dependent anion-selective channel protein 2 (Outer mitochondrial membrane protein porin 2)	VDAC2
P31327	Carbamoyl-phosphate synthase [ammonia], mitochondrial (EC 6.3.4.16) (Carbamoyl-phosphate synthetase I) (CPSase I)	CPS1
F8WD73
Q99714	3-hydroxyacyl-CoA dehydrogenase type-2 (EC 1.1.1.35) (17-beta-estradiol 17-dehydrogenase) (EC 1.1.1.62) (2-methyl-3-hydroxybutyryl-CoA dehydrogenase) (MHBD) (3-alpha-(17-beta)-hydroxysteroid dehydrogenase (NAD(+))) (EC 1.1.1.239) (3-hydroxy-2-methylbutyryl-CoA dehydrogenase) (EC 1.1.1.178) (3-hydroxyacyl-CoA dehydrogenase type II) (3alpha(or 20beta)-hydroxysteroid dehydrogenase) (EC 1.1.1.53) (7-…	HSD17B10
Q5TA01	Glutathione S-transferase omega-1	GSTO1
Q99611	Selenide, water dikinase 2 (EC 2.7.9.3) (Selenium donor protein 2) (Selenophosphate synthase 2)	SEPHS2
C9J3D7	Peroxisomal carnitine O-octanoyltransferase	CROT
F8W4S1	Citrate synthase, mitochondrial	CS
J3KRZ5	Glycine hydroxymethyltransferase (EC 2.1.2.1)	SHMT1
P62244	40S ribosomal protein S15a (Small ribosomal subunit protein uS8)	RPS15A
A0A0A0MRQ5	Peroxiredoxin-1	PRDX1
E5RGM4	S-phase kinase-associated protein 1	SKP1
E7ETZ0	CALM1 protein (Calmodulin 2 (Phosphorylase kinase, delta), isoform CRA_a) (Calmodulin 3 (Phosphorylase kinase, delta), isoform CRA_a) (Calmodulin-1) (Calmodulin-2) (Calmodulin-3) (LP7057 protein)	CALM2
E9PJG8	Triokinase/FMN cyclase	TKFC
F5H2F4	C-1-tetrahydrofolate synthase, cytoplasmic (EC 1.5.1.5) (EC 3.5.4.9) (EC 6.3.4.3)	MTHFD1
F5H6I7	Atlastin-3	ATL3
P31153	S-adenosylmethionine synthase isoform type-2 (AdoMet synthase 2) (EC 2.5.1.6) (Methionine adenosyltransferase 2) (MAT 2) (Methionine adenosyltransferase II) (MAT-II)	MAT2A
P36542	ATP synthase subunit gamma, mitochondrial (ATP synthase F1 subunit gamma) (F-ATPase gamma subunit)	ATP5F1C
P13639	Elongation factor 2 (EF-2)	EEF2
A6NJH9	Eukaryotic translation initiation factor 4C	EIF1AY
C9JW96	Prohibitin	PHB
E9PNV6	Regenerating islet-derived protein 4	REG4
P21695	Glycerol-3-phosphate dehydrogenase [NAD(+)], cytoplasmic (GPD-C) (GPDH-C) (EC 1.1.1.8)	GPD1
P53597	Succinate--CoA ligase [ADP/GDP-forming] subunit alpha, mitochondrial (EC 6.2.1.4) (EC 6.2.1.5) (Succinyl-CoA synthetase subunit alpha) (SCS-alpha)	SUCLG1
A0A075B730	Epiplakin	EPPK1
P05141	ADP/ATP translocase 2 (ADP,ATP carrier protein 2) (ADP,ATP carrier protein, fibroblast isoform) (Adenine nucleotide translocator 2) (ANT 2) (Solute carrier family 25 member 5) [Cleaved into: ADP/ATP translocase 2, N-terminally processed]	SLC25A5
H0YK49	Electron transfer flavoprotein subunit alpha (Alpha-ETF)	ETFA
U3KQL7	Integral membrane protein 2B	ITM2B
V9GYG0	ADP/ATP translocase (ADP,ATP carrier protein)	SLC25A4
A0A1B0GTC6	Uncharacterized protein C3orf85	C3orf85
P54868	Hydroxymethylglutaryl-CoA synthase, mitochondrial (HMG-CoA synthase) (EC 2.3.3.10) (3-hydroxy-3-methylglutaryl coenzyme A synthase)	HMGCS2
P04843	Dolichyl-diphosphooligosaccharide--protein glycosyltransferase subunit 1 (Dolichyl-diphosphooligosaccharide--protein glycosyltransferase 67 kDa subunit) (Ribophorin I) (RPN-I) (Ribophorin-1)	RPN1
F8VPD4	CAD protein (EC 2.1.3.2) (EC 3.5.2.3) (EC 6.3.5.5)	CAD
Q5T6W2	Heterogeneous nuclear ribonucleoprotein K	HNRNPK
C9JLV6	Cytosolic malate dehydrogenase	MDH1
Q5D862	Filaggrin-2 (FLG-2) (Intermediate filament-associated and psoriasis-susceptibility protein) (Ifapsoriasin)	FLG2
Q9Y5C1	Angiopoietin-related protein 3 (Angiopoietin-5) (ANG-5) (Angiopoietin-like protein 3) [Cleaved into: ANGPTL3(17-221); ANGPTL3(17-224)]	ANGPTL3
P00492	Hypoxanthine-guanine phosphoribosyltransferase (HGPRT) (HGPRTase) (EC 2.4.2.8)	HPRT1
E7EPW2	28S ribosomal protein S25, mitochondrial	MRPS25
C9JV77	Alpha-2-HS-glycoprotein (Fetuin-A)	AHSG
H7C402	Proteasome subunit alpha type-2	PSMA2
E5RIF9	Carbonic anhydrase (EC 4.2.1.1)	CA1
G8JLH6	Tetraspanin	CD9
K7ES70	Microfibril-associated glycoprotein 4	MFAP4
M0QXC5	Napsin-A	NAPSA
F8WBR5	Calmodulin-2	CALM2
A0A0A0MTH3	Integrin-linked protein kinase (59 kDa serine/threonine-protein kinase) (Beta-integrin-linked kinase) (ILK-1) (ILK-2) (p59ILK)	ILK
E9PL34	Protein tyrosine phosphatase type IVA 2	PTP4A2
H3BSJ5	Ubiquinone biosynthesis protein	COQ9
K7EKW4	Isochorismatase domain-containing protein 2	ISOC2
A0A075B738	Platelet endothelial cell adhesion molecule (PECAM-1) (EndoCAM) (GPIIA') (PECA1) (CD antigen CD31)	PECAM1
D6RF35	Vitamin D-binding protein (Gc-globulin) (Group-specific component)	GC
P04921	Glycophorin-C (Glycoconnectin) (Glycophorin-D) (GPD) (Glycoprotein beta) (PAS-2') (Sialoglycoprotein D) (CD antigen CD236)	GYPC
E7EQR4
P00505	Aspartate aminotransferase, mitochondrial (mAspAT) (EC 2.6.1.1) (EC 2.6.1.7) (Fatty acid-binding protein) (FABP-1) (Glutamate oxaloacetate transaminase 2) (Kynurenine aminotransferase 4) (Kynurenine aminotransferase IV) (Kynurenine--oxoglutarate transaminase 4) (Kynurenine--oxoglutarate transaminase IV) (Plasma membrane-associated fatty acid-binding protein) (FABPpm) (Transaminase A)	GOT2
P07954	Fumarate hydratase, mitochondrial (Fumarase) (HsFH) (EC 4.2.1.2)	FH
P08567	Pleckstrin (Platelet 47 kDa protein) (p47)	PLEK
A0A0J9YX13	GDP-L-fucose synthase	GFUS
P05091	Aldehyde dehydrogenase, mitochondrial (EC 1.2.1.3) (ALDH class 2) (ALDH-E2) (ALDHI)	ALDH2
Q01546	Keratin, type II cytoskeletal 2 oral (Cytokeratin-2P) (CK-2P) (K2P) (Keratin-76) (K76) (Type-II keratin Kb9)	KRT76
P21953	2-oxoisovalerate dehydrogenase subunit beta, mitochondrial (EC 1.2.4.4) (Branched-chain alpha-keto acid dehydrogenase E1 component beta chain) (BCKDE1B) (BCKDH E1-beta)	BCKDHB
C9J4N6	Isocitrate dehydrogenase [NADP] cytoplasmic	IDH1
P07951	Tropomyosin beta chain (Beta-tropomyosin) (Tropomyosin-2)	TPM2
P05062	Fructose-bisphosphate aldolase B (EC 4.1.2.13) (Liver-type aldolase)	ALDOB
P01019	Angiotensinogen (Serpin A8) [Cleaved into: Angiotensin-1 (Angiotensin 1-10) (Angiotensin I) (Ang I); Angiotensin-2 (Angiotensin 1-8) (Angiotensin II) (Ang II); Angiotensin-3 (Angiotensin 2-8) (Angiotensin III) (Ang III) (Des-Asp[1]-angiotensin II); Angiotensin-4 (Angiotensin 3-8) (Angiotensin IV) (Ang IV); Angiotensin 1-9; Angiotensin 1-7; Angiotensin 1-5; Angiotensin 1-4]	AGT
P15924	Desmoplakin (DP) (250/210 kDa paraneoplastic pemphigus antigen)	DSP
P40926	Malate dehydrogenase, mitochondrial (EC 1.1.1.37)	MDH2
Q5VU61	Tropomyosin alpha-3 chain	TPM3
A0A087WY68	Proprotein convertase subtilisin/kexin type 6	PCSK6
A0A0A0MTS2
A0A0B4J1R6
B9A041	Malate dehydrogenase, cytoplasmic	MDH1
F8VV71	Ubiquitin-conjugating enzyme E2 N	UBE2N
H0Y548	Peptidyl-prolyl cis-trans isomerase (PPIase) (EC 5.2.1.8)	PPIF
H0Y5E8	GTP-binding protein SAR1a	SAR1A
A0A0A0MSI0	Peroxiredoxin-1	PRDX1
P05089	Arginase-1 (EC 3.5.3.1) (Liver-type arginase) (Type I arginase)	ARG1
P14136	Glial fibrillary acidic protein (GFAP)	GFAP
H7BYY1	Tropomyosin 1 (Alpha), isoform CRA_m (Tropomyosin alpha-1 chain)	TPM1
K7EKH6
P14923	Junction plakoglobin (Catenin gamma) (Desmoplakin III) (Desmoplakin-3)	JUP
C9J4S4	Ras-related protein Rab-7a	RAB7A
C9JF46
P21796	Voltage-dependent anion-selective channel protein 1 (VDAC-1) (hVDAC1) (Outer mitochondrial membrane protein porin 1) (Plasmalemmal porin) (Porin 31HL) (Porin 31HM)	VDAC1
X6RJP6	Transgelin-2	TAGLN2
J3QRS3	Myosin regulatory light chain 12A (Myosin regulatory light chain MRCL3, isoform CRA_b)	MYL12A
Q8N0Y7	Probable phosphoglycerate mutase 4 (EC 5.4.2.11) (EC 5.4.2.4)	PGAM4
A0A1B0GV21	Uncharacterized protein C3orf85	C3orf85
H0YKX9	Annexin	ANXA2
Q5T749	Keratinocyte proline-rich protein (hKPRP)	KPRP
P61457	Pterin-4-alpha-carbinolamine dehydratase (PHS) (EC 4.2.1.96) (4-alpha-hydroxy-tetrahydropterin dehydratase) (Dimerization cofactor of hepatocyte nuclear factor 1-alpha) (DCoH) (Dimerization cofactor of HNF1) (Phenylalanine hydroxylase-stimulating protein) (Pterin carbinolamine dehydratase) (PCD)	PCBD1
Q32Q12	Nucleoside diphosphate kinase (EC 2.7.4.6)	NME1-NME2
Q5JP53	Tubulin beta chain	TUBB
B7Z6Z4	Myosin light polypeptide 6 (cDNA FLJ56329, highly similar to Myosin light polypeptide 6)	MYL6
C9JGI3	Thymidine phosphorylase	TYMP
F8W6P5	Hemoglobin subunit beta	HBB
H7C106	Reticulon	RTN4
P02008	Hemoglobin subunit zeta (HBAZ) (Hemoglobin zeta chain) (Zeta-globin)	HBZ
J3KPS3	Fructose-bisphosphate aldolase (EC 4.1.2.13)	ALDOA
P06312	Immunoglobulin kappa variable 4-1 (Ig kappa chain V-IV region B17) (Ig kappa chain V-IV region JI) (Ig kappa chain V-IV region Len) (Ig kappa chain V-IV region STH)	IGKV4-1
P01042	Kininogen-1 (Alpha-2-thiol proteinase inhibitor) (Fitzgerald factor) (High molecular weight kininogen) (HMWK) (Williams-Fitzgerald-Flaujeac factor) [Cleaved into: Kininogen-1 heavy chain; T-kinin (Ile-Ser-Bradykinin); Bradykinin (Kallidin I); Lysyl-bradykinin (Kallidin II); Kininogen-1 light chain; Low molecular weight growth-promoting factor]	KNG1
E9PN89	Heat shock cognate 71 kDa protein	HSPA8
F8W1C3	Matrix metalloproteinase-19	MMP19
F8W876	Mannan-binding lectin serine protease 1	MASP1
A0A0B4J1V0	Immunoglobulin heavy variable 3-15	IGHV3-15
Q4VB86	Protein 4.1 (Band 4.1) (Erythrocyte membrane protein band 4.1)	EPB41
Q86YZ3	Hornerin	HRNR
P68363	Tubulin alpha-1B chain (EC 3.6.5.-) (Alpha-tubulin ubiquitous) (Tubulin K-alpha-1) (Tubulin alpha-ubiquitous chain) [Cleaved into: Detyrosinated tubulin alpha-1B chain]	TUBA1B
E9PEW8	Hemoglobin subunit delta	HBD
G3V3A0	Alpha-1-antichymotrypsin (Serpin peptidase inhibitor, clade A (Alpha-1 antiproteinase, antitrypsin), member 3, isoform CRA_a)	SERPINA3
H0Y8X4	2'-deoxynucleoside 5'-phosphate N-hydrolase 1	DNPH1
J3KPD9	NME1-NME2 readthrough	NME1-NME2
J3QR48	Importin subunit beta-1	KPNB1
A0A087WVQ6	Clathrin heavy chain	CLTC
C9J9J4	55 kDa erythrocyte membrane protein	MPP1
E9PEX6	Dihydrolipoyl dehydrogenase (EC 1.8.1.4)	DLD
E9PFZ2	Ceruloplasmin	CP
F5H5I5	ABC-type oligopeptide transporter ABCB9	ABCB9
F8VQ14	T-complex protein 1 subunit beta (CCT-beta)	CCT2
F8W8Y4	Pannexin-2	PANX2
E9PK25	Cofilin-1 (Cofilin, non-muscle isoform)	CFL1
Q15404	Ras suppressor protein 1 (RSP-1) (Rsu-1)	RSU1
Q8IWU5	Extracellular sulfatase Sulf-2 (hSulf-2) (EC 3.1.6.-)	SULF2
B1AH77	Ras-related C3 botulinum toxin substrate 2	RAC2
C9J0K6	Sorcin	SRI
E9PRE7	Pyruvate carboxylase, mitochondrial	PC
H0YDD8	60S acidic ribosomal protein P2	RPLP2
H0YI90	Protein DDI1 homolog 2	DDI2
A0A087X1X5	Calponin	CNN2
A0A140TA32	Complement C4-A	C4A
Q6DRA6	Putative histone H2B type 2-D (H2B-clustered histone 19 pseudogene)	H2BC19P
Q6S8J3	POTE ankyrin domain family member E (ANKRD26-like family C member 1A) (Prostate, ovary, testis-expressed protein on chromosome 2) (POTE-2)	POTEE
C9JFR7	Cytochrome c	CYCS
F5GY37	Prohibitin	PHB2
P09105	Hemoglobin subunit theta-1 (Hemoglobin theta-1 chain) (Theta-1-globin)	HBQ1
Q8IWY7	Tau-tubulin kinase
P02100	Hemoglobin subunit epsilon (Epsilon-globin) (Hemoglobin epsilon chain)	HBE1
P28066	Proteasome subunit alpha type-5 (Macropain zeta chain) (Multicatalytic endopeptidase complex zeta chain) (Proteasome zeta chain)	PSMA5
A0A0A0MS08	Immunoglobulin heavy constant gamma 1	IGHG1
B1AN15	Dyslexia-associated protein KIAA0319-like protein	KIAA0319L
B8ZZ54	10 kDa heat shock protein, mitochondrial (Heat shock 10kDa protein 1 (Chaperonin 10), isoform CRA_h)	HSPE1
E7ER27	Peroxisomal multifunctional enzyme type 2	HSD17B4
H3BNG9	Dynein light chain roadblock-type 2	DYNLRB2
I3L3M7	Thioredoxin domain-containing protein 17	TXNDC17
I3L504	Eukaryotic translation initiation factor 5A-1	EIF5A
Q5QPM7	Proteasome inhibitor PI31 subunit	PSMF1
Q9Y277	Voltage-dependent anion-selective channel protein 3 (VDAC-3) (hVDAC3) (Outer mitochondrial membrane protein porin 3)	VDAC3
A0A087WVQ9	Elongation factor 1-alpha	EEF1A1
F6QMI7	Dystonin	DST
H0Y3C5	Tyrosine-protein kinase (EC 2.7.10.2)	HCK
H7BZ94	Protein disulfide-isomerase (EC 5.3.4.1)	P4HB
Q5JRR6	Ubiquitin-like modifier-activating enzyme 1	UBA1
A0A0G2JPA8	Alpha-2-antiplasmin	SERPINF2
F8WCF6	Actin-related protein 2/3 complex subunit 4	ARPC4-TTLL3
M0R009	Alpha-1B-glycoprotein	A1BG
S4R460
P30086	Phosphatidylethanolamine-binding protein 1 (PEBP-1) (HCNPpp) (Neuropolypeptide h3) (Prostatic-binding protein) (Raf kinase inhibitor protein) (RKIP) [Cleaved into: Hippocampal cholinergic neurostimulating peptide (HCNP)]	PEBP1
Q562R1	Beta-actin-like protein 2 (Kappa-actin)	ACTBL2
P13224	Platelet glycoprotein Ib beta chain (GP-Ib beta) (GPIb-beta) (GPIbB) (Antigen CD42b-beta) (CD antigen CD42c)	GP1BB
J3KQE5	GTP-binding nuclear protein Ran	RAN
P12036	Neurofilament heavy polypeptide (NF-H) (200 kDa neurofilament protein) (Neurofilament triplet H protein)	NEFH
E7EPV7	Alpha-synuclein	SNCA
E7EU05	Platelet glycoprotein 4 (Glycoprotein IIIb) (PAS IV) (PAS-4) (Platelet glycoprotein IV)	CD36
F5H3C5	Superoxide dismutase (EC 1.15.1.1)	SOD2
F8VWQ5	Citrate synthase, mitochondrial	CS
A0A087WZB5	Beta-parvin	PARVB
E7EUT5	Glyceraldehyde-3-phosphate dehydrogenase	GAPDH
H0YLU2	Proteasome activator complex subunit 1	PSME1
Q53FA3	HSPA1L (Heat shock 70 kDa protein 1-like) (Heat shock 70kDa protein 1-like variant)	HSPA1L
Q5PY61	Ubiquitin C splice variant	UBC
A0A075B6S5	Immunoglobulin kappa variable 1-27	IGKV1-27
E7ENL6	Collagen alpha-3(VI) chain	COL6A3
A0A087WYG6	Ly-6/neurotoxin-like protein 1	LYNX1
E5RJH0	Betaine--homocysteine S-methyltransferase 1	BHMT
F2Z2S8	40S ribosomal protein S3	RPS3
A0A0A0MRZ8	Immunoglobulin kappa variable 3D-11	IGKV3D-11
A0A087WW23	Arachidonate 5-lipoxygenase-activating protein	ALOX5AP
A0A075B6N9	Immunoglobulin heavy constant mu (Ig mu chain C region) (Ig mu chain C region BOT) (Ig mu chain C region GAL) (Ig mu chain C region OU)	IGHM
E9PAQ1	Properdin	CFP
A0A0J9YVU2	Sortilin	SORT1
E7ERT8	Homeobox protein Hox-A1	HOXA1
K7EKU0	G patch domain-containing protein 8	GPATCH8
K7EML0	Pancreatic prohormone	PPY
E9PRR2	Serine protease 23	PRSS23
A0A087WZW1	Colipase	CLPS
A0A0U1RR20
H3BQF1	Adenine phosphoribosyltransferase	APRT
A0A075B6K8	Immunoglobulin lambda constant 1 (Ig lambda chain C region MGC) (Ig lambda-1 chain C region)	IGLC1
G5E968	Chromogranin A (Parathyroid secretory protein 1), isoform CRA_b (Chromogranin-A)	CHGA
P01619	Immunoglobulin kappa variable 3-20 (Ig kappa chain V-III region B6) (Ig kappa chain V-III region GOL) (Ig kappa chain V-III region HAH) (Ig kappa chain V-III region HIC) (Ig kappa chain V-III region IARC/BL41) (Ig kappa chain V-III region NG9) (Ig kappa chain V-III region SIE) (Ig kappa chain V-III region Ti) (Ig kappa chain V-III region WOL)	IGKV3-20
A0A0C4DH25	Immunoglobulin kappa variable 3D-20	IGKV3D-20
F5H1C6	Fermitin family homolog 3	FERMT3
E9PR44
H0Y3H6	Complement C2 (EC 3.4.21.43) (C3/C5 convertase)	C2
Q96PD5	N-acetylmuramoyl-L-alanine amidase (EC 3.5.1.28) (Peptidoglycan recognition protein 2) (Peptidoglycan recognition protein long) (PGRP-L)	PGLYRP2
D6RFM5	Succinate dehydrogenase [ubiquinone] flavoprotein subunit, mitochondrial (EC 1.3.5.1)	SDHA
E7EX29	14-3-3 protein zeta/delta	YWHAZ
C9JD84	Latent-transforming growth factor beta-binding protein 1	LTBP1
A0A075B6L0	Immunoglobulin lambda constant 3 (Ig lambda chain C region DOT) (Ig lambda chain C region NEWM) (Ig lambda-3 chain C regions)	IGLC3
O75592	E3 ubiquitin-protein ligase MYCBP2 (EC 2.3.2.33) (Myc-binding protein 2) (Protein associated with Myc)	MYCBP2
C9JMY1	Insulin-like growth factor-binding protein 2	IGFBP2
B0YJC4	Vimentin	VIM
P20774	Mimecan (Osteoglycin) (Osteoinductive factor) (OIF)	OGN
E9PQD6	Serum amyloid A protein	SAA1
O00292	Left-right determination factor 2 (Endometrial bleeding-associated factor) (Left-right determination factor A) (Protein lefty-2) (Protein lefty-A) (Transforming growth factor beta-4) (TGF-beta-4)	LEFTY2
P0CG38	POTE ankyrin domain family member I	POTEI
M0R2X8	Angiopoietin-related protein 4	ANGPTL4
K7ERI9	Apolipoprotein C-I	APOC1
E9PNP3	Mth938 domain-containing protein	AAMDC
K7EP04	Heat shock protein beta-6	HSPB6
Q8WUA8	Tsukushi (E2-induced gene 4 protein) (Leucine-rich repeat-containing protein 54)	TSKU
H0YCU9	Transgelin	TAGLN
P15814	Immunoglobulin lambda-like polypeptide 1 (CD179 antigen-like family member B) (Ig lambda-5) (Immunoglobulin omega polypeptide) (Immunoglobulin-related protein 14.1) (CD antigen CD179b)	IGLL1
C0H5X0	MMP28 protein (Matrix metallopeptidase 28, isoform CRA_b) (Matrix metalloproteinase-28)	MMP28
A0A087WSY6	Immunoglobulin kappa variable 3D-15	IGKV3D-15
F8VPF3	Myosin light polypeptide 6	MYL6
Q13421	Mesothelin (CAK1 antigen) (Pre-pro-megakaryocyte-potentiating factor) [Cleaved into: Megakaryocyte-potentiating factor (MPF); Mesothelin, cleaved form]	MSLN
Q5JQ13
A0A0C4DGG7	LIM domain-binding protein 3	LDB3
A0A087WSY5	Carboxypeptidase B2	CPB2
F5H2D0	Complement subcomponent C1r (EC 3.4.21.41)	C1R
P59665	Neutrophil defensin 1 (Defensin, alpha 1) (HNP-1) (HP-1) (HP1) [Cleaved into: HP 1-56; Neutrophil defensin 2 (HNP-2) (HP-2) (HP2)]	DEFA1; DEFA1B
P01700	Immunoglobulin lambda variable 1-47 (Ig lambda chain V-I region HA) (Ig lambda chain V-I region WAH)	IGLV1-47
A0A140T9L3	HLA class I histocompatibility antigen, C alpha chain	HLA-C
F5GZN3	Lactadherin (Breast epithelial antigen BA46) (HMFG) (MFGM) (Milk fat globule-EGF factor 8) (MFG-E8) (SED1) [Cleaved into: Lactadherin short form; Medin]	MFGE8
A0A0C4DH07	Latent-transforming growth factor beta-binding protein 4	LTBP4
F5H760	Glutathione transferase (EC 2.5.1.18)	MGST1
Q96AQ6	Pre-B-cell leukemia transcription factor-interacting protein 1 (Hematopoietic PBX-interacting protein)	PBXIP1
H3BRJ0	Coronin	CORO1A
D6RF83	PDZ and LIM domain protein 7	PDLIM7
E7EUJ1	Hepatic triacylglycerol lipase (EC 3.1.1.3) (EC 3.1.1.32) (EC 3.1.1.5) (Lipase member C) (Lysophospholipase) (Phospholipase A1)	LIPC
H0Y5Z8	Sulfhydryl oxidase 1	QSOX1
P11686	Pulmonary surfactant-associated protein C (SP-C) (Pulmonary surfactant-associated proteolipid SPL(Val)) (SP5)	SFTPC
A6QRJ1	V-type proton ATPase subunit S1	ATP6AP1
H9KV75	Alpha-actinin-1	ACTN1
A0A0C4DGV8	Semaphorin-3B	SEMA3B
H0YAH8	Transforming growth factor-beta-induced protein ig-h3	TGFBI
B4DYT9	Sarcalumenin	SRL
K7ERG9	Complement factor D (EC 3.4.21.46) (Adipsin) (C3 convertase activator) (Properdin factor D)	CFD
Q8NFU3	Thiosulfate:glutathione sulfurtransferase (TST) (EC 2.8.1.-)	TSTD1
P68036	Ubiquitin-conjugating enzyme E2 L3 (EC 2.3.2.23) (E2 ubiquitin-conjugating enzyme L3) (L-UBC) (UbcH7) (Ubiquitin carrier protein L3) (Ubiquitin-conjugating enzyme E2-F1) (Ubiquitin-protein ligase L3)	UBE2L3
B0QYF8	Myoglobin	MB
A0A087X0S5	Collagen alpha-1(VI) chain	COL6A1
P35858	Insulin-like growth factor-binding protein complex acid labile subunit (ALS)	IGFALS
Q6UWF9	Protein FAM180A	FAM180A
A0A087WZI0	Collagen alpha-1(VIII) chain	COL8A1
F8W1B7
A0A0C4DFX3	EMILIN-1 (Elastin microfibril interface-located protein 1) (Elastin microfibril interfacer 1)	EMILIN1
Q9Y279	V-set and immunoglobulin domain-containing protein 4 (Protein Z39Ig)	VSIG4
B0YIW2	Apolipoprotein C-III (Apolipoprotein C3)	APOC3
C9JF17	Apolipoprotein D	APOD
K7EKF6	Angiopoietin-related protein 6	ANGPTL6
A6XND1	Insulin-like growth factor-binding protein 3
C9JEU5	Fibrinogen gamma chain	FGG
J3QLP3	von Willebrand factor A domain-containing protein 1	VWA1
I3L0R0	Meteorin-like protein	METRNL
C9J2Q0	Apolipoprotein C-III (Apolipoprotein C3)	APOC3
G3V1X6	Neurotensin/neuromedin N	NTS
Q9NZ20	Group 3 secretory phospholipase A2 (EC 3.1.1.4) (Group III secretory phospholipase A2) (GIII sPLA2) (sPLA2-III) (Phosphatidylcholine 2-acylhydrolase 3)	PLA2G3
P31151	Protein S100-A7 (Psoriasin) (S100 calcium-binding protein A7)	S100A7
H0YBZ2	HLA class II histocompatibility antigen gamma chain	CD74
H3BPK4	Myosin regulatory light chain 11	MYL11
P41159	Leptin (Obese protein) (Obesity factor)	LEP
B1AH96	Apolipoprotein L1	APOL1
J3QL05	Serine/arginine-rich splicing factor 2 (Splicing component, 35 kDa) (Splicing factor SC35) (Splicing factor, arginine/serine-rich 2)	SRSF2
D6RBX5	Secretoglobin family 3A member 2	SCGB3A2
M0R1H5	40S ribosomal protein S11	RPS11
F8VYK9	Insulin-like growth factor-binding protein 6	IGFBP6
P06307	Cholecystokinin (CCK) [Cleaved into: Cholecystokinin-58 (CCK58); Cholecystokinin-58 desnonopeptide ((1-49)-CCK58); Cholecystokinin-39 (CCK39); Cholecystokinin-33 (CCK33); Cholecystokinin-25 (CCK25); Cholecystokinin-18 (CCK18); Cholecystokinin-12 (CCK12); Cholecystokinin-8 (CCK8); Cholecystokinin-7 (CCK7); Cholecystokinin-5 (CCK5)]	CCK
A0A087WWF1
A0A087X094
A0A087X0K0	Collagen alpha-1(XV) chain	COL15A1
A0A075B6P5	Immunoglobulin kappa variable 2-28	IGKV2-28
A0A0A0MS15	Immunoglobulin heavy variable 3-49	IGHV3-49
A0A0B4J1V1	Immunoglobulin heavy variable 3-21	IGHV3-21
O00151	PDZ and LIM domain protein 1 (C-terminal LIM domain protein 1) (Elfin) (LIM domain protein CLP-36)	PDLIM1
P00387	NADH-cytochrome b5 reductase 3 (B5R) (Cytochrome b5 reductase) (EC 1.6.2.2) (Diaphorase-1)	CYB5R3
P00966	Argininosuccinate synthase (EC 6.3.4.5) (Citrulline--aspartate ligase)	ASS1
P01714	Immunoglobulin lambda variable 3-19 (Ig lambda chain V-III region SH)	IGLV3-19
P01780	Immunoglobulin heavy variable 3-7 (Ig heavy chain V-III region GAL) (Ig heavy chain V-III region GAR) (Ig heavy chain V-III region JON)	IGHV3-7
P02750	Leucine-rich alpha-2-glycoprotein (LRG)	LRG1
P02814	Submaxillary gland androgen-regulated protein 3B (Proline-rich peptide P-B) (Proline-rich protein 3) [Cleaved into: Peptide P-A; Peptide D1A]	SMR3B
P08519	Apolipoprotein(a) (Apo(a)) (Lp(a)) (EC 3.4.21.-)	LPA
P08571	Monocyte differentiation antigen CD14 (Myeloid cell-specific leucine-rich glycoprotein) (CD antigen CD14) [Cleaved into: Monocyte differentiation antigen CD14, urinary form; Monocyte differentiation antigen CD14, membrane-bound form]	CD14
P10412	Histone H1.4 (Histone H1b) (Histone H1s-4)	H1-4
P12236	ADP/ATP translocase 3 (ADP,ATP carrier protein 3) (ADP,ATP carrier protein, isoform T2) (ANT 2) (Adenine nucleotide translocator 3) (ANT 3) (Solute carrier family 25 member 6) [Cleaved into: ADP/ATP translocase 3, N-terminally processed]	SLC25A6
P14770	Platelet glycoprotein IX (GP-IX) (GPIX) (Glycoprotein 9) (CD antigen CD42a)	GP9
P16104	Histone H2AX (H2a/x) (Histone H2A.X)	H2AX
P17661	Desmin	DES
P23284	Peptidyl-prolyl cis-trans isomerase B (PPIase B) (EC 5.2.1.8) (CYP-S1) (Cyclophilin B) (Rotamase B) (S-cyclophilin) (SCYLP)	PPIB
P23527	Histone H2B type 1-O (H2B-clustered histone 17) (Histone H2B.2) (Histone H2B.n) (H2B/n)	H2BC17
P25398	40S ribosomal protein S12 (Small ribosomal subunit protein eS12)	RPS12
P25815	Protein S100-P (Migration-inducing gene 9 protein) (MIG9) (Protein S100-E) (S100 calcium-binding protein P)	S100P
P30044	Peroxiredoxin-5, mitochondrial (EC 1.11.1.24) (Alu corepressor 1) (Antioxidant enzyme B166) (AOEB166) (Liver tissue 2D-page spot 71B) (PLP) (Peroxiredoxin V) (Prx-V) (Peroxisomal antioxidant enzyme) (TPx type VI) (Thioredoxin peroxidase PMP20) (Thioredoxin-dependent peroxiredoxin 5)	PRDX5
P48735	Isocitrate dehydrogenase [NADP], mitochondrial (IDH) (EC 1.1.1.42) (ICD-M) (IDP) (NADP(+)-specific ICDH) (Oxalosuccinate decarboxylase)	IDH2
P49247	Ribose-5-phosphate isomerase (EC 5.3.1.6) (Phosphoriboisomerase)	RPIA
P60022	Beta-defensin 1 (BD-1) (hBD-1) (Defensin, beta 1)	DEFB1
P60763	Ras-related C3 botulinum toxin substrate 3 (EC 3.6.5.2) (p21-Rac3)	RAC3
P60891	Ribose-phosphate pyrophosphokinase 1 (EC 2.7.6.1) (PPRibP) (Phosphoribosyl pyrophosphate synthase I) (PRS-I)	PRPS1
P60953	Cell division control protein 42 homolog (EC 3.6.5.2) (G25K GTP-binding protein)	CDC42
P68431	Histone H3.1 (Histone H3/a) (Histone H3/b) (Histone H3/c) (Histone H3/d) (Histone H3/f) (Histone H3/h) (Histone H3/i) (Histone H3/j) (Histone H3/k) (Histone H3/l)	H3C1; H3C2; H3C3; H3C4; H3C6; H3C7; H3C8; H3C10; H3C11; H3C12
Q05315	Galectin-10 (Gal-10) (Charcot-Leyden crystal protein) (CLC) (Eosinophil lysophospholipase) (Lysolecithin acylhydrolase)	CLC
Q07954	Prolow-density lipoprotein receptor-related protein 1 (LRP-1) (Alpha-2-macroglobulin receptor) (A2MR) (Apolipoprotein E receptor) (APOER) (CD antigen CD91) [Cleaved into: Low-density lipoprotein receptor-related protein 1 85 kDa subunit (LRP-85); Low-density lipoprotein receptor-related protein 1 515 kDa subunit (LRP-515); Low-density lipoprotein receptor-related protein 1 intracellular domain (L…	LRP1
Q13103	Secreted phosphoprotein 24 (Spp-24) (Secreted phosphoprotein 2)	SPP2
Q14749	Glycine N-methyltransferase (EC 2.1.1.20)	GNMT
Q15166	Serum paraoxonase/lactonase 3 (EC 3.1.1.2) (EC 3.1.1.81) (EC 3.1.8.1)	PON3
Q8N3Z0	Inactive serine protease 35	PRSS35
Q9BWD1	Acetyl-CoA acetyltransferase, cytosolic (EC 2.3.1.9) (Acetyl-CoA transferase-like protein) (Cytosolic acetoacetyl-CoA thiolase)	ACAT2
Q9NRD9	Dual oxidase 1 (EC 1.11.1.-) (EC 1.6.3.1) (Large NOX 1) (Long NOX 1) (NADPH thyroid oxidase 1) (Thyroid oxidase 1)	DUOX1
A0A075B6N8	Immunoglobulin heavy constant gamma 3 (HDC) (Heavy chain disease protein) (Ig gamma-3 chain C region)	IGHG3
A0A087WW89	Immunoglobulin heavy variable 3-72	IGHV3-72
A0A087WY82	Junctional adhesion molecule A (Junctional adhesion molecule 1)	F11R
A0A087X191
A0A0A0MS51	Gelsolin (Actin-depolymerizing factor) (Brevin)	GSN
A0A0A0MSV6	Complement C1q subcomponent subunit B	C1QB
A0A0B4J1U7	Immunoglobulin heavy variable 6-1	IGHV6-1
A0A0G2JIW1	Heat shock 70 kDa protein 1B	HSPA1B
A0A0G2JMB2	Immunoglobulin heavy constant alpha 2	IGHA2
A0A0G2JPR0	Complement C4-A	C4A
A0A0U1RRH7	Histone H2A
A0A140TA44	Complement C4-A	C4A
A0A1B0GWE8	Cathepsin D (EC 3.4.23.5)	CTSD
B1AKG0	Complement factor H-related protein 1	CFHR1
B3KRT8	Elastin (Tropoelastin)	ELN
B4DNK4	Pyruvate kinase (EC 2.7.1.40)	PKM
B4DSU6	Heterogeneous nuclear ribonucleoproteins C1/C2 (cDNA FLJ52975, highly similar to Heterogeneous nuclear ribonucleoproteins C)	HNRNPC
B4DUR8	T-complex protein 1 subunit gamma	CCT3
B7ZKJ8	ITIH4 protein (Inter-alpha-trypsin inhibitor heavy chain H4)	ITIH4
C9J0D1	Histone H2A	H2AZ2
C9J9K3	40S ribosomal protein SA	RPSA
C9JC03	EH domain-containing protein 1	EHD1
C9JRT3	Complement factor B (EC 3.4.21.47) (C3/C5 convertase)	CFB
C9JW52	Insulin-like growth factor-binding protein 2	IGFBP2
D6RA82	Annexin	ANXA3
D6RD17	Immunoglobulin J chain	JCHAIN
E7EN65	Elastin (Tropoelastin)	ELN
E7ENM0	Elastin (Tropoelastin)	ELN
E7EP32	Guanine nucleotide-binding protein G(I)/G(S)/G(T) subunit beta-2	GNB2
E7ER44	Lactotransferrin	LTF
E7ESV4	Ras-related protein Rap-1b	RAP1B
E9PCA1	T-complex protein 1 subunit epsilon (CCT-epsilon)	CCT5
E9PE82	Short-chain-specific acyl-CoA dehydrogenase, mitochondrial	ACADS
E9PGN7	Plasma protease C1 inhibitor	SERPING1
E9PKE3	Heat shock cognate 71 kDa protein	HSPA8
E9PLD0	Ras-related protein Rab-1B	RAB1B
E9PQ63	Carbonyl reductase [NADPH] 1	CBR1
F5H0C7	ADP-ribosylation factor 3	ARF3
F5H563	Protein 4.2	EPB42
F8WAH6
G3V0G6	Elastin (Tropoelastin)	ELN
G5E950	Elastin (Tropoelastin)	ELN
H0Y300	Haptoglobin	HP
H0Y614	Ubiquitin-fold modifier 1	UFM1
H0YB12	Secreted Ly-6/uPAR domain-containing protein 2	SLURP2
H0YC35	Clusterin	CLU
H0YLF3	Beta-2-microglobulin	B2M
H3BM21	Integrin beta
H3BRV9	Nuclear transport factor 2	NUTF2
H3BSC1	Ras-related protein Rab-11A	RAB11A
H3BUV8	Lysyl oxidase homolog 1	LOXL1
H7BZ95	Dermokine	DMKN
J3KMZ7	Integrator complex subunit 2	INTS2
J3KQ18	D-dopachrome decarboxylase	DDT
J3KSN0	Secreted and transmembrane protein 1	SECTM1
K7EK07	Histone H3	H3-3B
K7ELM9	Apolipoprotein C-I	APOC1
K7ELW0	Parkinson disease protein 7	PARK7
K7ELX9	INO80 complex subunit C	INO80C
K7EM20	14-3-3 protein epsilon	YWHAE
K7EPY4	Glucose-6-phosphate isomerase	GPI
K7EQD3	Cytochrome c oxidase subunit 6B1	COX6B1
Q5JR05	Rho-related GTP-binding protein RhoC	RHOC
Q5JWD1	Guanine nucleotide-binding protein G(s) subunit alpha isoforms short	GNAS
Q5SRP5	Apolipoprotein M	APOM
Q5T123	SH3 domain-binding glutamic acid-rich-like protein 3	SH3BGRL3
U3KPS2	Myeloblastin	PRTN3
P04206	Immunoglobulin kappa variable 3-20 (Ig kappa chain V-III region B6) (Ig kappa chain V-III region GOL) (Ig kappa chain V-III region HAH) (Ig kappa chain V-III region HIC) (Ig kappa chain V-III region IARC/BL41) (Ig kappa chain V-III region NG9) (Ig kappa chain V-III region SIE) (Ig kappa chain V-III region Ti) (Ig kappa chain V-III region WOL)	IGKV3-20
P36980	Complement factor H-related protein 2 (FHR-2) (DDESK59) (H factor-like 3) (H factor-like protein 2)	CFHR2
P18135	Immunoglobulin kappa variable 3-20 (Ig kappa chain V-III region B6) (Ig kappa chain V-III region GOL) (Ig kappa chain V-III region HAH) (Ig kappa chain V-III region HIC) (Ig kappa chain V-III region IARC/BL41) (Ig kappa chain V-III region NG9) (Ig kappa chain V-III region SIE) (Ig kappa chain V-III region Ti) (Ig kappa chain V-III region WOL)	IGKV3-20
P01623	Immunoglobulin kappa variable 3-20 (Ig kappa chain V-III region B6) (Ig kappa chain V-III region GOL) (Ig kappa chain V-III region HAH) (Ig kappa chain V-III region HIC) (Ig kappa chain V-III region IARC/BL41) (Ig kappa chain V-III region NG9) (Ig kappa chain V-III region SIE) (Ig kappa chain V-III region Ti) (Ig kappa chain V-III region WOL)	IGKV3-20
P01622	Immunoglobulin kappa variable 3-20 (Ig kappa chain V-III region B6) (Ig kappa chain V-III region GOL) (Ig kappa chain V-III region HAH) (Ig kappa chain V-III region HIC) (Ig kappa chain V-III region IARC/BL41) (Ig kappa chain V-III region NG9) (Ig kappa chain V-III region SIE) (Ig kappa chain V-III region Ti) (Ig kappa chain V-III region WOL)	IGKV3-20
P01620	Immunoglobulin kappa variable 3-20 (Ig kappa chain V-III region B6) (Ig kappa chain V-III region GOL) (Ig kappa chain V-III region HAH) (Ig kappa chain V-III region HIC) (Ig kappa chain V-III region IARC/BL41) (Ig kappa chain V-III region NG9) (Ig kappa chain V-III region SIE) (Ig kappa chain V-III region Ti) (Ig kappa chain V-III region WOL)	IGKV3-20
Q12805	EGF-containing fibulin-like extracellular matrix protein 1 (Extracellular protein S1-5) (Fibrillin-like protein) (Fibulin-3) (FIBL-3)	EFEMP1
P01860	Immunoglobulin heavy constant gamma 3 (HDC) (Heavy chain disease protein) (Ig gamma-3 chain C region)	IGHG3
A0M8Q6	Immunoglobulin lambda constant 7 (Ig lambda-7 chain C region)	IGLC7
P0CF74	Immunoglobulin lambda constant 6 (Ig lambda-6 chain C region)	IGLC6
P0CG04	Immunoglobulin lambda constant 1 (Ig lambda chain C region MGC) (Ig lambda-1 chain C region)	IGLC1
P0CG05	Immunoglobulin lambda constant 3 (Ig lambda chain C region DOT) (Ig lambda chain C region NEWM) (Ig lambda-3 chain C regions)	IGLC3
Q9BYX7	Putative beta-actin-like protein 3 (Kappa-actin) (POTE ankyrin domain family member K)	POTEKP
Q07507	Dermatopontin (Tyrosine-rich acidic matrix protein) (TRAMP)	DPT
P62736	Actin, aortic smooth muscle (EC 3.6.4.-) (Alpha-actin-2) (Cell growth-inhibiting gene 46 protein) [Cleaved into: Actin, aortic smooth muscle, intermediate form]	ACTA2
Q9H1Z8	Augurin (Esophageal cancer-related gene 4 protein) (ECRG4)	ECRG4
P68032	Actin, alpha cardiac muscle 1 (EC 3.6.4.-) (Alpha-cardiac actin) [Cleaved into: Actin, alpha cardiac muscle 1, intermediate form]	ACTC1
A5A3E0	POTE ankyrin domain family member F (ANKRD26-like family C member 1B) (Chimeric POTE-actin protein)	POTEF
P0CG39	POTE ankyrin domain family member J	POTEJ
P04220	Immunoglobulin heavy constant mu (Ig mu chain C region) (Ig mu chain C region BOT) (Ig mu chain C region GAL) (Ig mu chain C region OU)	IGHM
